# Supplementary material for: Gβ Regulates Coupling between Actin Oscillators for Cell Polarity and Directional Migration
Source: PLoS Biol. 2016 Feb 18;14(2):e1002381. doi: 10.1371/journal.pbio.1002381 (PMC4758609; doi:10.1371/journal.pbio.1002381)
Supplement: S1 Data — Raw values from Figs 1B, 2A, 2B, 3C, 3D, 4A–4C, 5B–5E, 6B, 6C and 7C–7E. Data for figures are separated into different worksheets. (XLSX) [file pbio.1002381.s001.xlsx]

## Sheet: Fig 1b
	Fig1b
MEAN CORRELATIONS PLOTTED IN FIGURE 1B						SINGLE CELL DATA
Time (min)	0.04 µM	0.2 µM	1 µM	5 µM		CORRELATIONS OVER TIME - 5 µM
-9	-0.0120303	0.0153688	0.0307993	-0.0629013		Cell 1	Cell 2	Cell 3	Cell 4	Cell 5	Cell 6	Cell 7	Cell 8	Cell 9	Cell 10	Cell 11	Cell 12	Cell 13	Cell 14	Cell 15	Cell 16	Cell 17	Cell 18	Cell 19	Cell 20
-8	-0.0253196	0.00603723	-0.00969422	-0.0299222		-0.245553	-0.117646	-0.205985	-0.261882	0.0177372	-0.217039	-0.0413281	-0.108041	-0.206182	0.0459122	-0.0913689	-0.112674	0.341879	-0.185075	-0.237426	-0.334588	0.431455	0.261674	0.232359	-0.224255
-7	-0.0245556	0.0400325	0.0160493	-0.0490524		-0.151234	-0.171231	-0.233314	-0.197268	0.0313352	-0.152668	0.0498272	-0.210001	-0.069445	0.29826	-0.0146977	-0.107448	0.187338	-0.0902095	-0.293872	-0.302183	0.503705	0.158663	0.22689	-0.0608907
-6	-0.0183268	0.0292836	0.04406	-0.0695675		-0.0485855	-0.176448	-0.161075	-0.212895	0.0236061	-0.176741	0.116023	-0.0736691	-0.134489	0.114977	-0.260749	-0.188046	0.211068	-0.200793	-0.331118	-0.187349	0.385441	0.172421	0.287018	-0.139645
-5	-0.0463819	0.0123764	0.0318577	-0.0742617		-0.0799609	-0.188115	-0.177389	-0.237307	0.0896805	-0.224451	-0.0828077	-0.104466	-0.064308	0.198513	-0.135202	-0.155477	0.172099	-0.1191	-0.254045	-0.335256	0.258544	0.138698	0.176389	-0.267388
-4	0.00856085	0.0261116	0.0195332	-0.0567928		-0.0983205	-0.187076	-0.232696	-0.156819	-0.040099	-0.24521	0.0707121	-0.26339	-0.231719	0.170518	-0.236073	-0.203846	0.348772	0.124177	-0.280817	-0.329944	0.396879	-0.0665916	0.119006	-0.142695
-3	-0.031454	0.0213736	0.043939	-0.0279941		-0.192024	-0.149752	-0.233467	-0.195396	-0.0797907	-0.274998	0.0393188	0.0841961	-0.0621677	0.0843829	-0.121061	-0.0869318	0.204191	-0.193785	-0.310908	-0.190433	0.226447	0.149206	0.201846	-0.0347286
-2	0.0125379	-0.00879485	0.0370096	-0.0805572		-0.179971	-0.187152	-0.112858	-0.0653137	-0.0303862	-0.244573	0.113741	-0.19874	-0.0664653	0.287277	-0.129573	-0.040516	0.200505	-0.00563297	0.0265796	-0.300262	0.421174	0.117615	0.0549636	-0.220294
-1	-0.0207974	0.00348707	0.0538236	-0.0490667		-0.155361	-0.289605	-0.20533	-0.248685	-0.0151934	-0.17422	0.0964749	-0.138852	-0.200546	0.136212	-0.0385479	-0.103521	0.143449	-0.0711011	-0.240876	-0.273365	0.1703	0.0184471	0.078009	-0.0988327
0	-0.0453735	-0.0204462	0.0534259	0.0271408		-0.141497	-0.189275	-0.102601	0.0574945	-0.0172696	-0.089488	-0.0595522	-0.09142	-0.238682	0.171528	-0.223263	-0.102831	0.329894	-0.0817694	-0.139356	-0.233338	0.406063	-0.0463938	-0.020908	-0.168671
1	-0.0122289	0.00600333	0.0802764	0.124948		-0.083941	-0.0795549	-0.0596959	-0.0698442	-0.0390463	-0.129591	0.0773413	0.0640019	-0.116282	0.258639	-0.0348517	-0.0839831	0.218332	0.0738402	-0.0900528	-0.125511	0.454326	0.238915	0.135251	-0.0654764
2	-0.0158694	0.0195686	0.0744422	0.182447		0.0221795	0.104753	-0.0964767	0.0787483	0.117017	-0.0634233	0.0852336	-0.0507079	-0.0192401	0.425376	0.0456284	0.098362	0.526312	0.0934007	0.0152277	-0.20641	0.551562	0.38162	0.366343	0.0234619
3	-0.0375631	0.033108	0.13583	0.252569		0.175012	0.130566	-0.0542291	0.21263	0.111736	-0.0778722	0.265936	0.0217976	0.00714234	0.524629	0.229294	0.215674	0.407021	0.173522	0.140849	-0.0881067	0.558089	0.236181	0.315396	0.143678
4	-0.0108948	0.0149441	0.165927	0.329436		0.0577335	0.284285	0.0104816	0.244013	0.303839	0.0722222	0.236596	0.0885871	0.185373	0.564812	0.366353	0.247765	0.453871	0.146992	0.185384	-0.106906	0.612499	0.457059	0.420067	0.220363
5	-0.0111413	0.0456701	0.174925	0.351309		0.344366	0.225099	0.028142	0.184043	0.313073	0.112955	0.320663	0.153782	0.306331	0.707092	0.410618	0.243256	0.477471	0.213927	0.224796	0.185483	0.685224	0.598885	0.540874	0.312633
6	-0.0337045	0.0441584	0.222873	0.44195		0.262377	0.326949	0.166034	0.182795	0.381266	0.336965	0.116658	0.238124	0.162309	0.556882	0.445576	0.45507	0.63013	0.305996	0.219732	0.164204	0.597335	0.578256	0.508237	0.391278
7	-0.0065486	0.0720354	0.257325	0.472584		0.51365	0.38131	0.388049	0.323588	0.592587	0.386713	0.41679	0.4091	0.229504	0.679612	0.420529	0.3967	0.739649	0.311826	0.20091	0.18449	0.685191	0.557224	0.609909	0.411662
8	-0.00629852	0.0586764	0.314286	0.507568		0.403687	0.321984	0.380035	0.337334	0.477725	0.336066	0.496551	0.47178	0.381381	0.681758	0.599575	0.548056	0.776455	0.341533	0.240416	0.41286	0.636427	0.572077	0.592674	0.443316
9	-0.0041249	0.0668514	0.345834	0.547123		0.549081	0.316155	0.391646	0.396829	0.483022	0.485987	0.543644	0.614255	0.367765	0.638129	0.517058	0.745586	0.636289	0.354956	0.324826	0.382981	0.709562	0.635622	0.605586	0.452382
10	0.00230362	0.0780619	0.414297	0.585035		0.59129	0.30226	0.524127	0.589429	0.568086	0.558996	0.362981	0.48924	0.535207	0.563687	0.698444	0.760523	0.613097	0.510464	0.201235	0.637406	0.645396	0.64248	0.773533	0.374573
11	0.00448772	0.0888492	0.456337	0.604252		0.418893	0.438857	0.556445	0.465327	0.548414	0.537551	0.600615	0.584118	0.512021	0.691678	0.775888	0.778747	0.717142	0.4384	0.484574	0.683301	0.772157	0.582913	0.643238	0.47042
12	0.0336609	0.100914	0.494273	0.617774		0.437797	0.448946	0.63866	0.444124	0.572483	0.555005	0.604584	0.609194	0.517162	0.626206	0.766784	0.852745	0.721912	0.472458	0.529178	0.609135	0.780215	0.712605	0.642946	0.542896
13	-0.0104927	0.123389	0.553666	0.650673		0.445278	0.458853	0.609251	0.505667	0.530366	0.601235	0.497297	0.659952	0.573519	0.628331	0.779409	0.832769	0.695004	0.481913	0.537624	0.744991	0.905409	0.691073	0.55997	0.617565
14	0.0360923	0.0852788	0.573392	0.657549		0.633571	0.544171	0.501489	0.565851	0.585352	0.639417	0.563865	0.775758	0.618969	0.710168	0.786029	0.852436	0.682825	0.534742	0.51991	0.815251	0.886102	0.676818	0.645673	0.475068
15	0.00418784	0.121677	0.605331	0.646454		0.638817	0.521472	0.539797	0.496708	0.595756	0.645449	0.671555	0.703778	0.707105	0.711266	0.788009	0.875441	0.647029	0.606879	0.50674	0.765201	0.812826	0.724972	0.71199	0.48019
16	0.0486961	0.124197	0.62815	0.668829		0.568067	0.432505	0.338255	0.666022	0.551309	0.606562	0.778452	0.719084	0.752575	0.710154	0.782293	0.824041	0.633588	0.582256	0.567466	0.685306	0.718855	0.643188	0.710001	0.659097
17	0.0754431	0.144881	0.628547	0.697325		0.624574	0.555036	0.444249	0.630308	0.467563	0.760544	0.592127	0.771558	0.70291	0.628382	0.764596	0.836228	0.753011	0.604793	0.606866	0.7698	0.748285	0.729182	0.723013	0.663554
18	0.0816803	0.15843	0.635911	0.693873		0.743915	0.536401	0.394514	0.628519	0.578557	0.745917	0.726942	0.76891	0.615357	0.693469	0.800246	0.851473	0.828131	0.679826	0.688583	0.758901	0.84416	0.723256	0.726871	0.612548
19	0.0662711	0.132757	0.657053	0.665438		0.739447	0.559078	0.604498	0.636277	0.573375	0.755229	0.717861	0.652085	0.642375	0.671753	0.787238	0.877673	0.849291	0.542053	0.749646	0.714247	0.836363	0.686561	0.716132	0.566282
20	0.0754293	0.160665	0.651558	0.681334		0.589933	0.471545	0.386075	0.590414	0.57658	0.760651	0.607129	0.683754	0.775973	0.736957	0.727207	0.881814	0.819108	0.592884	0.679049	0.770076	0.771042	0.572696	0.662928	0.652954
21	0.0886483	0.187163	0.670309	0.690777		0.678031	0.422497	0.355021	0.764129	0.549347	0.665198	0.721454	0.786078	0.764129	0.655667	0.710008	0.880343	0.852837	0.59585	0.688533	0.736623	0.831668	0.658966	0.66752	0.642773
22	0.0996136	0.194099	0.655327	0.680357		0.685092	0.382658	0.657774	0.687538	0.563131	0.72145	0.694096	0.79121	0.80508	0.695574	0.811026	0.829339	0.834127	0.676823	0.497372	0.772827	0.74757	0.672358	0.719043	0.571446
23	0.107462	0.164914	0.656324	0.71632		0.663963	0.493982	0.620664	0.75455	0.581709	0.804083	0.609974	0.78519	0.780707	0.656318	0.726379	0.797459	0.769383	0.592411	0.391506	0.737549	0.77015	0.689626	0.722775	0.658769
24	0.121398	0.192522	0.660125	0.72109		0.716304	0.67967	0.798749	0.745709	0.562931	0.812535	0.717565	0.784751	0.787869	0.645477	0.810125	0.693776	0.799223	0.663454	0.653657	0.638294	0.761571	0.758606	0.713098	0.583028
25	0.162667	0.206147	0.67207	0.701609		0.727169	0.512721	0.650536	0.714563	0.652318	0.768505	0.788784	0.823435	0.743441	0.716784	0.818255	0.792375	0.76666	0.598431	0.752721	0.740966	0.785123	0.721196	0.60305	0.744774
26	0.127494	0.227888	0.667874	0.704303		0.664514	0.532243	0.738395	0.676901	0.608718	0.765913	0.715563	0.720889	0.76304	0.77134	0.792951	0.836503	0.724441	0.577765	0.623142	0.672886	0.766569	0.752915	0.659957	0.667529
27	0.110577	0.25085	0.65341	0.699413		0.719997	0.479587	0.541724	0.669663	0.630916	0.710832	0.720993	0.824685	0.74652	0.697536	0.842602	0.813569	0.773445	0.706368	0.589213	0.716216	0.842628	0.733901	0.706358	0.619313
28	0.12132	0.257922	0.680157	0.714358		0.70435	0.539839	0.548718	0.741439	0.62498	0.615478	0.80032	0.799936	0.704124	0.642754	0.772374	0.772159	0.725218	0.679136	0.629702	0.735124	0.877612	0.73289	0.718321	0.623785
29	0.0668986	0.275069	0.7054	0.701809		0.771681	0.652536	0.682736	0.772669	0.659818	0.566113	0.717146	0.83419	0.793782	0.543741	0.798628	0.796595	0.821797	0.750018	0.686694	0.603853	0.862117	0.746227	0.664409	0.562412
30	0.0985888	0.291694	0.704643	0.722742		0.672016	0.589703	0.720743	0.707352	0.62527	0.563053	0.800767	0.731058	0.755191	0.701465	0.720718	0.759363	0.799226	0.665779	0.570389	0.738423	0.812082	0.662449	0.798737	0.642406
31	0.106407	0.278427	0.688261	0.711289		0.567649	0.605622	0.693243	0.735062	0.788211	0.738571	0.752874	0.807343	0.763488	0.634327	0.829365	0.66436	0.788547	0.74763	0.616655	0.773683	0.846519	0.624229	0.730298	0.74717
32	0.119086	0.296764	0.654649	0.728223		0.760697	0.524946	0.671717	0.713752	0.76001	0.714483	0.766313	0.793922	0.763477	0.742125	0.794601	0.642168	0.829487	0.74429	0.539505	0.716354	0.838802	0.688982	0.671829	0.548311
33	0.16418	0.306459	0.699761	0.729839		0.627309	0.489944	0.617964	0.708715	0.779304	0.845107	0.805481	0.790854	0.861871	0.646927	0.865946	0.792804	0.851335	0.687034	0.565951	0.772728	0.851235	0.646946	0.733366	0.623643
34	0.140098	0.339134	0.72315	0.742112		0.73577	0.564249	0.439827	0.660068	0.810364	0.676161	0.704682	0.830041	0.84026	0.742275	0.853035	0.860837	0.851141	0.644883	0.648127	0.85558	0.800439	0.684606	0.734363	0.660074
35	0.175134	0.384291	0.720535	0.695008		0.596978	0.550048	0.639498	0.794534	0.739121	0.773638	0.816235	0.816046	0.839923	0.724021	0.808897	0.834474	0.841493	0.710264	0.680507	0.745547	0.801925	0.703618	0.799388	0.626081
36	0.164999	0.399441	0.714426	0.712413		0.769381	0.426137	0.183828	0.529879	0.745712	0.744284	0.813761	0.806841	0.835109	0.570017	0.770267	0.623186	0.854172	0.704724	0.751344	0.809463	0.779807	0.680076	0.830212	0.671963
37	0.216938	0.411002	0.717097	0.730145		0.659944	0.45616	0.568129	0.686264	0.684266	0.748989	0.731829	0.836667	0.819603	0.663608	0.813168	0.638502	0.837179	0.700952	0.66855	0.850328	0.87161	0.604628	0.807392	0.600499
38	0.210022	0.41087	0.72189	0.753822		0.741846	0.651269	0.579751	0.733786	0.705838	0.82893	0.621553	0.760632	0.816325	0.700032	0.880381	0.670499	0.844785	0.690441	0.652567	0.809103	0.886946	0.561985	0.766962	0.69927
39	0.224429	0.432059	0.709253	0.722103		0.757766	0.387425	0.5944	0.681478	0.759165	0.827244	0.886803	0.766169	0.848837	0.651818	0.858243	0.714129	0.8328	0.778577	0.74116	0.828456	0.91171	0.708482	0.745868	0.795911
40	0.221129	0.435991	0.726635	0.742388		0.786825	0.352588	0.600487	0.68723	0.747114	0.678183	0.847336	0.77139	0.848846	0.557011	0.789981	0.659467	0.797355	0.714785	0.696841	0.739753	0.861844	0.775115	0.816221	0.713689
41	0.231576	0.436594	0.686074	0.728866		0.815535	0.403956	0.638408	0.794352	0.770194	0.766999	0.789702	0.76211	0.840065	0.594168	0.835415	0.760068	0.78082	0.726881	0.687741	0.725966	0.858439	0.792457	0.786929	0.717556
42	0.243478	0.451685	0.709587	0.739485		0.700961	0.495021	0.433195	0.772448	0.764401	0.734383	0.841541	0.697521	0.871068	0.690489	0.886724	0.829213	0.745334	0.722736	0.66648	0.711094	0.789204	0.723784	0.804871	0.696852
43	0.259016	0.51044	0.704879	0.753566		0.68026	0.565732	0.521041	0.806025	0.785449	0.806831	0.870832	0.71731	0.886888	0.591029	0.832723	0.812459	0.769034	0.721212	0.612125	0.77049	0.794516	0.7282	0.81812	0.69943
44	0.243954	0.485507	0.736125	0.737086		0.700664	0.479655	0.501968	0.743038	0.825232	0.867476	0.904236	0.794202	0.861668	0.615689	0.816462	0.811381	0.771426	0.699898	0.732796	0.720599	0.909508	0.79795	0.792001	0.725478
45	0.269349	0.464333	0.724816	0.757276		0.735883	0.430598	0.529517	0.763582	0.790434	0.882076	0.83449	0.80648	0.8077	0.605592	0.849335	0.813117	0.716892	0.75996	0.668573	0.661737	0.901886	0.803795	0.777891	0.602173
46	0.26483	0.490697	0.708948	0.734019		0.730003	0.415864	0.630183	0.723912	0.763556	0.800461	0.844481	0.809708	0.815327	0.729986	0.859982	0.807407	0.763947	0.738719	0.754178	0.815829	0.890352	0.811143	0.787583	0.652902
47	0.28553	0.505288	0.690685	0.736705		0.618761	0.394764	0.659237	0.751102	0.822792	0.78819	0.815023	0.788223	0.720679	0.75417	0.871628	0.763231	0.505011	0.71759	0.743507	0.733816	0.964369	0.729837	0.846516	0.691927
48	0.260603	0.520495	0.707645	0.759376		0.687856	0.325445	0.797768	0.682235	0.783876	0.739945	0.839695	0.730954	0.738492	0.790256	0.841768	0.790988	0.558666	0.696278	0.738779	0.867142	0.911776	0.717954	0.730959	0.763275
49	0.277294	0.544714	0.703116	0.736005		0.767054	0.370863	0.687057	0.722235	0.767081	0.765188	0.865553	0.71029	0.800069	0.79557	0.843552	0.786605	0.803592	0.761265	0.746594	0.820175	0.949648	0.701837	0.795515	0.727787
50	0.270672	0.525166	0.708601	0.738656		0.62453	0.487125	0.601378	0.731575	0.669179	0.767555	0.878611	0.796933	0.755155	0.686402	0.861226	0.812297	0.798134	0.616258	0.782012	0.831644	0.935161	0.68479	0.743698	0.656428
51	0.261878	0.584863	0.666446	0.743741		0.641308	0.508404	0.683936	0.772835	0.70682	0.725503	0.883477	0.833924	0.813563	0.677661	0.879071	0.751415	0.728671	0.64943	0.708029	0.817919	0.892074	0.685602	0.699322	0.714147
						0.550987	0.464237	0.776938	0.733372	0.62433	0.812899	0.886285	0.823156	0.826892	0.748755	0.913147	0.687786	0.813814	0.748939	0.750515	0.713008	0.894511	0.735815	0.731521	0.637911
						CORRELATIONS OVER TIME - 1 µM
						Cell 1	Cell 2	Cell 3	Cell 4	Cell 5	Cell 6	Cell 7	Cell 8	Cell 9	Cell 10
						0.200243	-0.0474442	0.0842026	0.0332357	0.0834827	-0.0453904	0.0127419	-0.0643311	-0.0439053	0.0951585
						0.0118733	-0.0793186	0.0621464	-0.0479608	0.0859619	-0.0472111	0.0380277	-0.124346	-0.0537983	0.0576834
						0.106171	-0.02207	0.0478798	-0.0391357	0.136373	-0.0206173	0.00624976	-0.0816206	-0.0352361	0.0624992
						0.231044	-0.0699128	0.16205	0.0618279	0.0192701	-0.00861135	0.0157153	-0.0559277	-0.0401746	0.12532
						0.109614	-0.0330179	0.0882213	0.0479863	0.0946635	-0.0115539	0.0123453	-0.0417953	-0.0568152	0.108929
						0.0941959	-0.0644634	0.107306	-0.0115738	0.0599962	-0.0862371	0.0274371	-0.0198149	-0.0508907	0.139377
						0.148214	0.0205303	0.174489	0.0468793	0.00743472	-0.0263037	0.114205	-0.0575777	-0.0474773	0.0589975
						0.193949	0.0235586	0.161693	0.0248699	0.00945097	-0.0192777	0.0347815	-0.0804431	-0.0289561	0.0504709
						0.196998	0.0471894	0.123671	0.0338447	0.0921898	-0.073383	0.0747306	-0.0404436	-0.0427872	0.126226
						0.298839	0.0317414	0.128418	-0.0397849	0.0605246	-0.0646283	-0.0129825	-0.0387839	-0.0410923	0.212008
						0.244556	0.0443258	0.240965	-0.00219771	0.0742154	-0.067683	0.0150036	-0.010979	0.0195958	0.244962
						0.260187	0.0252259	0.276452	0.017448	0.0703016	-0.0483085	-0.0123549	-0.00811021	0.0309145	0.132667
						0.226712	0.140141	0.31319	0.0844682	0.147897	0.0299564	0.106539	0.0343819	-0.00630871	0.281326
						0.314095	0.155917	0.372111	0.0965771	0.175828	0.0850287	0.145713	0.0618013	0.0707425	0.18146
						0.407881	0.169545	0.297333	0.215465	0.135656	0.116418	0.1957	0.0435683	-0.0333664	0.201045
						0.288913	0.259038	0.379219	0.281396	0.317906	0.119179	0.198478	0.0824188	0.0383205	0.263858
						0.380664	0.398827	0.431112	0.214773	0.357367	0.138217	0.280187	0.0746474	0.0108405	0.286618
						0.386365	0.384467	0.496998	0.27077	0.448899	0.328925	0.340832	0.13693	0.0859288	0.262749
						0.573109	0.363382	0.56445	0.323491	0.404419	0.321528	0.293406	0.188127	0.106561	0.319869
						0.563018	0.46075	0.58075	0.331283	0.557605	0.419212	0.477804	0.281044	0.153363	0.318141
						0.583679	0.449273	0.668581	0.372013	0.614801	0.445704	0.453309	0.345237	0.208313	0.42246
						0.593528	0.588346	0.679588	0.433248	0.625047	0.451147	0.488645	0.419618	0.229328	0.434232
						0.695289	0.578496	0.777706	0.520781	0.668544	0.443152	0.531842	0.522976	0.367923	0.429951
						0.656117	0.599461	0.713868	0.547277	0.629706	0.548561	0.558028	0.527732	0.500484	0.452686
						0.723211	0.583667	0.696858	0.563365	0.70811	0.568662	0.584036	0.583396	0.5782	0.463806
						0.712039	0.578066	0.76502	0.561182	0.730434	0.656931	0.631236	0.609652	0.539001	0.49794
						0.745531	0.670788	0.766257	0.545369	0.758895	0.672011	0.588691	0.535651	0.522394	0.479879
						0.7834	0.66571	0.785366	0.577463	0.754893	0.661722	0.582767	0.538563	0.528271	0.480961
						0.800283	0.61783	0.758814	0.546529	0.716986	0.730474	0.584424	0.657754	0.664239	0.493192
						0.742661	0.686952	0.692878	0.568476	0.782947	0.661955	0.627383	0.571198	0.69309	0.488045
						0.787463	0.711708	0.763087	0.535306	0.783451	0.642058	0.609385	0.635527	0.63066	0.604446
						0.800946	0.703994	0.751059	0.523573	0.727786	0.625911	0.647338	0.614039	0.650526	0.508102
						0.81593	0.679044	0.688977	0.50482	0.798055	0.617314	0.593755	0.734911	0.636495	0.493942
						0.774298	0.700852	0.667916	0.601075	0.780512	0.612678	0.661134	0.694428	0.589568	0.518788
						0.805193	0.720034	0.7435	0.626828	0.77809	0.619996	0.674761	0.679137	0.577489	0.495667
						0.769589	0.626443	0.756013	0.563414	0.797299	0.652035	0.627398	0.721073	0.632769	0.532703
						0.801896	0.572988	0.756706	0.584608	0.763972	0.599322	0.689387	0.676445	0.558602	0.530179
						0.798015	0.636865	0.729572	0.60865	0.773431	0.697102	0.664833	0.665068	0.677732	0.550304
						0.821731	0.687189	0.754594	0.644827	0.795877	0.675166	0.69077	0.700231	0.71141	0.572203
						0.821162	0.711074	0.719493	0.563401	0.828061	0.748437	0.685106	0.735405	0.653036	0.581253
						0.839633	0.674716	0.739166	0.566613	0.807322	0.7336	0.674871	0.667769	0.629304	0.549615
						0.82175	0.609351	0.704491	0.617425	0.751658	0.610664	0.678368	0.684031	0.522254	0.546501
						0.812626	0.601887	0.711154	0.670602	0.768706	0.805837	0.746359	0.645916	0.668372	0.566155
						0.839352	0.669022	0.761998	0.648972	0.762599	0.747228	0.774051	0.695738	0.772075	0.560463
						0.857302	0.715548	0.761036	0.654844	0.74637	0.771008	0.768764	0.644082	0.677138	0.609254
						0.858767	0.720417	0.769198	0.622746	0.747047	0.760882	0.710711	0.644541	0.730281	0.57967
						0.843801	0.603527	0.779217	0.64657	0.776228	0.726924	0.750804	0.724823	0.738014	0.581064
						0.809968	0.69463	0.7619	0.723423	0.742318	0.760663	0.729562	0.696478	0.689057	0.610896
						0.823941	0.651333	0.78484	0.697492	0.710337	0.752757	0.741947	0.649028	0.743769	0.53709
						0.810783	0.710763	0.743112	0.726288	0.699287	0.759692	0.742712	0.717432	0.754947	0.601333
						0.811774	0.722093	0.691283	0.65633	0.695553	0.748627	0.752417	0.667201	0.588923	0.526537
						0.766718	0.68727	0.757045	0.677002	0.752713	0.763898	0.736191	0.688768	0.710878	0.555386
						0.790358	0.679655	0.783632	0.676	0.72786	0.791177	0.712999	0.606194	0.753475	0.527437
						0.829936	0.707755	0.775741	0.69961	0.783457	0.791099	0.725836	0.743533	0.744437	0.559848
						0.806633	0.729736	0.753855	0.658217	0.748025	0.809994	0.690741	0.695641	0.785488	0.569827
						0.726851	0.66133	0.744754	0.599888	0.761587	0.756783	0.78978	0.670545	0.788121	0.58984
						0.761215	0.670219	0.700242	0.644666	0.755853	0.721448	0.734329	0.652998	0.690756	0.575129
						0.783231	0.714129	0.640723	0.657684	0.739816	0.747508	0.746184	0.714619	0.794103	0.538451
						0.818735	0.681414	0.666006	0.666237	0.748376	0.786788	0.746222	0.639415	0.69482	0.583145
						0.806598	0.715414	0.658653	0.591764	0.755516	0.835129	0.748562	0.658022	0.740909	0.57544
						0.785575	0.702699	0.596394	0.564962	0.721173	0.76029	0.749729	0.58112	0.658237	0.54428
						CORRELATIONS OVER TIME - 0.2 µM
						Cell 1	Cell 2	Cell 3	Cell 4	Cell 5	Cell 6	Cell 7	Cell 8	Cell 9	Cell 10
						-0.19162	-0.0807583	-0.130986	0.00324687	0.17091	0.1278	0.295547	-0.139666	0.0313936	0.0678197
						-0.197516	-0.071873	-0.0856868	0.000791159	0.0516651	0.0646593	0.346125	-0.0441249	-0.126688	0.123021
						-0.167163	-0.0150495	-0.0733506	0.0501111	0.175024	-0.0683594	0.35902	-0.0231796	0.0421932	0.121079
						-0.195994	-0.00311874	0.0059626	0.0934023	0.118575	-0.0287497	0.376105	0.0255174	-0.229133	0.130269
						-0.210485	0.0486802	-0.160781	0.0333294	0.353154	0.0542823	0.28901	-0.135917	-0.25648	0.108973
						-0.144652	-0.0294271	-0.104466	0.075919	0.183377	0.168357	0.240159	-0.00519262	-0.149304	0.026347
						-0.254678	0.0696114	-0.0977022	0.0720605	0.18774	0.1986	0.379266	-0.0335435	-0.3214	0.0137802
						-0.173632	-0.0300062	-0.14852	0.0366918	0.146735	0.0485134	0.326234	0.010489	-0.291596	-0.0128568
						-0.236376	-0.0145967	-0.0620183	0.0318828	0.167696	0.0737373	0.227932	-0.0671072	-0.150882	0.0646009
						-0.249853	-0.0601552	-0.110099	0.0337328	0.207046	-0.0187396	0.29807	-0.103836	-0.264962	0.0643338
						-0.0640289	0.00116222	-0.114389	0.117674	0.152794	-0.000258245	0.158383	-0.0641218	-0.215674	0.0884931
						-0.0805511	-0.00678298	-0.0807515	0.152187	0.208603	0.00271496	0.244777	-0.0631606	-0.324887	0.143538
						-0.124864	0.0112224	-0.0981927	0.146849	0.206822	-0.0110675	0.249077	-0.0410526	-0.181983	0.174268
						-0.0593586	0.0682398	-0.11252	0.129176	0.0825597	0.0284945	0.295359	-0.0734958	-0.266641	0.0576276
						-0.0847786	0.138772	-0.111811	0.0409595	0.180743	0.165042	0.333338	-0.035005	-0.273922	0.103364
						-0.00942549	0.0450911	-0.0573963	0.0922144	0.293913	0.0811798	0.323361	-0.184653	-0.236024	0.0933232
						-0.100649	0.0836785	-0.0890374	0.133554	0.223385	0.258739	0.404557	-0.0941645	-0.144477	0.0447681
						-0.0430028	0.172971	-0.100867	0.0619394	0.167431	0.193542	0.3643	-0.145613	-0.151844	0.0679068
						-0.17071	0.145301	-0.0524713	0.106845	0.197797	0.137521	0.363793	-0.0931841	-0.102599	0.136221
						-0.115408	0.0948857	-0.0940675	0.130002	0.345864	0.0670567	0.44993	-0.0983434	-0.163053	0.163751
						-0.156585	0.166772	-0.102261	0.226788	0.26527	0.260276	0.422025	-0.130288	-0.214313	0.150807
						-0.180457	0.184177	-0.0983673	0.210306	0.226839	0.207271	0.41975	-0.047203	-0.093449	0.180277
						-0.195183	0.277288	-0.064462	0.235976	0.281235	0.309005	0.447843	-0.00564062	-0.260346	0.208175
						-0.0981082	0.219576	-0.0485681	0.139697	0.115238	0.199303	0.401438	-0.0371822	-0.174754	0.136147
						-0.11073	0.32166	-0.0578643	0.299074	0.253438	0.142576	0.378572	-0.0399007	-0.168698	0.198641
						-0.141142	0.345496	-0.0622416	0.216953	0.21845	0.156369	0.504515	-0.0237692	-0.150476	0.177818
						-0.221393	0.334351	-0.0415928	0.183477	0.325591	0.202907	0.470358	-0.106635	0.0513707	0.250373
						-0.112047	0.382825	-0.0310401	0.231457	0.218467	0.358127	0.500817	-0.010177	-0.188788	0.234664
						-0.0989596	0.381194	0.00191595	0.256857	0.165371	0.140168	0.484481	-0.083214	-0.100656	0.18041
						-0.0501273	0.352282	-0.0648025	0.283875	0.25607	0.271668	0.393836	-0.0508375	-0.0218911	0.236578
						-0.0849964	0.454107	0.0486648	0.258943	0.25106	0.339935	0.487563	-0.0565546	-0.0664857	0.239388
						-0.0182038	0.41061	-0.00464199	0.267762	0.292485	0.294317	0.503943	-0.0608578	0.0325184	0.223059
						-0.0641874	0.379984	0.00745738	0.293072	0.236459	0.232823	0.485314	-0.107909	-0.0886942	0.274821
						-0.156467	0.449888	-0.00844536	0.335622	0.318799	0.391112	0.447246	-0.11593	0.0318135	0.231579
						-0.0788855	0.484558	-1.15649e-05	0.365572	0.316628	0.267362	0.476529	-0.133539	0.114769	0.248484
						-0.155669	0.361769	0.173422	0.31452	0.385244	0.461984	0.394075	-0.0532354	0.0926482	0.30412
						-0.055873	0.451594	0.0536523	0.414514	0.28382	0.454336	0.53564	-0.121299	0.159907	0.332209
						-0.0212516	0.387521	0.277597	0.424123	0.332279	0.354498	0.525951	-0.128332	0.181751	0.245081
						-0.00341264	0.423229	0.171498	0.393631	0.384505	0.569993	0.488962	-0.0597194	0.148953	0.233046
						0.0189814	0.323939	0.217081	0.486794	0.393563	0.497918	0.443309	-0.0806256	0.301967	0.31401
						-0.00716857	0.347127	0.216127	0.50356	0.406224	0.540551	0.460675	-0.165269	0.167801	0.314648
						-0.0213856	0.400862	0.149717	0.471405	0.409845	0.50065	0.484928	-0.10251	0.256386	0.417743
						0.0618159	0.317136	0.218277	0.372639	0.388281	0.550407	0.562308	-0.0319766	0.28851	0.337194
						0.0514224	0.511168	0.170189	0.410716	0.594155	0.531657	0.528231	-0.0337326	0.218564	0.408971
						0.173808	0.453118	0.239729	0.426946	0.55128	0.628837	0.546716	0.0641657	0.254238	0.504074
						0.201035	0.356177	0.272382	0.537264	0.582662	0.741218	0.512667	0.0306912	0.323101	0.437216
						0.195203	0.486146	0.247135	0.526038	0.587292	0.673908	0.53055	0.00547495	0.453817	0.40446
						0.171969	0.361839	0.393198	0.482844	0.668451	0.63197	0.547171	-0.0890894	0.462623	0.477729
						0.0823317	0.390921	0.449504	0.570819	0.639654	0.639522	0.543113	0.102459	0.512589	0.38968
						0.3026	0.336221	0.290544	0.54933	0.680809	0.62275	0.546906	0.109254	0.535523	0.385972
						0.27194	0.442853	0.302758	0.508488	0.611868	0.601004	0.575907	0.103163	0.560874	0.387088
						0.3125	0.328196	0.369468	0.548538	0.74969	0.548683	0.554347	0.149293	0.514754	0.44138
						0.397069	0.550091	0.53785	0.555165	0.698439	0.641169	0.566825	0.311283	0.403076	0.443433
						0.406955	0.412191	0.371951	0.539795	0.709405	0.745816	0.594533	0.309597	0.403621	0.361207
						0.243074	0.342439	0.477212	0.605898	0.701592	0.749524	0.556687	0.28528	0.368763	0.312858
						0.366299	0.299506	0.560388	0.529954	0.788358	0.740409	0.529221	0.384827	0.351455	0.356559
						0.378178	0.346854	0.48102	0.509409	0.848704	0.747147	0.574188	0.448894	0.36131	0.357174
						0.494856	0.457046	0.472291	0.553919	0.747729	0.746471	0.512691	0.422719	0.413522	0.383711
						0.530158	0.364091	0.594983	0.564016	0.829484	0.795986	0.571584	0.424631	0.404953	0.36725
						0.5467	0.447709	0.613219	0.522454	0.837239	0.590639	0.534568	0.410627	0.368484	0.380018
						0.49495	0.581349	0.579586	0.605545	0.820437	0.799358	0.593811	0.593088	0.446188	0.334322
						CORRELATIONS OVER TIME - 0.04 µM
						Cell 1	Cell 2	Cell 3	Cell 4	Cell 5	Cell 6	Cell 7	Cell 8	Cell 9
						0.0614648	-0.0727783	0.0110265	-0.0336231	0.155535	-0.0733122	-0.0567882	-0.145332	0.0455346
						0.141365	0.025061	0.0319903	-0.160879	0.0619707	0.00012317	-0.0771615	-0.18495	-0.065397
						0.0984409	-0.121915	-0.0272261	-0.104436	0.288609	-0.0195694	-0.136957	-0.181541	-0.0164052
						0.145823	-0.111008	0.055117	-0.061923	0.135101	-0.00171909	-0.03182	-0.233592	-0.0609189
						-0.0939132	0.00367282	-0.0798917	-0.155997	0.321907	-0.0574504	-0.0828255	-0.142852	-0.130088
						0.154072	0.007746	0.157012	-0.149347	0.319441	0.0419395	-0.156923	-0.186676	-0.110217
						-0.00507435	-0.129886	-0.0770693	-0.0891026	0.222282	0.159857	-0.13831	-0.14547	-0.0803132
						0.144323	-0.017523	0.112631	-0.136311	0.227532	0.0507681	-0.122876	-0.17484	0.0291359
						-0.0191326	-0.0927193	0.0666453	-0.135278	0.288288	0.0310446	-0.0834254	-0.154771	-0.087827
						-0.0676962	-0.138112	0.0661349	-0.0904642	0.288747	-0.0255781	-0.213897	-0.176822	-0.0506744
						-0.0393787	-0.129659	0.10317	-0.122179	0.235873	0.152192	-0.08256	-0.169598	-0.0579206
						0.0741562	-0.0779953	0.108949	-0.111012	0.110339	0.0366899	-0.16031	-0.122061	-0.00158217
						-0.130256	-0.154467	0.0289939	-0.133286	0.225691	0.0620411	-0.157008	-0.0589327	-0.0208438
						-0.168543	-0.00993858	0.0496541	-0.0814143	0.281611	0.0691628	-0.0814938	-0.140206	-0.0168856
						0.0723551	0.0603844	-0.0440046	-0.118915	0.290473	-0.0763867	-0.148431	-0.174928	0.0391808
						-0.0849712	-0.117346	-0.0198293	-0.15856	0.277595	0.129249	-0.18035	-0.154421	0.00529178
						0.0332483	-0.0114807	0.020717	-0.0881425	0.278535	0.051002	-0.130794	-0.175483	-0.0365394
						0.0771867	-0.0362456	-0.202711	-0.0557622	0.342038	0.0674114	-0.19186	-0.109385	0.0526404
						-0.0583583	-0.0351146	0.027608	-0.0716252	0.338013	0.0966963	-0.255156	-0.136308	0.0571209
						0.0158896	-0.0477144	0.0244642	-0.0644975	0.362856	0.0423335	-0.219723	-0.0927939	-8.23302e-05
						0.0743336	0.0332682	-0.0858822	0.00121631	0.262107	0.058822	-0.171045	-0.143464	0.0110343
						0.109808	-0.0135341	0.061824	-0.0847597	0.361151	0.0996913	-0.130566	-0.096873	-0.00379357
						0.0298638	-0.0333688	0.15186	-0.0965767	0.219176	0.0220269	-0.184208	-0.226757	0.0235493
						0.0730209	0.0361514	0.163429	-0.15563	0.334128	0.0807823	-0.167807	-0.051489	0.0122447
						0.0459733	-0.0457518	0.152032	-0.108951	0.198907	-0.0131057	-0.134504	-0.0637599	0.00684963
						0.0856407	-0.0150512	-0.0165028	-0.0359408	0.389856	0.0538557	-0.121044	0.0551382	0.0423137
						0.126017	0.135615	0.0830568	-0.0841077	0.33892	0.139404	-0.0974601	0.00555747	0.0319853
						0.144645	0.174463	0.112283	-0.0418041	0.36787	0.0435573	-0.197972	0.0159572	0.116123
						0.140673	0.214556	-0.0390853	-0.0578096	0.321413	0.165404	-0.166491	-0.0448039	0.0625833
						0.206994	0.159356	-0.129181	-0.0747802	0.376291	0.00277387	-0.0853443	0.0793242	0.143431
						0.100162	0.169917	0.202468	-0.110617	0.27895	0.0444992	-0.0682789	0.143292	0.037442
						0.142006	-0.0113972	0.132861	-0.111949	0.290845	0.116775	-0.0382761	0.234956	0.140702
						0.0246034	0.160256	0.20713	-0.0424646	0.278517	0.0999104	-0.0933459	0.267895	0.0646589
						0.254168	0.148338	0.175109	-0.0851986	0.330309	0.0816487	-0.108965	0.232563	0.0646108
						0.297939	0.277957	0.164673	-0.0347654	0.383941	0.0952998	-0.124712	0.308806	0.0948676
						0.253462	0.269376	0.0762901	-0.0467532	0.271865	0.0760926	-0.0961375	0.268556	0.0746976
						0.0764976	0.175204	0.148163	-0.00276677	0.331059	0.023423	-0.104467	0.292634	0.0554485
						0.133658	0.334693	0.196581	-0.100082	0.330342	0.110519	-0.151921	0.122972	0.115114
						0.00929552	0.321024	0.0815774	-0.0338479	0.0974687	-0.0254034	-0.121119	0.17116	0.101932
						0.183548	0.368799	-0.169247	-0.0818345	0.0933343	0.185067	-0.0405832	0.216497	0.13172
						0.225882	0.245993	0.00780756	-0.0396364	0.0643614	0.0709262	-0.0422138	0.40757	0.0169696
						0.0848529	0.445037	0.162708	-0.0229328	0.0645817	0.195715	-0.0998122	0.12526	0.116362
						0.14358	0.378152	0.212442	-0.0694638	0.331635	0.0377358	-0.0484586	0.414869	0.0771235
						0.286533	0.105426	0.0101746	-0.0359055	0.329003	0.115174	-0.0368571	0.421899	0.0654315
						0.143901	0.391897	0.188333	-0.060738	0.419397	0.0798359	-0.0305276	0.354305	0.0898047
						0.0540096	0.422963	0.0859399	-0.038381	0.403793	0.0594222	-0.000532581	0.309004	0.188773
						0.135311	0.456995	0.322806	0.0414738	0.488078	0.0749145	0.0112251	0.328906	0.0927359
						0.162488	0.551841	0.281649	-0.0472551	0.4422	0.111069	0.0571937	0.258928	0.0720806
						0.20548	0.512375	0.16506	0.00300271	0.333377	0.18463	0.0855966	0.460104	0.070237
						0.217223	0.490726	0.254735	-0.0516666	0.513548	0.0786655	0.101198	0.301757	0.0839744
						0.198594	0.470517	0.275899	-0.00381168	0.515394	0.0395479	0.149562	0.361022	0.0774613
						0.231921	0.33308	0.307237	0.0917564	0.59774	0.15386	0.1132	0.261472	0.101032
						0.428875	0.337742	0.239691	0.064639	0.343336	0.25625	0.272818	0.309469	0.0783256
						0.259134	0.336	0.306824	0.00272356	0.267926	0.232931	0.150625	0.453205	0.186212
						0.313686	0.454231	0.344404	0.00760309	0.379074	0.150752	0.135741	0.47536	0.163285
						0.285941	0.381339	0.302181	0.0562104	0.40302	0.199457	0.189466	0.405742	0.160118
						0.287687	0.498195	0.308399	0.0500876	0.301356	0.171823	0.297141	0.488133	0.166952
						0.296021	0.378031	0.252238	0.149878	0.264053	0.217802	0.239339	0.407688	0.140382
						0.317504	0.370294	0.348898	0.115469	0.389591	0.220123	0.155908	0.398629	0.17923
						0.350757	0.260524	0.174614	0.150026	0.639194	0.123302	0.453778	0.135869	0.147986
						0.308783	0.33247	0.145852	0.0640022	0.733884	0.186389	0.0848959	0.345217	0.155412

## Sheet: Fig 2a
			CHEMOTAXIS
			Figure 2a
			DATA
	HO543
	Exp	Video	Cell	X(0)	Y(0)	X(30)	Y(30)	X(needle)	Y(needle)	Speed (um/min)	Directedness = cos(theta)	YFP	RFP	YFP+	RFP+	G1	G2	G3	Group
	Exp 1	V3	305	240.741	175.927	253.234	212.311	253	254	1.02584	0.984726	926	40503	-4074	30503	TRUE	FALSE	FALSE	1
	Exp 1	V3	306	386.755	38.385	364.603	94.181	253	254	1.60087	0.984322	1266	14113	-3734	4113	TRUE	FALSE	FALSE	1
	Exp 1	V3	307	352.488	309.113	315.617	243.761	253	254	2.00095	0.851876	3365	25419	-1635	15419	TRUE	FALSE	FALSE	1
	Exp 1	V3	308	169.249	500.002	204.878	414.25	253	254	2.47625	0.997846	873	16292	-4127	6292	TRUE	FALSE	FALSE	1
	Exp 1	V3	309	68.588	107.339	79.974	108.879	253	254	0.306391	0.85903	1103	22836	-3897	12836	TRUE	FALSE	FALSE	1
	Exp 1	V3	310	499.341	388.636	488.584	385.081	253	254	0.302112	0.983664	737	11365	-4263	1365	TRUE	FALSE	FALSE	1
	Exp 1	V4	404	392.5	442.5	325	365	262	262	2.74064	0.995903	734	9753	-66	1753	TRUE	FALSE	FALSE	1
	Exp 1	V4	405	168.5	270.5	194	260	262	262	0.735391	0.955352	655	11284	-145	3284	TRUE	FALSE	FALSE	1
	Exp 1	V4	413	28	200.5	65	236	262	262	1.36737	0.873863	437	11962	-363	3962	TRUE	FALSE	FALSE	1
	Exp2	V8	801	182	80	250	134	247	228	2.31555	0.88429	2458	20050	-3542	9050	TRUE	FALSE	FALSE	1
	Exp2	V8	803	89	156	92	138	247	228	0.486621	-0.25943	1376	24982	-4624	13982	TRUE	FALSE	FALSE	1
	Exp2	V8	805	80	260	152	212	247	228	2.30755	0.921574	1401	14719	-4599	3719	TRUE	FALSE	FALSE	1
	Exp2	V8	806	104	301	85	304	247	228	0.512944	-0.950672	2519	17062	-3481	6062	TRUE	FALSE	FALSE	1
	Exp2	V8	808	123	378	120	356	247	228	0.592096	0.677588	1342	16554	-4658	5554	TRUE	FALSE	FALSE	1
	Exp2	V8	810	159	438	159	399	247	228	1.04	0.922295	1695	14174	-4305	3174	TRUE	FALSE	FALSE	1
	Exp2	V8	811	219	324	281	315	247	228	1.67066	0.415005	2211	15570	-3789	4570	TRUE	FALSE	FALSE	1
	Exp2	V8	814	418	328	405	316	247	228	0.471781	0.976708	1773	14552	-4227	3552	TRUE	FALSE	FALSE	1
	Exp2	V8	815	361	273	293	216	247	228	2.36613	0.948711	1375	18386	-4625	7386	TRUE	FALSE	FALSE	1
	Exp2	V8	818	414	165	456	178	247	228	1.17242	-0.789435	1507	22379	-4493	11379	TRUE	FALSE	FALSE	1
	Exp2	V8	819	393	128	404	203	247	228	2.0214	0.439384	1268	12065	-4732	1065	TRUE	FALSE	FALSE	1
	Exp2	V8	823	463	265	454	255	247	228	0.358763	0.784857	1735	11798	-4265	798	TRUE	FALSE	FALSE	1
	Exp2	V8	825	207	226	250	227	247	228	1.14698	0.999643	5093	13902	-907	2902	TRUE	FALSE	FALSE	1
	Exp2	V8	826	138	214.5	179	222	247	228	1.11148	0.998336	5232	65166	-768	54166	TRUE	FALSE	FALSE	1
	Exp2	V8	839	272.5	202	276	209	247	228	0.2087	0.325423	4959	14447	-1041	3447	TRUE	FALSE	FALSE	1
	Exp2	V9	902	291.673	299.339	290.294	294.846	267	237	0.12533	0.996875	3981	28740	-6019	6740	TRUE	FALSE	FALSE	1
	Exp2	V9	905	300.68	71.381	300.137	76.665	267	237	0.141649	0.99518	5865	23957	-4135	1957	TRUE	FALSE	FALSE	1
	Exp2	V9	909	114.252	177.596	72.803	202.383	267	237	1.28787	-0.613857	2289	26571	-7711	4571	TRUE	FALSE	FALSE	1
	Exp2	V9	912	236.97	104.259	238.096	104.101	267	237	0.0303208	0.0829799	9072	23704	-928	1704	TRUE	FALSE	FALSE	1
	Exp2	V9	916	203.768	62.903	200.26	64.985	267	237	0.108782	0.186149	5002	28076	-4998	6076	TRUE	FALSE	FALSE	1
	Exp2	V9	922	351.429	321.125	352.684	321.205	267	237	0.0335346	-0.751848	8837	24138	-1163	2138	TRUE	FALSE	FALSE	1
	Exp 1	V1	101	354	140	310	210	261	228	2.2048	0.968453	470	2353	-1730	-1247	FALSE	TRUE	FALSE	2
	Exp 1	V1	104	204	364	198	335	261	228	0.789712	0.82483	1552	1394	-648	-2206	FALSE	TRUE	FALSE	2
	Exp 1	V1	107	399	134	395	166	261	228	0.859974	0.66113	685	1071	-1515	-2529	FALSE	TRUE	FALSE	2
	Exp 1	V1	109	431	89	434	71	261	228	0.486621	-0.751648	667	1209	-1533	-2391	FALSE	TRUE	FALSE	2
	Exp 1	V1	110	418	98	441	139	261	228	1.25362	0.179391	424	600	-1776	-3000	FALSE	TRUE	FALSE	2
	Exp 1	V1	111	394	301	442	348	261	228	1.79144	-0.962995	261	687	-1939	-2913	FALSE	TRUE	FALSE	2
	Exp 1	V1	112	447	176	455	138	261	228	1.03555	-0.461873	299	1373	-1901	-2227	FALSE	TRUE	FALSE	2
	Exp 1	V1	113	268	370	258	353	261	228	0.525949	0.885852	562	1297	-1638	-2303	FALSE	TRUE	FALSE	2
	Exp 1	V1	114	215	407	225	397	261	228	0.377124	0.86085	554	1275	-1646	-2325	FALSE	TRUE	FALSE	2
	Exp 1	V1	116	399	468	377	455	261	228	0.681436	0.870168	270	538	-1930	-3062	FALSE	TRUE	FALSE	2
	Exp 1	V1	117	185	80	144	31	261	228	1.70375	-0.975384	542	833	-1658	-2767	FALSE	TRUE	FALSE	2
	Exp 1	V1	118	158	344	156	334	261	228	0.271948	0.60303	838	946	-1362	-2654	FALSE	TRUE	FALSE	2
	Exp 1	V1	120	24	164	60	140	261	228	1.15378	0.658665	218	1071	-1982	-2529	FALSE	TRUE	FALSE	2
	Exp 1	V4	403	397.5	387.5	326	487	262	262	3.26735	-0.123689	598	5990	-202	-2010	FALSE	TRUE	FALSE	2
	Exp 1	V4	406	209	196.5	168	228	262	262	1.37876	-0.0251929	513	5229	-287	-2771	FALSE	TRUE	FALSE	2
	Exp 1	V4	407	246	277.5	235	387	262	262	2.9347	-0.764101	352	2714	-448	-5286	FALSE	TRUE	FALSE	2
	Exp 1	V4	408	254	210	218	175	262	262	1.33892	-0.797997	413	6898	-387	-1102	FALSE	TRUE	FALSE	2
	Exp 1	V4	409	214	221.5	203	209	262	262	0.444022	-0.989026	269	4365	-531	-3635	FALSE	TRUE	FALSE	2
	Exp 1	V4	410	183	69.5	214	14	262	262	1.69522	-0.622533	416	6741	-384	-1259	FALSE	TRUE	FALSE	2
	Exp 1	V4	411	276	16.5	248	89	262	262	2.07251	0.951846	269	4758	-531	-3242	FALSE	TRUE	FALSE	2
	Exp 1	V4	412	157	8.5	57	30	262	262	2.7276	-0.179927	514	5655	-286	-2345	FALSE	TRUE	FALSE	2
	Exp 1	V4	414	301.5	420.5	351	441	262	262	1.42872	-0.594685	356	3777	-444	-4223	FALSE	TRUE	FALSE	2
	Exp 1	V4	415	107.5	352	68	282	262	262	2.14335	0.0137252	612	3824	-188	-4176	FALSE	TRUE	FALSE	2
	Exp2	V8	802	136	83	254	70	247	228	3.16571	0.517247	2398	9593	-3602	-1407	FALSE	TRUE	FALSE	2
	Exp2	V8	809	88	379	110	405	247	228	0.908234	-0.0573091	2395	8923	-3605	-2077	FALSE	TRUE	FALSE	2
	Exp2	V8	813	410	407	450	392	247	228	1.1392	-0.370807	3160	9727	-2840	-1273	FALSE	TRUE	FALSE	2
	Exp2	V8	820	388	50	383	34	247	228	0.447015	-0.562978	2225	7336	-3775	-3664	FALSE	TRUE	FALSE	2
	Exp2	V8	822	476	427	478	414	247	228	0.350745	0.533531	3583	8591	-2417	-2409	FALSE	TRUE	FALSE	2
	Exp2	V8	827	212	143	213	174	247	228	0.827097	0.936473	1571	10422	-4429	-578	FALSE	TRUE	FALSE	2
	Exp2	V8	828	25	284	39	271	247	228	0.509466	0.876968	646	5253	-5354	-5747	FALSE	TRUE	FALSE	2
	Exp2	V8	829	41	362	108	359	247	228	1.78846	0.861809	904	6284	-5096	-4716	FALSE	TRUE	FALSE	2
	Exp2	V8	830	100	87	52	71	247	228	1.34924	-0.903548	254	2398	-5746	-8602	FALSE	TRUE	FALSE	2
	Exp2	V8	831	91	83	112	57	247	228	0.891241	-0.0693999	475	3209	-5525	-7791	FALSE	TRUE	FALSE	2
	Exp2	V8	832	302	247	227	204	247	228	2.30539	0.982387	1566	2338	-4434	-8662	FALSE	TRUE	FALSE	2
	Exp2	V8	833	111.5	493.5	119	484	247	228	0.322766	0.980777	2869	6138	-3131	-4862	FALSE	TRUE	FALSE	2
	Exp2	V8	834	174.5	406.5	178	430	247	228	0.633579	-0.860953	4797	9355	-1203	-1645	FALSE	TRUE	FALSE	2
	Exp2	V9	903	319.842	292.323	303.26	287.371	267	237	0.461484	0.868749	3005	19921	-6995	-2079	FALSE	TRUE	FALSE	2
	Exp2	V9	908	130.537	17.214	141.506	31.01	267	237	0.470006	0.993268	5908	12400	-4092	-9600	FALSE	TRUE	FALSE	2
	Exp2	V9	910	250.399	271.058	250.771	271.231	267	237	0.0109403	0.0182408	7750	17560	-2250	-4440	FALSE	TRUE	FALSE	2
	Exp2	V9	911	189.874	121.244	190.035	120.682	267	237	0.0155895	-0.647315	5872	21088	-4128	-912	FALSE	TRUE	FALSE	2
	Exp2	V9	913	374.248	258.339	375.633	258.44	267	237	0.0370314	-0.99237	4907	19958	-5093	-2042	FALSE	TRUE	FALSE	2
	Exp2	V9	914	423.03	244.443	423.943	244.978	267	237	0.0282188	-0.885893	8637	16861	-1363	-5139	FALSE	TRUE	FALSE	2
	Exp2	V9	915	284.708	136.433	284.614	135.964	267	237	0.0127554	-0.931566	4585	19020	-5415	-2980	FALSE	TRUE	FALSE	2
	Exp2	V9	917	158.372	45.75	157.765	45.688	267	237	0.0162709	-0.579682	3277	13861	-6723	-8139	FALSE	TRUE	FALSE	2
	Exp2	V9	918	99.576	241.137	113.666	237.389	267	237	0.388799	0.972449	1701	10492	-8299	-11508	FALSE	TRUE	FALSE	2
	Exp2	V9	919	32.206	218.66	32.167	218.588	267	237	0.00218358	-0.543311	6175	15689	-3825	-6311	FALSE	TRUE	FALSE	2
	Exp2	V9	924	399.734	386.602	399.517	385.899	267	237	0.0196195	0.910491	6667	19191	-3333	-2809	FALSE	TRUE	FALSE	2
	Exp2	V9	926	455.937	299.804	455.47	299.964	267	237	0.013164	0.795481	6776	18266	-3224	-3734	FALSE	TRUE	FALSE	2
	Exp2	V9	927	47.602	115.899	47.116	115.697	267	237	0.0140349	-0.993908	2505	14730	-7495	-7270	FALSE	TRUE	FALSE	2
	Exp 1	V1	102	279	280	243	207	261	228	2.17051	0.992209	3335	10691	1135	7091	FALSE	FALSE	TRUE	3
	Exp 1	V1	103	181	170	209	180	261	228	0.792857	0.959863	4269	23354	2069	19754	FALSE	FALSE	TRUE	3
	Exp 1	V1	108	142	251	154	257	261	228	0.357771	0.793309	2248	3650	48	50	FALSE	FALSE	TRUE	3
	Exp 1	V3	301	200	305	200	309	253	254	0.106667	-0.69338	8401	11134	3401	1134	FALSE	FALSE	TRUE	3
	Exp 1	V3	302	147	336	146	335	253	254	0.0377124	-0.126632	8018	13395	3018	3395	FALSE	FALSE	TRUE	3
	Exp 1	V3	304	220.272	149.719	221.076	150.4	253	254	0.0280973	0.845162	17777	37451	12777	27451	FALSE	FALSE	TRUE	3
	Exp 1	V4	401	375	149	304	152	262	262	1.89502	0.736328	1199	12451	399	4451	FALSE	FALSE	TRUE	3
	Exp 1	V4	402	337	209	286	150	262	262	2.07966	0.0974575	1572	15668	772	7668	FALSE	FALSE	TRUE	3
	Exp 1	V4	416	335.441	224.284	335.068	224.644	262	262	0.0138238	0.957315	24744	29609	23944	21609	FALSE	FALSE	TRUE	3
	Exp 1	V4	417	435.704	220.435	435.65	220.627	262	262	0.00531865	0.487337	22535	27767	21735	19767	FALSE	FALSE	TRUE	3
	Exp 1	V4	418	480.224	283.314	480.122	284.154	262	262	0.0225645	0.0234733	25462	18514	24662	10514	FALSE	FALSE	TRUE	3
	Exp 1	V4	419	457.473	375.329	458.224	375.9	262	262	0.0251579	-0.99224	25149	16879	24349	8879	FALSE	FALSE	TRUE	3
	Exp 1	V4	420	353.202	357.918	352.454	356.044	262	262	0.0538071	0.928505	19280	22999	18480	14999	FALSE	FALSE	TRUE	3
	Exp 1	V4	421	281.927	370.466	282.548	370.23	262	262	0.0177155	0.18049	12918	32771	12118	24771	FALSE	FALSE	TRUE	3
	Exp 1	V4	422	199.31	377.412	198.872	377.776	262	262	0.0151869	-0.928735	10493	16169	9693	8169	FALSE	FALSE	TRUE	3
	Exp 1	V4	423	154.08	343.573	154.057	344.28	262	262	0.0188633	-0.62861	14449	15737	13649	7737	FALSE	FALSE	TRUE	3
	Exp 1	V4	424	408.519	121.817	409.687	121.827	262	262	0.0311478	-0.716612	11841	19246	11041	11246	FALSE	FALSE	TRUE	3
	Exp 1	V4	425	143.027	42.384	142.968	42.372	262	262	0.00160555	-0.642017	10065	14911	9265	6911	FALSE	FALSE	TRUE	3
	Exp 1	V4	426	193.544	241.748	193.317	242.459	262	262	0.0199029	-0.0214021	12621	28919	11821	20919	FALSE	FALSE	TRUE	3
	Exp2	V8	804	96	247	178	244	247	228	2.18813	0.996078	6207	22360	207	11360	FALSE	FALSE	TRUE	3
	Exp2	V8	816	392	288	385	284	247	228	0.214994	0.991971	7871	44268	1871	33268	FALSE	FALSE	TRUE	3
	Exp2	V8	817	417	229	415	214	247	228	0.40354	0.137992	13760	17106	7760	6106	FALSE	FALSE	TRUE	3
	Exp2	V8	821	456	354	460	368	247	228	0.388273	-0.73171	13320	25649	7320	14649	FALSE	FALSE	TRUE	3
	Exp2	V8	835	395	287	385	284	247	228	0.278408	0.996141	7136	38803	1136	27803	FALSE	FALSE	TRUE	3
	Exp2	V8	836	315	32.5	314	14	247	228	0.494054	-0.925388	15947	26774	9947	15774	FALSE	FALSE	TRUE	3
	Exp2	V8	837	103.5	196	105	191	247	228	0.139204	0.0719878	8244	17526	2244	6526	FALSE	FALSE	TRUE	3
	Exp2	V8	840	311.989	411.917	310.538	411.394	247	228	0.0411301	0.633146	19449	29958	13449	18958	FALSE	FALSE	TRUE	3
	Exp2	V8	841	501.807	200.688	504.361	199.221	247	228	0.0785423	-0.915278	9649	21539	3649	10539	FALSE	FALSE	TRUE	3
	Exp2	V9	906	429.336	136.53	429.66	135.906	267	237	0.0187494	-0.858899	14251	32630	4251	10630	FALSE	FALSE	TRUE	3
	Exp2	V9	907	426.022	74.256	423.663	74.722	267	237	0.0641223	0.824242	19918	25779	9918	3779	FALSE	FALSE	TRUE	3
	Exp2	V9	923	390.128	429.704	388.516	431.495	267	237	0.0642563	-0.266137	12627	24205	2627	2205	FALSE	FALSE	TRUE	3
								Directedness			Mean	STDEV	n	SEM
									1	wt (Gβ+/anchor-)	0.555878	0.621563	30	0.113481
									2	Gβ null (Gβ-/anchor-)	0.0424025	0.754765	48	0.108941
									3	Gβ-sequestered (Gβ+/anchor+)	0.103418	0.736997	31	0.132369
									4	HO103	0.51193	0.600009	97	0.0609217
									5	HO469	0.0436316	0.705208	98	0.0712367
									T test p-values	1 vs. 2	0.00112989
										1 vs. 3	0.0119615
										1 vs. 4	#DIV/0!
										4 vs. 5	#DIV/0!
										2 vs. 3	0.640258
								Speed			Mean (um/min)	STDEV	n	SEM
									1	wt (Gβ+/anchor-)	1.06888	0.844973	30	0.15427
									2	Gβ null (Gβ-/anchor-)	0.968547	0.89529	48	0.129224
									3	Gβ-sequestered (Gβ+/anchor+)	0.389251	0.688285	31	0.12362
									4	HO103	2.52134	1.47295	97	0.149555
									5	HO469	0.438785	0.486308	98	0.0491245
									T test p-values	1 vs. 3	0.00111391
										4 vs. 5	1.27957e-05
	HO103 (wt)
	Video	Cell	X(0)	Y(0)	X(end)	Y(end)	X(needle)	Y(needle)	Speed (um/min)	Directedness = cos(theta)				Mean speed	Mean direction	STEDV spead	STDEV direction	SEM speed	SEM direction
	V10	1001	275.642	108.09	306.431	51.428	244.699	283.715	2.57947	-0.948177				84.6821	0.688335	114.246	0.77383	11.5999	0.0785706
		1002	218.222	165.192	216.125	265.53	244.699	283.715	4.0144	0.971176
		1003	203.312	185.941	236.564	245.189	244.699	283.715	2.71765	0.993845
		1004	217.728	213.088	162.813	269.124	244.699	283.715	3.13833	0.417519
		1005	244.093	217.827	238.748	232.662	244.699	283.715	0.630741	0.937641
		1006	268.132	246.318	257.367	256.429	244.699	283.715	0.590752	0.967166
		1007	242.633	310.711	244.605	304.737	244.699	283.715	0.251642	0.970752
		1008	354.851	178.928	392.062	184.149	244.699	283.715	1.50302	-0.621735
		1009	362.719	203.331	366.059	227.36	244.699	283.715	0.970401	0.443785
		1010	362.072	225.15	312.307	267.308	244.699	283.715	2.60886	0.971335
		1011	323.142	254.859	270.208	298.316	244.699	283.715	2.73949	0.944444
		1012	286.952	279.118	269.128	298.483	244.699	283.715	1.05277	0.752833
		1013	376.992	296.801	313.973	269.953	244.699	283.715	2.73999	0.954103
		1014	396.465	308.27	423.48	380.62	244.699	283.715	3.08916	-0.49494
		1015	437.725	310.068	446.937	301.202	244.699	283.715	0.511417	-0.620083
		1016	451.43	325.915	466.251	251.418	244.699	283.715	3.03828	0.00498008
		1017	472.819	334.307	502.349	300.144	244.699	283.715	1.80627	-0.474628
		1018	427.38	402.465	459.744	337.713	244.699	283.715	2.89558	0.112664
		1019	462.528	417.744	339.175	319.371	244.699	283.715	6.31103	0.992613
		1020	389.148	428.471	324.448	428.172	244.699	283.715	2.58803	0.709619
		1021	316.361	354.725	387.026	297.63	244.699	283.715	3.63392	-0.110164
		1022	281.76	395.117	283.427	391.667	244.699	283.715	0.153265	0.717027
		1023	244.122	361.427	245.22	358.427	244.699	283.715	0.127785	0.941604
		1024	189.862	333.799	241.574	276.246	244.699	283.715	3.09489	0.995135
		1025	146.139	313.294	155.289	407.252	244.699	283.715	3.7761	-0.193258
		1026	194.697	357.627	208.345	286.132	244.699	283.715	2.91144	0.918645
		1027	177.74	370.931	108.725	384.59	244.699	283.715	2.81415	-0.751376
		1028	196.91	391.172	143.927	319.876	244.699	283.715	3.5531	0.491002
		1029	146.612	396.575	139.935	400.186	244.699	283.715	0.303636	-0.936054
		1030	126.653	412.072	140.232	428.577	244.699	283.715	0.854919	-0.138333
		1031	86.748	435.043	87.163	445.957	244.699	283.715	0.436875	-0.663869
		1032	235.911	420.581	257.401	377.097	244.699	283.715	1.94018	0.923043
		1033	227.779	460.312	272.739	386.83	244.699	283.715	3.44581	0.89889
		1034	201.506	445.34	263.179	430.861	244.699	283.715	2.53399	0.472155
		1035	331.119	452.823	345.062	481.256	244.699	283.715	1.26671	-0.999864
		1036	98.28	331.956	95.257	344.13	244.699	283.715	0.501749	-0.532596
		1037	111.418	257.599	130.344	266.822	244.699	283.715	0.842147	0.966401
		1038	143.504	229.989	217.947	249.321	244.699	283.715	3.07649	0.972747
		1039	148.529	182.748	219.629	246.41	244.699	283.715	3.81745	0.996844
		1040	152.072	161.088	221.548	250.618	244.699	283.715	4.533	0.999915
		1041	94.688	187.238	86.127	169.672	244.699	283.715	0.781644	-0.854724
		1042	60.8	166.068	62.835	163.539	244.699	283.715	0.129843	0.10824
		1043	98.11	32.386	137.609	89.829	244.699	283.715	2.78851	0.997237
		1044	192.279	48.176	109.33	33.069	244.699	283.715	3.37254	-0.388621
		1045	291.185	56.598	280.289	87.219	244.699	283.715	1.30007	0.99022
		1046	236.812	53.126	272.671	74.406	244.699	283.715	1.66791	0.539438
		1047	244.23	87.732	223.433	133.383	244.699	283.715	2.0066	0.909022
		1048	410.56	63.296	406.815	91.22	244.699	283.715	1.12696	0.87188
		1049	422.96	120.186	417.835	202.063	244.699	283.715	3.28149	0.720716
		1050	487.006	139.335	494.217	112.356	244.699	283.715	1.11704	-0.71634
		1051	405.944	212.93	372.628	266.539	244.699	283.715	2.52472	0.824723
		1052	396.132	242.766	395.033	241.41	244.699	283.715	0.0698173	0.405019
		1055	481.886	192.3	442.809	88.382	244.699	283.715	4.44089	-0.00818916
		1057	461.722	259.631	409.364	280.308	244.699	283.715	2.25172	0.964937
		1058	496.962	306.244	475.264	232.781	244.699	283.715	3.06401	0.36745
		1059	488.361	473.96	486.388	466.257	244.699	283.715	0.318067	0.791739
		1060	442.618	491.923	446.105	426.864	244.699	283.715	2.6061	0.686875
	V11	1101	267.826	250.654	297.053	214.153	298.991	254.091	2.87757	0.535702
		1102	275.811	273.2	291.505	249.904	298.991	254.091	1.72857	0.958664
		1103	299.551	197.307	267.663	217.367	298.991	254.091	2.31833	0.540799
		1104	264.998	177.655	332.82	177.986	298.991	254.091	4.17371	0.410807
		1105	217.755	217.628	223.946	263.348	298.991	254.091	2.83922	0.528211
		1106	251.001	288.415	231.279	216.624	298.991	254.091	4.58158	0.345504
		1107	225.776	291.737	298.378	278.623	298.991	254.091	4.54012	0.956444
		1108	197.221	278.581	195.148	321.546	298.991	254.091	2.64708	-0.280545
		1109	254.373	324.808	278.144	317.431	298.991	254.091	1.53165	0.760297
		1110	252.893	352.646	271	345.875	298.991	254.091	1.18964	0.71411
		1111	190.615	237.678	267.018	249.597	298.991	254.091	4.75859	0.99999
		1112	186.944	218.515	166.896	270.259	298.991	254.091	3.41489	-0.0621549
		1113	184.082	198.585	195.852	198.027	298.991	254.091	0.725121	0.878844
		1114	161.692	296.813	201.29	278.782	298.991	254.091	2.67754	0.992119
		1115	174.638	351.061	159.321	307.496	298.991	254.091	2.8418	0.318559
		1116	255.175	396.981	271.525	406.005	298.991	254.091	1.14923	-0.205312
		1117	327.345	227.023	270.87	249.339	298.991	254.091	3.73687	0.926467
		1118	361.306	238.644	300.09	231.771	298.991	254.091	3.79081	0.937718
		1119	338.673	192.243	299.25	211.544	298.991	254.091	2.70118	0.855095
		1120	332.603	162.03	311.588	175.017	298.991	254.091	1.52025	0.785565
		1121	204.404	127.823	221.328	179.233	298.991	254.091	3.33071	0.947683
		1122	163.524	138.359	180.186	139.475	298.991	254.091	1.02765	0.802026
		1123	109.32	210.662	84.19	223.891	298.991	254.091	1.74765	-0.758589
		1124	92.756	298.893	173.149	292.407	298.991	254.091	4.96334	0.991114
		1125	65.579	170.041	134.503	200.394	298.991	254.091	4.63455	0.997607
		1126	302.844	62.549	289.256	110.459	298.991	254.091	3.06459	0.967349
		1127	226.364	57.076	261.139	99.036	298.991	254.091	3.35367	0.943136
		1128	135.269	103.337	175.535	117.66	298.991	254.091	2.63	0.920111
		1129	342.54	293.387	299.005	293.348	298.991	254.091	2.67908	0.74303
		1130	273.518	90.413	254.183	147.284	298.991	254.091	3.69649	0.886018
		1131	416.512	160.99	389.65	222.785	298.991	254.091	4.14652	0.88197
		1132	426.255	233.968	409.049	240.966	298.991	254.091	1.14306	0.973789
		1133	343.891	402.853	347.566	359.436	298.991	254.091	2.68137	0.929562
		1134	146.272	442.387	172.482	436.507	298.991	254.091	1.65301	0.784652
		1135	217.344	425.471	234.751	406.655	298.991	254.091	1.57741	0.954767
		1136	417.757	356.601	365.369	319.991	298.991	254.091	3.93307	0.994789
		1137	424.333	490.565	309.899	455.946	298.991	254.091	7.35729	0.704107
		1138	465.918	94.631	428.454	155.88	298.991	254.091	4.41835	0.966565
		1139	445.302	51.325	417.817	84.249	298.991	254.091	2.63929	0.997513
		1140	306.583	125.571	324.118	219.933	298.991	254.091	5.9063	0.970684
	HO469
		X(0)	Y(0)	X(end)	Y(end)	X(needle)	Y(needle)	Speed (um/min)	Directedness = cos(theta)				Mean speed	Mean direction	STEDV spead	STDEV direction	SEM speed	SEM direction
		179.812	216.026	183.138	230.875	232.019	228.402	0.405785	0.437765				179.201	84.6821	123.713	114.246	12.4969	11.5406
		197.065	242.19	192.407	249.738	232.019	228.402	0.236522	-0.800802
		201.659	267.988	202.077	265.584	232.019	228.402	0.0650685	0.886024
		196.43	309.535	192.457	317.441	232.019	228.402	0.23595	-0.998633
		125.541	207.43	121.078	197.598	232.019	228.402	0.287934	-0.581512
		135.441	287.81	157.217	317.253	232.019	228.402	0.976555	0.0852372
		108.069	269.154	106.814	269.764	232.019	228.402	0.0372105	-0.99093
		56.164	175.448	55.838	173.83	232.019	228.402	0.0440137	-0.47178
		165.943	121.059	165.355	125.039	232.019	228.402	0.107285	0.765834
		146.268	155.086	147.936	151.284	232.019	228.402	0.110715	-0.289736
		137.339	74.086	125.283	71.693	232.019	228.402	0.327765	-0.6789
		190.966	64.543	188.093	69.55	232.019	228.402	0.153939	0.720402
		226	100.823	225.615	105.049	232.019	228.402	0.11316	0.990494
		246.314	129.987	243.092	128.515	232.019	228.402	0.094462	-0.280485
		272.225	120.069	265.979	121.386	232.019	228.402	0.170222	0.533884
		310.597	122.046	295.318	120.209	232.019	228.402	0.410374	0.493972
		333.278	105.794	319.761	121.218	232.019	228.402	0.5469	0.999571
		315.065	175.669	327.131	158.284	232.019	228.402	0.564318	-0.92171
		295.51	202.373	294.308	203.564	232.019	228.402	0.0451233	0.924248
		301.72	226.288	293.262	214.848	232.019	228.402	0.37939	0.569848
		270.712	273.756	280.33	269.169	232.019	228.402	0.284155	-0.258335
		297.013	281.574	295.63	283.276	232.019	228.402	0.0584815	-0.00332347
		341.534	351.206	341.657	374.804	232.019	228.402	0.629289	-0.749793
		359.144	377.286	366.392	379.069	232.019	228.402	0.199042	-0.812213
		315.43	383.17	282.7	402.121	232.019	228.402	1.00855	-0.0305241
		286.068	402.043	294.193	404.979	232.019	228.402	0.230379	-0.604005
		416.005	72.52	418.917	77.793	232.019	228.402	0.16063	0.19703
		209.8	446.216	201.018	446.606	232.019	228.402	0.234417	-0.145519
		146.901	463.383	140.979	456.454	232.019	228.402	0.243064	0.493463
		126.836	387.019	136.739	395.96	232.019	228.402	0.355789	-0.148296
		78.411	411.709	73.813	409.624	232.019	228.402	0.134631	-0.268417
		37.808	368.971	39.53	371.507	232.019	228.402	0.0817436	-0.0300059
		38.001	441.315	118.407	432.253	232.019	228.402	2.15773	0.75209
		58.389	321.339	3.354	322.084	232.019	228.402	1.46773	-0.887954
		58.936	269.437	55.928	270.307	232.019	228.402	0.083501	-0.998811
		45.838	273.893	45.713	270.853	232.019	228.402	0.0811352	0.197245
		41.47	229.021	40.765	225.85	232.019	228.402	0.0866247	-0.213856
		16.035	204.657	16.387	203.297	232.019	228.402	0.0374617	0.143272
		10.801	152.62	8.447	152.527	232.019	228.402	0.0628223	-0.958086
		48.612	23.516	33.028	28.94	232.019	228.402	0.440025	-0.384995
		28.46	60.201	25.444	38.93	232.019	228.402	0.5729	-0.738892
		87.674	17.207	87.451	14.377	232.019	228.402	0.0757006	-0.867368
		197.633	11.559	205.053	21.542	232.019	228.402	0.331694	0.886111
		299.152	29.343	269.817	40.017	232.019	228.402	0.832443	0.624309
		367.242	25.332	362.339	23.13	232.019	228.402	0.143327	0.164599
		440.214	51.811	441.338	53.295	232.019	228.402	0.0496432	0.0551919
		475.92	109.617	473.843	109.83	232.019	228.402	0.0556772	0.939024
		429.093	219.929	424.783	208.493	232.019	228.402	0.325899	0.312145
		21.687	56.529	23.91	54.212	255.593	251.835	0.0856254	0.0689344
		58.303	41.953	61.382	51.818	255.593	251.835	0.275582	0.899597
		124.86	39.361	120.749	45.609	255.593	251.835	0.199444	0.423452
		167.159	47.373	167.26	58.05	255.593	251.835	0.284733	0.921542
		207.47	41.305	207.928	43.732	255.593	251.835	0.0658623	0.99927
		237.531	46.134	222.721	41.755	255.593	251.835	0.411835	-0.366338
		292.209	46.489	280.048	54.989	255.593	251.835	0.395656	0.707874
		335.917	52.966	359.703	61.996	255.593	251.835	0.678463	-0.0210378
		386.644	78.78	421.113	40.476	255.593	251.835	1.37412	-0.996423
		431.767	69.278	430.688	62.751	255.593	251.835	0.176416	-0.59668
		84.475	99.979	42.465	90.877	255.593	251.835	1.14626	-0.871539
		113.426	112.809	117.58	125.16	255.593	251.835	0.347489	0.890604
		136.542	118.385	145.174	137.961	255.593	251.835	0.570524	0.951373
		172.889	130.057	156.291	142.465	255.593	251.835	0.552619	0.0453355
		228.255	117.884	189.968	169.536	255.593	251.835	1.71453	0.668057
		275.092	149.059	270.725	148.2	255.593	251.835	0.118685	-0.00672802
		304.246	132.981	299.186	167.607	255.593	251.835	0.933167	0.970516
		330.86	144.348	363.822	126.796	255.593	251.835	0.995837	-0.891294
		379.92	147.24	341.843	115.437	255.593	251.835	1.32297	0.174625
		445.518	171.116	429.009	177.226	255.593	251.835	0.469424	0.998877
		33.659	175.746	36.923	181.188	255.593	251.835	0.169221	0.76468
		77.297	156.92	106.761	158.035	255.593	251.835	0.786269	0.899853
		100.366	157.961	112.661	140.721	255.593	251.835	0.564669	0.0755293
		132.468	189.044	124.747	184.156	255.593	251.835	0.243685	-0.995698
		157.861	191.444	142.382	232.714	255.593	251.835	1.1754	0.193439
		179.8	184.688	184.296	234.603	255.593	251.835	1.33646	0.727599
		232.114	181.964	208.494	89.625	255.593	251.835	2.54166	-0.997282
		320.613	215.35	335.325	210.113	255.593	251.835	0.416435	-0.985691
		340.874	228.281	331.847	217.461	255.593	251.835	0.375763	0.413074
		419.517	223.145	416.087	230.455	255.593	251.835	0.215326	0.574495
		38.158	222.573	30.941	224.686	255.593	251.835	0.200532	-0.913661
		94.416	235.019	90.589	234.78	255.593	251.835	0.102252	-0.999135
		145.795	236.945	147.893	240.719	255.593	251.835	0.115145	0.598926
		195.378	261.783	236.218	272.489	255.593	251.835	1.12587	0.913046
		262.711	232.589	259.647	236.653	255.593	251.835	0.135723	0.957735
		353.464	304.592	334.31	310.959	255.593	251.835	0.538254	0.685639
		448.303	270.605	445.302	270.926	255.593	251.835	0.0804832	0.979334
		72.91	291.383	67.531	293.986	255.593	251.835	0.159353	-0.971928
		132.26	300.132	137.678	309.83	255.593	251.835	0.296235	0.135813
		228.85	308.8	220.548	318.189	255.593	251.835	0.334214	-0.959631
		67.794	345.465	78.405	354.152	255.593	251.835	0.365691	0.409832
		103.616	350.047	94.648	361.086	255.593	251.835	0.379271	-0.950851
		248.72	347.259	249.124	348.82	255.593	251.835	0.0429982	-0.947602
		278.221	344.183	275.913	346.471	255.593	251.835	0.0866638	-0.51478
		90.204	405.931	120.665	353.895	255.593	251.835	1.6079	0.957921
		219.726	408.917	230.689	401.25	255.593	251.835	0.356746	0.741146
		374.858	403.852	373.867	404.13	255.593	251.835	0.0274468	0.38181
		378.094	439.558	374.988	441.066	255.593	251.835	0.0920726	0.12585
		423.89	424.404	424.993	425.678	255.593	251.835	0.044937	-0.998243
		475.032	385.177	445.364	349.967	255.593	251.835	1.22781	0.947782

## Sheet: Fig 2b
			ELECTROTAXIS
			Figure 2b
			DATA
			HO547+RAP Gbeta+/Anchor+							HO547+RAP Gbeta+/Anchor-							HO547+RAP Gbeta-/Anchor-
			Track Number	Endpoint X Value	Endpoint Y Value	Velocity [unit/min]	Directedness			Track Number	Endpoint X Value	Endpoint Y Value	Velocity [unit/min]	Directedness			Track Number	Endpoint X Value	Endpoint Y Value	Velocity [unit/min]	Directedness
		Experiment1	1	-38	19	0.05	-0.894427		Experiment1	1	101	41	0.16	0.926567		Experiment1	1	67	-82	0.11	0.632723
			2	10	21	0.06	0.429934			2	106	80	0.15	0.798189			2	61	-10	0.13	0.986828
			3	13	46	0.11	0.271957			3	38	15	0.1	0.930155			3	91	-83	0.12	0.738837
			4	-7	12	0.07	-0.503871			4	43	-51	0.12	0.644597			4	-7	-30	0.1	-0.22723
			5	-5	-41	0.04	-0.121054			5	84	2	0.18	0.999717			5	146	-19	0.14	0.991638
			6	7	-1	0.04	0.989949			6	189	-96	0.17	0.891579			6	83	-32	0.1	0.933056
			7	41	-27	0.07	0.835171			7	147	39	0.19	0.966562			7	3	-25	0.06	0.119145
			8	28	-12	0.08	0.919145			8	162	-36	0.15	0.976187			8	99	-59	0.12	0.85902
			9	15	-12	0.04	0.780869			9	6	44	0.12	0.135113			9	8	2	0.07	0.970143
		Experiment2	10	2	2	0.04	0.707107			10	160	25	0.16	0.988012			10	24	46	0.12	0.462566
			11	4	3	0.06	0.8			11	-11	11	0.07	-0.707107			11	44	-16	0.08	0.939793
			12	27	20	0.05	0.803557			12	81	16	0.13	0.981044			12	41	0	0.12	1
			13	1	11	0.05	0.0905357			13	12	-70	0.13	0.168964			13	43	-10	0.07	0.974008
			14	68	4	0.17	0.998274			14	14	-23	0.1	0.519947			14	76	10	0.11	0.991454
			15	26	-37	0.06	0.574946			15	61	0	0.16	1			15	34	37	0.1	0.676625
			16	25	-4	0.05	0.987441			16	47	-54	0.1	0.656524			16	33	-49	0.13	0.5586
			17	144	34	0.26	0.97324			17	61	9	0.1	0.98929			17	54	18	0.13	0.948683
			18	118	41	0.14	0.944605			18	6	-13	0.09	0.419058			18	58	57	0.1	0.713229
			19	20	18	0.08	0.743294			19	28	-74	0.16	0.353892			19	128	-39	0.13	0.956583
			20	88	-22	0.14	0.970143			20	217	-30	0.21	0.990578			20	77	8	0.1	0.994646
			21	5	15	0.09	0.316228			21	98	-33	0.13	0.947712			21	18	2	0.07	0.993884
			22	25	9	0.1	0.940887		Experiment2	22	166	12	0.2	0.997397			22	85	13	0.13	0.988506
			23	-7	7	0.07	-0.707107			23	84	67	0.1	0.781776		Experiment2	23	148	78	0.22	0.884659
			24	65	55	0.08	0.763386			24	192	75	0.24	0.931457			24	136	-53	0.2	0.931747
			25	-2	7	0.03	-0.274721			25	282	135	0.23	0.901972			25	111	40	0.13	0.940779
			26	98	-67	0.22	0.825514			26	152	82	0.18	0.880099			26	69	4	0.09	0.998324
			27	30	-5	0.07	0.986394			27	248	15	0.22	0.998176			27	225	117	0.29	0.887217
			28	60	-85	0.11	0.576683			28	106	9	0.11	0.996415			28	21	-5	0.05	0.972806
			29	12	6	0.06	0.894427			29	207	7	0.35	0.999429			29	144	-11	0.13	0.997095
			30	4	4	0.05	0.707107			30	174	78	0.18	0.912509			30	96	-109	0.14	0.660938
			31	62	25	0.09	0.927441			31	203	29	0.2	0.989949			31	72	8	0.06	0.993884
			32	-3	7	0.06	-0.393919			32	138	-22	0.14	0.98753			32	44	24	0.07	0.877896
			33	116	-97	0.16	0.767136			33	124	-22	0.21	0.984623			33	268	-18	0.26	0.997752
			34	180	29	0.12	0.987269			34	139	-29	0.16	0.978922
			Mean			2.09647	0.547575						3.81176	0.791672						2.89455	0.828662
			SE			0.216925	0.0929951						0.228104	0.0616161						0.225455	0.0475362
			t test										8.12209e-07	0.0327535						0.0131173	0.00970495
			( mean speed in um/minute)																	0.00569193	0.636245
			stdev				0.54225							0.359281							0.273075

## Sheet: Fig 3d
			Figure 3d
		depletion of Gbeta on top of wt
			Gbeta+/anchor+					Gbeta+/anchor-
			(depleted cells)	total				(undepleted cells)	total
			oscillating	n=	fraction			oscillating	n=	fraction
		Experiment1	7	23	0.304348		Experiiment1	12	40	0.3
		Experiment2	6	21	0.285714		Experiment2	7	27	0.259259
		Experiment3	10	42	0.238095		Experiment3	7	24	0.291667
		SUM	23	86					91
				average	0.276052				average	0.283642
				stdev	0.0341667				stdev	0.0215232

## Sheet: Fig 4a & Fig 4b
		Fig 4a & Fig 4b
		Gbeta-Anchor correlation	Does it oscillate?	Period	Amplitude
		0.6909	0	NaN	NaN
		0.193	0	NaN	NaN
		0.3587	0	NaN	NaN
		0.7598	1	7.8519	44.8609
		0.3165	0	NaN	NaN
		0.3881	0	NaN	NaN
		0.6194	1	18.4111	121.91
		0.076	0	NaN	NaN
		0.6372	1	11.9595	124.757
		0.3712	0	NaN	NaN
		0.2533	1	11.6925	128.951
		0.275	0	NaN	NaN
		0.7438	1	10.0782	121.387
		0.4182	0	NaN	NaN
		0.568	1	9.7746	34.6728
		0.3862	0	NaN	NaN
		0.3143	0	NaN	NaN
		0.5281	1	10.9195	321.826
		0.4258	0	NaN	NaN
		0.3882	0	NaN	NaN
		0.2121	0	NaN	NaN
		0.4197	1	11.6495	45.0542
		0.6807	1	11.5334	112.219
		0.6271	0	NaN	NaN
		0.7593	0	NaN	NaN
		-0.039	0	NaN	NaN
		0.3896	0	NaN	NaN
		0.3244	1	11.714	45.058
		0.7309	0	NaN	NaN
		0.4168	1	12.6569	130.117
		0.434	1	12.329	129.012
		0.405	0	NaN	NaN
		0.6909	0	NaN	NaN
		0.193	0	NaN	NaN
		0.3587	0	NaN	NaN
		0.7598	1	7.8519	44.8609
		0.3165	0	NaN	NaN
		0.3881	0	NaN	NaN
		0.6194	1	18.4111	121.91
		0.076	0	NaN	NaN
		0.6372	1	11.9595	124.757
		0.3712	0	NaN	NaN
		0.2533	1	11.6925	128.951
		0.275	0	NaN	NaN
		0.7438	1	10.0782	121.387
		0.4182	0	NaN	NaN
		0.568	1	9.7746	34.6728
		0.3862	0	NaN	NaN
		0.3143	0	NaN	NaN
		0.5281	1	10.9195	321.826
		0.4258	0	NaN	NaN
		0.3882	0	NaN	NaN
		0.2121	0	NaN	NaN
		0.4197	1	11.6495	45.0542
		0.6807	1	11.5334	112.219
		0.6271	0	NaN	NaN
		0.7593	0	NaN	NaN
		-0.039	0	NaN	NaN
		0.3896	0	NaN	NaN
		0.3244	1	11.714	45.058
		0.7309	0	NaN	NaN
		0.4168	1	12.6569	130.117
		0.434	1	12.329	129.012
		0.405	0	NaN	NaN
		0.6909	0	NaN	NaN
		0.193	0	NaN	NaN
		0.3587	0	NaN	NaN
		0.7598	1	7.8519	44.8609
		0.3165	0	NaN	NaN
		0.3881	0	NaN	NaN
		0.6194	1	18.4111	121.91
		0.076	0	NaN	NaN
		0.6372	1	11.9595	124.757
		0.3712	0	NaN	NaN
		0.2533	1	11.6925	128.951
		0.275	0	NaN	NaN
		0.7438	1	10.0782	121.387
		0.4182	0	NaN	NaN
		0.568	1	9.7746	34.6728
		0.3862	0	NaN	NaN
		0.3143	0	NaN	NaN
		0.5281	1	10.9195	321.826
		0.4258	0	NaN	NaN
		0.3882	0	NaN	NaN
		0.2121	0	NaN	NaN
		0.4197	1	11.6495	45.0542
		0.6807	1	11.5334	112.219
		0.6271	0	NaN	NaN
		0.7593	0	NaN	NaN
		-0.039	0	NaN	NaN
		0.3896	0	NaN	NaN
		0.3244	1	11.714	45.058
		0.7309	0	NaN	NaN
		0.4168	1	12.6569	130.117
		0.434	1	12.329	129.012
		0.405	0	NaN	NaN
		0.6909	0	NaN	NaN
		0.193	0	NaN	NaN
		0.3587	0	NaN	NaN
		0.7598	1	7.8519	44.8609
		0.3165	0	NaN	NaN
		0.3881	0	NaN	NaN
		0.6194	1	18.4111	121.91
		0.076	0	NaN	NaN
		0.6372	1	11.9595	124.757
		0.3712	0	NaN	NaN
		0.2533	1	11.6925	128.951
		0.275	0	NaN	NaN
		0.7438	1	10.0782	121.387
		0.4182	0	NaN	NaN
		0.568	1	9.7746	34.6728
		0.3862	0	NaN	NaN
		0.3143	0	NaN	NaN
		0.5281	1	10.9195	321.826
		0.4258	0	NaN	NaN
		0.3882	0	NaN	NaN
		0.2121	0	NaN	NaN
		0.4197	1	11.6495	45.0542
		0.6807	1	11.5334	112.219
		0.6271	0	NaN	NaN
		0.7593	0	NaN	NaN
		-0.039	0	NaN	NaN
		0.3896	0	NaN	NaN
		0.3244	1	11.714	45.058
		0.7309	0	NaN	NaN
		0.4168	1	12.6569	130.117
		0.434	1	12.329	129.012
		0.405	0	NaN	NaN
		0.6909	0	NaN	NaN
		0.193	0	NaN	NaN
		0.3587	0	NaN	NaN
		0.7598	1	7.8519	44.8609
		0.3165	0	NaN	NaN
		0.3881	0	NaN	NaN
		0.6194	1	18.4111	121.91
		0.076	0	NaN	NaN
		0.6372	1	11.9595	124.757
		0.3712	0	NaN	NaN
		0.2533	1	11.6925	128.951
		0.275	0	NaN	NaN
		0.7438	1	10.0782	121.387
		0.4182	0	NaN	NaN
		0.568	1	9.7746	34.6728
		0.3862	0	NaN	NaN
		0.3143	0	NaN	NaN
		0.5281	1	10.9195	321.826
		0.4258	0	NaN	NaN
		0.3882	0	NaN	NaN
		0.2121	0	NaN	NaN
		0.4197	1	11.6495	45.0542
		0.6807	1	11.5334	112.219
		0.6271	0	NaN	NaN
		0.7593	0	NaN	NaN
		-0.039	0	NaN	NaN
		0.3896	0	NaN	NaN
		0.3244	1	11.714	45.058
		0.7309	0	NaN	NaN
		0.4168	1	12.6569	130.117
		0.434	1	12.329	129.012
		0.405	0	NaN	NaN
		0.6909	0	NaN	NaN
		0.193	0	NaN	NaN
		0.3587	0	NaN	NaN
		0.7598	1	7.8519	44.8609
		0.3165	0	NaN	NaN
		0.3881	0	NaN	NaN
		0.6194	1	18.4111	121.91
		0.076	0	NaN	NaN
		0.6372	1	11.9595	124.757
		0.3712	0	NaN	NaN
		0.2533	1	11.6925	128.951
		0.275	0	NaN	NaN
		0.7438	1	10.0782	121.387
		0.4182	0	NaN	NaN
		0.568	1	9.7746	34.6728
		0.3862	0	NaN	NaN
		0.3143	0	NaN	NaN
		0.5281	1	10.9195	321.826
		0.4258	0	NaN	NaN
		0.3882	0	NaN	NaN
		0.2121	0	NaN	NaN
		0.4197	1	11.6495	45.0542
		0.6807	1	11.5334	112.219
		0.6271	0	NaN	NaN
		0.7593	0	NaN	NaN
		-0.039	0	NaN	NaN
		0.3896	0	NaN	NaN
		0.3244	1	11.714	45.058
		0.7309	0	NaN	NaN
		0.4168	1	12.6569	130.117
		0.434	1	12.329	129.012
		0.405	0	NaN	NaN
		0.6909	0	NaN	NaN
		0.193	0	NaN	NaN
		0.3587	0	NaN	NaN
		0.7598	1	7.8519	44.8609
		0.3165	0	NaN	NaN
		0.3881	0	NaN	NaN
		0.6194	1	18.4111	121.91
		0.076	0	NaN	NaN
		0.6372	1	11.9595	124.757
		0.3712	0	NaN	NaN
		0.2533	1	11.6925	128.951
		0.275	0	NaN	NaN
		0.7438	1	10.0782	121.387
		0.4182	0	NaN	NaN
		0.568	1	9.7746	34.6728
		0.3862	0	NaN	NaN
		0.3143	0	NaN	NaN
		0.5281	1	10.9195	321.826
		0.4258	0	NaN	NaN
		0.3882	0	NaN	NaN
		0.2121	0	NaN	NaN
		0.4197	1	11.6495	45.0542
		0.6807	1	11.5334	112.219
		0.6271	0	NaN	NaN
		0.7593	0	NaN	NaN
		-0.039	0	NaN	NaN
		0.3896	0	NaN	NaN
		0.3244	1	11.714	45.058
		0.7309	0	NaN	NaN
		0.4168	1	12.6569	130.117
		0.434	1	12.329	129.012
		0.405	0	NaN	NaN
		0.3986	0	NaN	NaN
		0.0741	0	NaN	NaN
		0.3954	0	NaN	NaN
		0.5768	0	NaN	NaN
		0.1308	0	NaN	NaN
		0.2214	1	16.8189	76.3894
		0.172	0	NaN	NaN
		0.2802	1	10.7219	44.9571
		0.3304	0	NaN	NaN
		0.3248	0	NaN	NaN
		0.0107	0	NaN	NaN
		0.2678	0	NaN	NaN
		0.2372	0	NaN	NaN
		0.479	1	9.0417	47.1309
		-0.0193	0	NaN	NaN
		-0.2908	0	NaN	NaN
		0.4326	0	NaN	NaN
		-0.1275	0	NaN	NaN
		0.2209	0	NaN	NaN
		-0.1681	0	NaN	NaN
		0.0313	0	NaN	NaN
		0.0767	0	NaN	NaN
		0.0605	0	NaN	NaN
		-0.2786	0	NaN	NaN
		-0.1859	0	NaN	NaN
		0.4528	0	NaN	NaN
		-0.0121	0	NaN	NaN
		0.0979	1	7.9567	88.463
		0.059	0	NaN	NaN
		0.3986	0	NaN	NaN
		0.0741	0	NaN	NaN
		0.3954	0	NaN	NaN
		0.5768	0	NaN	NaN
		0.1308	0	NaN	NaN
		0.2214	1	16.8189	76.3894
		0.172	0	NaN	NaN
		0.2802	1	10.7219	44.9571
		0.3304	0	NaN	NaN
		0.3248	0	NaN	NaN
		0.0107	0	NaN	NaN
		0.2678	0	NaN	NaN
		0.2372	0	NaN	NaN
		0.479	1	9.0417	47.1309
		-0.0193	0	NaN	NaN
		-0.2908	0	NaN	NaN
		0.4326	0	NaN	NaN
		-0.1275	0	NaN	NaN
		0.2209	0	NaN	NaN
		-0.1681	0	NaN	NaN
		0.0313	0	NaN	NaN
		0.0767	0	NaN	NaN
		0.0605	0	NaN	NaN
		-0.2786	0	NaN	NaN
		-0.1859	0	NaN	NaN
		0.4528	0	NaN	NaN
		-0.0121	0	NaN	NaN
		0.0979	1	7.9567	88.463
		0.059	0	NaN	NaN
		0.3986	0	NaN	NaN
		0.0741	0	NaN	NaN
		0.3954	0	NaN	NaN
		0.5768	0	NaN	NaN
		0.1308	0	NaN	NaN
		0.2214	1	16.8189	76.3894
		0.172	0	NaN	NaN
		0.2802	1	10.7219	44.9571
		0.3304	0	NaN	NaN
		0.3248	0	NaN	NaN
		0.0107	0	NaN	NaN
		0.2678	0	NaN	NaN
		0.2372	0	NaN	NaN
		0.479	1	9.0417	47.1309
		-0.0193	0	NaN	NaN
		-0.2908	0	NaN	NaN
		0.4326	0	NaN	NaN
		-0.1275	0	NaN	NaN
		0.2209	0	NaN	NaN
		-0.1681	0	NaN	NaN
		0.0313	0	NaN	NaN
		0.0767	0	NaN	NaN
		0.0605	0	NaN	NaN
		-0.2786	0	NaN	NaN
		-0.1859	0	NaN	NaN
		0.4528	0	NaN	NaN
		-0.0121	0	NaN	NaN
		0.0979	1	7.9567	88.463
		0.059	0	NaN	NaN
		0.3986	0	NaN	NaN
		0.0741	0	NaN	NaN
		0.3954	0	NaN	NaN
		0.5768	0	NaN	NaN
		0.1308	0	NaN	NaN
		0.2214	1	16.8189	76.3894
		0.172	0	NaN	NaN
		0.2802	1	10.7219	44.9571
		0.3304	0	NaN	NaN
		0.3248	0	NaN	NaN
		0.0107	0	NaN	NaN
		0.2678	0	NaN	NaN
		0.2372	0	NaN	NaN
		0.479	1	9.0417	47.1309
		-0.0193	0	NaN	NaN
		-0.2908	0	NaN	NaN
		0.4326	0	NaN	NaN
		-0.1275	0	NaN	NaN
		0.2209	0	NaN	NaN
		-0.1681	0	NaN	NaN
		0.0313	0	NaN	NaN
		0.0767	0	NaN	NaN
		0.0605	0	NaN	NaN
		-0.2786	0	NaN	NaN
		-0.1859	0	NaN	NaN
		0.4528	0	NaN	NaN
		-0.0121	0	NaN	NaN
		0.0979	1	7.9567	88.463
		0.059	0	NaN	NaN
		0.3986	0	NaN	NaN
		0.0741	0	NaN	NaN
		0.3954	0	NaN	NaN
		0.5768	0	NaN	NaN
		0.1308	0	NaN	NaN
		0.2214	1	16.8189	76.3894
		0.172	0	NaN	NaN
		0.2802	1	10.7219	44.9571
		0.3304	0	NaN	NaN
		0.3248	0	NaN	NaN
		0.0107	0	NaN	NaN
		0.2678	0	NaN	NaN
		0.2372	0	NaN	NaN
		0.479	1	9.0417	47.1309
		-0.0193	0	NaN	NaN
		-0.2908	0	NaN	NaN
		0.4326	0	NaN	NaN
		-0.1275	0	NaN	NaN
		0.2209	0	NaN	NaN
		-0.1681	0	NaN	NaN
		0.0313	0	NaN	NaN
		0.0767	0	NaN	NaN
		0.0605	0	NaN	NaN
		-0.2786	0	NaN	NaN
		-0.1859	0	NaN	NaN
		0.4528	0	NaN	NaN
		-0.0121	0	NaN	NaN
		0.0979	1	7.9567	88.463
		0.059	0	NaN	NaN
		0.3986	0	NaN	NaN
		0.0741	0	NaN	NaN
		0.3954	0	NaN	NaN
		0.5768	0	NaN	NaN
		0.1308	0	NaN	NaN
		0.2214	1	16.8189	76.3894
		0.172	0	NaN	NaN
		0.2802	1	10.7219	44.9571
		0.3304	0	NaN	NaN
		0.3248	0	NaN	NaN
		0.0107	0	NaN	NaN
		0.2678	0	NaN	NaN
		0.2372	0	NaN	NaN
		0.479	1	9.0417	47.1309
		-0.0193	0	NaN	NaN
		-0.2908	0	NaN	NaN
		0.4326	0	NaN	NaN
		-0.1275	0	NaN	NaN
		0.2209	0	NaN	NaN
		-0.1681	0	NaN	NaN
		0.0313	0	NaN	NaN
		0.0767	0	NaN	NaN
		0.0605	0	NaN	NaN
		-0.2786	0	NaN	NaN
		-0.1859	0	NaN	NaN
		0.4528	0	NaN	NaN
		-0.0121	0	NaN	NaN
		0.0979	1	7.9567	88.463
		0.059	0	NaN	NaN
		0.3986	0	NaN	NaN
		0.0741	0	NaN	NaN
		0.3954	0	NaN	NaN
		0.5768	0	NaN	NaN
		0.1308	0	NaN	NaN
		0.2214	1	16.8189	76.3894
		0.172	0	NaN	NaN
		0.2802	1	10.7219	44.9571
		0.3304	0	NaN	NaN
		0.3248	0	NaN	NaN
		0.0107	0	NaN	NaN
		0.2678	0	NaN	NaN
		0.2372	0	NaN	NaN
		0.479	1	9.0417	47.1309
		-0.0193	0	NaN	NaN
		-0.2908	0	NaN	NaN
		0.4326	0	NaN	NaN
		-0.1275	0	NaN	NaN
		0.2209	0	NaN	NaN
		-0.1681	0	NaN	NaN
		0.0313	0	NaN	NaN
		0.0767	0	NaN	NaN
		0.0605	0	NaN	NaN
		-0.2786	0	NaN	NaN
		-0.1859	0	NaN	NaN
		0.4528	0	NaN	NaN
		-0.0121	0	NaN	NaN
		0.0979	1	7.9567	88.463
		0.059	0	NaN	NaN
		0.3727	1	11.1415	40.2291
		0.2565	0	NaN	NaN
		0.1403	0	NaN	NaN
		-0.0162	1	10.477	45.1709
		0.2693	0	NaN	NaN
		0.2893	0	NaN	NaN
		0.3574	0	NaN	NaN
		0.5692	0	NaN	NaN
		0.6094	0	NaN	NaN
		0.0322	1	9.7369	81.2642
		0.0965	0	NaN	NaN
		0.6855	1	9.7197	30.731
		0.0812	1	10.6766	52.8022
		0.2688	1	8.1731	51.6292
		0.2478	0	NaN	NaN
		0.6037	1	14.6339	127.889
		0.122	0	NaN	NaN
		0.1313	1	12.9843	118.242
		0.3372	1	9.1524	36.6946
		0.1517	1	8.1142	27.0974
		0.1115	0	NaN	NaN
		0.3727	1	11.1415	40.2291
		0.2565	0	NaN	NaN
		0.1403	0	NaN	NaN
		-0.0162	1	10.477	45.1709
		0.2693	0	NaN	NaN
		0.2893	0	NaN	NaN
		0.3574	0	NaN	NaN
		0.5692	0	NaN	NaN
		0.6094	0	NaN	NaN
		0.0322	1	9.7369	81.2642
		0.0965	0	NaN	NaN
		0.6855	1	9.7197	30.731
		0.0812	1	10.6766	52.8022
		0.2688	1	8.1731	51.6292
		0.2478	0	NaN	NaN
		0.6037	1	14.6339	127.889
		0.122	0	NaN	NaN
		0.1313	1	12.9843	118.242
		0.3372	1	9.1524	36.6946
		0.1517	1	8.1142	27.0974
		0.1115	0	NaN	NaN
		0.3727	1	11.1415	40.2291
		0.2565	0	NaN	NaN
		0.1403	0	NaN	NaN
		-0.0162	1	10.477	45.1709
		0.2693	0	NaN	NaN
		0.2893	0	NaN	NaN
		0.3574	0	NaN	NaN
		0.5692	0	NaN	NaN
		0.6094	0	NaN	NaN
		0.0322	1	9.7369	81.2642
		0.0965	0	NaN	NaN
		0.6855	1	9.7197	30.731
		0.0812	1	10.6766	52.8022
		0.2688	1	8.1731	51.6292
		0.2478	0	NaN	NaN
		0.6037	1	14.6339	127.889
		0.122	0	NaN	NaN
		0.1313	1	12.9843	118.242
		0.3372	1	9.1524	36.6946
		0.1517	1	8.1142	27.0974
		0.1115	0	NaN	NaN
		0.3727	1	11.1415	40.2291
		0.2565	0	NaN	NaN
		0.1403	0	NaN	NaN
		-0.0162	1	10.477	45.1709
		0.2693	0	NaN	NaN
		0.2893	0	NaN	NaN
		0.3574	0	NaN	NaN
		0.5692	0	NaN	NaN
		0.6094	0	NaN	NaN
		0.0322	1	9.7369	81.2642
		0.0965	0	NaN	NaN
		0.6855	1	9.7197	30.731
		0.0812	1	10.6766	52.8022
		0.2688	1	8.1731	51.6292
		0.2478	0	NaN	NaN
		0.6037	1	14.6339	127.889
		0.122	0	NaN	NaN
		0.1313	1	12.9843	118.242
		0.3372	1	9.1524	36.6946
		0.1517	1	8.1142	27.0974
		0.1115	0	NaN	NaN
		0.3727	1	11.1415	40.2291
		0.2565	0	NaN	NaN
		0.1403	0	NaN	NaN
		-0.0162	1	10.477	45.1709
		0.2693	0	NaN	NaN
		0.2893	0	NaN	NaN
		0.3574	0	NaN	NaN
		0.5692	0	NaN	NaN
		0.6094	0	NaN	NaN
		0.0322	1	9.7369	81.2642
		0.0965	0	NaN	NaN
		0.6855	1	9.7197	30.731
		0.0812	1	10.6766	52.8022
		0.2688	1	8.1731	51.6292
		0.2478	0	NaN	NaN
		0.6037	1	14.6339	127.889
		0.122	0	NaN	NaN
		0.1313	1	12.9843	118.242
		0.3372	1	9.1524	36.6946
		0.1517	1	8.1142	27.0974
		0.1115	0	NaN	NaN
		0.3727	1	11.1415	40.2291
		0.2565	0	NaN	NaN
		0.1403	0	NaN	NaN
		-0.0162	1	10.477	45.1709
		0.2693	0	NaN	NaN
		0.2893	0	NaN	NaN
		0.3574	0	NaN	NaN
		0.5692	0	NaN	NaN
		0.6094	0	NaN	NaN
		0.0322	1	9.7369	81.2642
		0.0965	0	NaN	NaN
		0.6855	1	9.7197	30.731
		0.0812	1	10.6766	52.8022
		0.2688	1	8.1731	51.6292
		0.2478	0	NaN	NaN
		0.6037	1	14.6339	127.889
		0.122	0	NaN	NaN
		0.1313	1	12.9843	118.242
		0.3372	1	9.1524	36.6946
		0.1517	1	8.1142	27.0974
		0.1115	0	NaN	NaN
		0.3727	1	11.1415	40.2291
		0.2565	0	NaN	NaN
		0.1403	0	NaN	NaN
		-0.0162	1	10.477	45.1709
		0.2693	0	NaN	NaN
		0.2893	0	NaN	NaN
		0.3574	0	NaN	NaN
		0.5692	0	NaN	NaN
		0.6094	0	NaN	NaN
		0.0322	1	9.7369	81.2642
		0.0965	0	NaN	NaN
		0.6855	1	9.7197	30.731
		0.0812	1	10.6766	52.8022
		0.2688	1	8.1731	51.6292
		0.2478	0	NaN	NaN
		0.6037	1	14.6339	127.889
		0.122	0	NaN	NaN
		0.1313	1	12.9843	118.242
		0.3372	1	9.1524	36.6946
		0.1517	1	8.1142	27.0974
		0.1115	0	NaN	NaN
		0.3206	0	NaN	NaN
		0.1881	0	NaN	NaN
		0.3824	1	12.1312	44.0991
		0.3763	1	13.2003	85.541
		0.1831	0	NaN	NaN
		0.3783	0	NaN	NaN
		0.0175	1	9.8229	39.3317
		0.0304	1	9.3568	112.812
		0.6547	0	NaN	NaN
		0.2524	1	9.4664	291.654
		0.5533	1	12.2458	100.26
		-0.1264	0	NaN	NaN
		0.671	1	9.7719	69.853
		0.0063	1	9.7155	91.6646
		0.1998	1	9.8597	50.2428
		0.1574	1	8.6154	69.765
		0.2299	1	11.4014	129.024
		0.2001	0	NaN	NaN
		0.4023	1	11.2465	130.34
		0.1869	1	10.8509	42.89
		0.2985	1	13.3797	128.547
		0.4135	1	13.6831	270.945
		0.4758	0	NaN	NaN
		0.387	0	NaN	NaN
		0.5638	0	NaN	NaN
		0.3917	0	NaN	NaN
		0.4323	0	NaN	NaN
		0.3236	1	10.4133	106.681
		0.4378	0	NaN	NaN
		0.741	1	15.7359	560.963
		0.4942	1	9.4739	366.894
		0.3648	0	NaN	NaN
		0.3281	0	NaN	NaN
		0.6328	1	8.5545	51.3466
		-0.0102	1	11.1883	196.578
		0.5726	1	12.9717	22.6376
		0.227	0	NaN	NaN
		0.3206	0	NaN	NaN
		0.1881	0	NaN	NaN
		0.3824	1	12.1312	44.0991
		0.3763	1	13.2003	85.541
		0.1831	0	NaN	NaN
		0.3783	0	NaN	NaN
		0.0175	1	9.8229	39.3317
		0.0304	1	9.3568	112.812
		0.6547	0	NaN	NaN
		0.2524	1	9.4664	291.654
		0.5533	1	12.2458	100.26
		-0.1264	0	NaN	NaN
		0.671	1	9.7719	69.853
		0.0063	1	9.7155	91.6646
		0.1998	1	9.8597	50.2428
		0.1574	1	8.6154	69.765
		0.2299	1	11.4014	129.024
		0.2001	0	NaN	NaN
		0.4023	1	11.2465	130.34
		0.1869	1	10.8509	42.89
		0.2985	1	13.3797	128.547
		0.4135	1	13.6831	270.945
		0.4758	0	NaN	NaN
		0.387	0	NaN	NaN
		0.5638	0	NaN	NaN
		0.3917	0	NaN	NaN
		0.4323	0	NaN	NaN
		0.3236	1	10.4133	106.681
		0.4378	0	NaN	NaN
		0.741	1	15.7359	560.963
		0.4942	1	9.4739	366.894
		0.3648	0	NaN	NaN
		0.3281	0	NaN	NaN
		0.6328	1	8.5545	51.3466
		-0.0102	1	11.1883	196.578
		0.5726	1	12.9717	22.6376
		0.227	0	NaN	NaN
		0.3206	0	NaN	NaN
		0.1881	0	NaN	NaN
		0.3824	1	12.1312	44.0991
		0.3763	1	13.2003	85.541
		0.1831	0	NaN	NaN
		0.3783	0	NaN	NaN
		0.0175	1	9.8229	39.3317
		0.0304	1	9.3568	112.812
		0.6547	0	NaN	NaN
		0.2524	1	9.4664	291.654
		0.5533	1	12.2458	100.26
		-0.1264	0	NaN	NaN
		0.671	1	9.7719	69.853
		0.0063	1	9.7155	91.6646
		0.1998	1	9.8597	50.2428
		0.1574	1	8.6154	69.765
		0.2299	1	11.4014	129.024
		0.2001	0	NaN	NaN
		0.4023	1	11.2465	130.34
		0.1869	1	10.8509	42.89
		0.2985	1	13.3797	128.547
		0.4135	1	13.6831	270.945
		0.4758	0	NaN	NaN
		0.387	0	NaN	NaN
		0.5638	0	NaN	NaN
		0.3917	0	NaN	NaN
		0.4323	0	NaN	NaN
		0.3236	1	10.4133	106.681
		0.4378	0	NaN	NaN
		0.741	1	15.7359	560.963
		0.4942	1	9.4739	366.894
		0.3648	0	NaN	NaN
		0.3281	0	NaN	NaN
		0.6328	1	8.5545	51.3466
		-0.0102	1	11.1883	196.578
		0.5726	1	12.9717	22.6376
		0.227	0	NaN	NaN
		0.3206	0	NaN	NaN
		0.1881	0	NaN	NaN
		0.3824	1	12.1312	44.0991
		0.3763	1	13.2003	85.541
		0.1831	0	NaN	NaN
		0.3783	0	NaN	NaN
		0.0175	1	9.8229	39.3317
		0.0304	1	9.3568	112.812
		0.6547	0	NaN	NaN
		0.2524	1	9.4664	291.654
		0.5533	1	12.2458	100.26
		-0.1264	0	NaN	NaN
		0.671	1	9.7719	69.853
		0.0063	1	9.7155	91.6646
		0.1998	1	9.8597	50.2428
		0.1574	1	8.6154	69.765
		0.2299	1	11.4014	129.024
		0.2001	0	NaN	NaN
		0.4023	1	11.2465	130.34
		0.1869	1	10.8509	42.89
		0.2985	1	13.3797	128.547
		0.4135	1	13.6831	270.945
		0.4758	0	NaN	NaN
		0.387	0	NaN	NaN
		0.5638	0	NaN	NaN
		0.3917	0	NaN	NaN
		0.4323	0	NaN	NaN
		0.3236	1	10.4133	106.681
		0.4378	0	NaN	NaN
		0.741	1	15.7359	560.963
		0.4942	1	9.4739	366.894
		0.3648	0	NaN	NaN
		0.3281	0	NaN	NaN
		0.6328	1	8.5545	51.3466
		-0.0102	1	11.1883	196.578
		0.5726	1	12.9717	22.6376
		0.227	0	NaN	NaN
		0.3206	0	NaN	NaN
		0.1881	0	NaN	NaN
		0.3824	1	12.1312	44.0991
		0.3763	1	13.2003	85.541
		0.1831	0	NaN	NaN
		0.3783	0	NaN	NaN
		0.0175	1	9.8229	39.3317
		0.0304	1	9.3568	112.812
		0.6547	0	NaN	NaN
		0.2524	1	9.4664	291.654
		0.5533	1	12.2458	100.26
		-0.1264	0	NaN	NaN
		0.671	1	9.7719	69.853
		0.0063	1	9.7155	91.6646
		0.1998	1	9.8597	50.2428
		0.1574	1	8.6154	69.765
		0.2299	1	11.4014	129.024
		0.2001	0	NaN	NaN
		0.4023	1	11.2465	130.34
		0.1869	1	10.8509	42.89
		0.2985	1	13.3797	128.547
		0.4135	1	13.6831	270.945
		0.4758	0	NaN	NaN
		0.387	0	NaN	NaN
		0.5638	0	NaN	NaN
		0.3917	0	NaN	NaN
		0.4323	0	NaN	NaN
		0.3236	1	10.4133	106.681
		0.4378	0	NaN	NaN
		0.741	1	15.7359	560.963
		0.4942	1	9.4739	366.894
		0.3648	0	NaN	NaN
		0.3281	0	NaN	NaN
		0.6328	1	8.5545	51.3466
		-0.0102	1	11.1883	196.578
		0.5726	1	12.9717	22.6376
		0.227	0	NaN	NaN
		0.3206	0	NaN	NaN
		0.1881	0	NaN	NaN
		0.3824	1	12.1312	44.0991
		0.3763	1	13.2003	85.541
		0.1831	0	NaN	NaN
		0.3783	0	NaN	NaN
		0.0175	1	9.8229	39.3317
		0.0304	1	9.3568	112.812
		0.6547	0	NaN	NaN
		0.2524	1	9.4664	291.654
		0.5533	1	12.2458	100.26
		-0.1264	0	NaN	NaN
		0.671	1	9.7719	69.853
		0.0063	1	9.7155	91.6646
		0.1998	1	9.8597	50.2428
		0.1574	1	8.6154	69.765
		0.2299	1	11.4014	129.024
		0.2001	0	NaN	NaN
		0.4023	1	11.2465	130.34
		0.1869	1	10.8509	42.89
		0.2985	1	13.3797	128.547
		0.4135	1	13.6831	270.945
		0.4758	0	NaN	NaN
		0.387	0	NaN	NaN
		0.5638	0	NaN	NaN
		0.3917	0	NaN	NaN
		0.4323	0	NaN	NaN
		0.3236	1	10.4133	106.681
		0.4378	0	NaN	NaN
		0.741	1	15.7359	560.963
		0.4942	1	9.4739	366.894
		0.3648	0	NaN	NaN
		0.3281	0	NaN	NaN
		0.6328	1	8.5545	51.3466
		-0.0102	1	11.1883	196.578
		0.5726	1	12.9717	22.6376
		0.227	0	NaN	NaN
		0.3206	0	NaN	NaN
		0.1881	0	NaN	NaN
		0.3824	1	12.1312	44.0991
		0.3763	1	13.2003	85.541
		0.1831	0	NaN	NaN
		0.3783	0	NaN	NaN
		0.0175	1	9.8229	39.3317
		0.0304	1	9.3568	112.812
		0.6547	0	NaN	NaN
		0.2524	1	9.4664	291.654
		0.5533	1	12.2458	100.26
		-0.1264	0	NaN	NaN
		0.671	1	9.7719	69.853
		0.0063	1	9.7155	91.6646
		0.1998	1	9.8597	50.2428
		0.1574	1	8.6154	69.765
		0.2299	1	11.4014	129.024
		0.2001	0	NaN	NaN
		0.4023	1	11.2465	130.34
		0.1869	1	10.8509	42.89
		0.2985	1	13.3797	128.547
		0.4135	1	13.6831	270.945
		0.4758	0	NaN	NaN
		0.387	0	NaN	NaN
		0.5638	0	NaN	NaN
		0.3917	0	NaN	NaN
		0.4323	0	NaN	NaN
		0.3236	1	10.4133	106.681
		0.4378	0	NaN	NaN
		0.741	1	15.7359	560.963
		0.4942	1	9.4739	366.894
		0.3648	0	NaN	NaN
		0.3281	0	NaN	NaN
		0.6328	1	8.5545	51.3466
		-0.0102	1	11.1883	196.578
		0.5726	1	12.9717	22.6376
		0.227	0	NaN	NaN
		-0.1591	0	NaN	NaN
		-0.0327	0	NaN	NaN
		-0.0995	0	NaN	NaN
		0.0698	0	NaN	NaN
		-0.215	0	NaN	NaN
		0.0212	0	NaN	NaN
		0.0741	1	4.9702	16.7272
		0.2999	0	NaN	NaN
		-0.1586	0	NaN	NaN
		-0.1423	0	NaN	NaN
		-0.2378	0	NaN	NaN
		-0.0879	0	NaN	NaN
		-0.0188	0	NaN	NaN
		-0.0267	0	NaN	NaN
		0.1226	0	NaN	NaN
		-0.1797	0	NaN	NaN
		0.0722	1	8.91	49.6062
		-0.0596	0	NaN	NaN
		-0.0993	0	NaN	NaN
		-0.1591	0	NaN	NaN
		-0.0327	0	NaN	NaN
		-0.0995	0	NaN	NaN
		0.0698	0	NaN	NaN
		-0.215	0	NaN	NaN
		0.0212	0	NaN	NaN
		0.0741	1	4.9702	16.7272
		0.2999	0	NaN	NaN
		-0.1586	0	NaN	NaN
		-0.1423	0	NaN	NaN
		-0.2378	0	NaN	NaN
		-0.0879	0	NaN	NaN
		-0.0188	0	NaN	NaN
		-0.0267	0	NaN	NaN
		0.1226	0	NaN	NaN
		-0.1797	0	NaN	NaN
		0.0722	1	8.91	49.6062
		-0.0596	0	NaN	NaN
		-0.0993	0	NaN	NaN
		-0.1591	0	NaN	NaN
		-0.0327	0	NaN	NaN
		-0.0995	0	NaN	NaN
		0.0698	0	NaN	NaN
		-0.215	0	NaN	NaN
		0.0212	0	NaN	NaN
		0.0741	1	4.9702	16.7272
		0.2999	0	NaN	NaN
		-0.1586	0	NaN	NaN
		-0.1423	0	NaN	NaN
		-0.2378	0	NaN	NaN
		-0.0879	0	NaN	NaN
		-0.0188	0	NaN	NaN
		-0.0267	0	NaN	NaN
		0.1226	0	NaN	NaN
		-0.1797	0	NaN	NaN
		0.0722	1	8.91	49.6062
		-0.0596	0	NaN	NaN
		-0.0993	0	NaN	NaN
		-0.1591	0	NaN	NaN
		-0.0327	0	NaN	NaN
		-0.0995	0	NaN	NaN
		0.0698	0	NaN	NaN
		-0.215	0	NaN	NaN
		0.0212	0	NaN	NaN
		0.0741	1	4.9702	16.7272
		0.2999	0	NaN	NaN
		-0.1586	0	NaN	NaN
		-0.1423	0	NaN	NaN
		-0.2378	0	NaN	NaN
		-0.0879	0	NaN	NaN
		-0.0188	0	NaN	NaN
		-0.0267	0	NaN	NaN
		0.1226	0	NaN	NaN
		-0.1797	0	NaN	NaN
		0.0722	1	8.91	49.6062
		-0.0596	0	NaN	NaN
		-0.0993	0	NaN	NaN
		-0.1591	0	NaN	NaN
		-0.0327	0	NaN	NaN
		-0.0995	0	NaN	NaN
		0.0698	0	NaN	NaN
		-0.215	0	NaN	NaN
		0.0212	0	NaN	NaN
		0.0741	1	4.9702	16.7272
		0.2999	0	NaN	NaN
		-0.1586	0	NaN	NaN
		-0.1423	0	NaN	NaN
		-0.2378	0	NaN	NaN
		-0.0879	0	NaN	NaN
		-0.0188	0	NaN	NaN
		-0.0267	0	NaN	NaN
		0.1226	0	NaN	NaN
		-0.1797	0	NaN	NaN
		0.0722	1	8.91	49.6062
		-0.0596	0	NaN	NaN
		-0.0993	0	NaN	NaN
		-0.1591	0	NaN	NaN
		-0.0327	0	NaN	NaN
		-0.0995	0	NaN	NaN
		0.0698	0	NaN	NaN
		-0.215	0	NaN	NaN
		0.0212	0	NaN	NaN
		0.0741	1	4.9702	16.7272
		0.2999	0	NaN	NaN
		-0.1586	0	NaN	NaN
		-0.1423	0	NaN	NaN
		-0.2378	0	NaN	NaN
		-0.0879	0	NaN	NaN
		-0.0188	0	NaN	NaN
		-0.0267	0	NaN	NaN
		0.1226	0	NaN	NaN
		-0.1797	0	NaN	NaN
		0.0722	1	8.91	49.6062
		-0.0596	0	NaN	NaN
		-0.0993	0	NaN	NaN
		-0.1591	0	NaN	NaN
		-0.0327	0	NaN	NaN
		-0.0995	0	NaN	NaN
		0.0698	0	NaN	NaN
		-0.215	0	NaN	NaN
		0.0212	0	NaN	NaN
		0.0741	1	4.9702	16.7272
		0.2999	0	NaN	NaN
		-0.1586	0	NaN	NaN
		-0.1423	0	NaN	NaN
		-0.2378	0	NaN	NaN
		-0.0879	0	NaN	NaN
		-0.0188	0	NaN	NaN
		-0.0267	0	NaN	NaN
		0.1226	0	NaN	NaN
		-0.1797	0	NaN	NaN
		0.0722	1	8.91	49.6062
		-0.0596	0	NaN	NaN
		-0.0993	0	NaN	NaN

## Sheet: Fig 4c
		Fig 4c
		Gb depleted over time in Rap					Gb depleted, 6 h																																					Gb undepleted, 6 h
		Osc?	6 h	30 h	54 h		Time	Cell 1 --->																																				Time	Cell 1 --->
		Cell 1	1	1	0		1	720.978	657.724	783.378	1118.03	779.957	695.384	984.157	722.265	1003.68	1219.26	1251.17	693.768	1631.18	1261.83	696.795	1025.46	724.297	937.816	1331.95	1483.2	1015.08	1366.56	1512.71	822.373	814.4	814.216	647.178	770.384	1025.6	1285.03	815.843	685.681	1536.04	1040.7	680.578		1	740.584	705.919	673.514	1614.53	951.541
		Cell 2	1	0	0		2	713.546	652.157	803.67	1104.68	755.551	689.838	974.822	713.346	1006.41	1226.55	1214.14	687.081	1581.53	1218.15	691.686	985.395	710.341	940.378	1341.92	1470.69	907.768	1299.02	1488.84	824.011	801.838	818.616	645.324	761.789	1048.34	1291.05	813.719	678.124	1601.82	1024.38	679.384		2	735.692	706.551	674.146	1495.32	948.654
		Cell 3	1	0	0		3	718.178	655.395	819.438	1130.7	756.741	691.432	958.768	709.459	1003.06	1212.46	1168.33	693.157	1560.76	1178.26	689.849	985.054	714.297	940.481	1367.67	1472.06	854.6	1279.05	1459.63	826.449	791.935	825.578	648.011	752.086	1072.24	1326.04	805.335	678.097	1580.61	972.335	678.324		3	718.741	703.503	671.962	1521.09	953.735
		Cell 4	0	0	0		4	726.297	650.897	836.703	1146.97	761.222	693.324	953.8	704.665	1008.57	1236.23	1124.13	687.438	1556.06	1154.76	678.173	977.486	712.016	953.384	1354.78	1410.13	830.551	1253.2	1395.46	837.708	790.703	836.276	652.886	756.659	1105.16	1307.26	810.124	680.735	1542.49	956.519	683.059		4	744.514	709.865	669.168	1526.17	971.584
		Cell 5	1	1	0		5	730.53	634.016	859.865	1193.21	776.962	698.449	940.335	710.881	1002.3	1240.03	1078.12	680.168	1503.5	1158.48	670.93	986.643	718.227	955.881	1371.48	1312.77	836.892	1268.13	1349.22	839.092	790.805	850.324	654.968	760.703	1136.86	1315.04	813.832	676.373	1438.54	957.2	677.011		5	739.627	716.827	674.946	1499.22	973.692
		Cell 6	1	1	0		6	736.254	614.865	896.605	1202.96	788.259	704.703	912.481	715.541	962.811	1220.67	1074.11	676.665	1473.26	1134.13	655.508	1013.81	711.243	960.827	1380.19	1241.91	874.557	1243.49	1228.07	839.335	796.427	859.476	659.492	773.659	1170.37	1274.46	804.503	682.368	1326.69	979.195	664.557		6	746.205	715.443	665.286	1537.38	950.341
		Cell 7	1	0	0		7	729.557	616.47	899.6	1216.5	791.038	706.081	889.914	716.465	922.103	1221.79	1072.58	677.216	1452.49	1126.83	658.557	1051.44	712.227	953.897	1438.82	1223.96	917.573	1251.09	1187.15	832.843	791.503	862.914	663.195	784.805	1175.95	1204.55	802.941	684.968	1242.25	994.043	664.757		7	749.951	718.265	666.497	1527.53	933.697
		Cell 8	1	0	0		8	723.292	623.043	850.53	1232.41	804.346	713.93	878.616	717.259	913.832	1206.8	1074.77	686.384	1417.15	1144.18	632.092	1065.47	705.076	956.757	1492.06	1216.95	965.757	1234.62	1189.11	821.654	791.459	851.903	666.935	801.389	1184.96	1161.59	802.973	689.043	1222.83	999.254	659.384		8	743.865	711.314	665.832	1568.1	939.427
		Cell 9	1	1	0		9	729.108	631.016	796.881	1201.44	811.751	709.027	867.757	721.638	929.519	1237.08	1098.56	696.903	1425.75	1141.79	635.719	1060.85	701.405	938.086	1541.36	1250.77	1001.78	1258.23	1170.97	800.659	799.341	849.297	666.4	800.638	1152.01	1157.11	813.811	690.87	1252.08	1026.9	652.238		9	751.011	713.816	662.897	1566.68	877.562
		Cell 10	0	0	0		10	731.551	637.368	760.27	1204.41	821.232	716.043	842.989	720.784	938.238	1235.76	1081.72	696.227	1411.58	1146.14	642.908	1052.73	696.092	937.47	1556.82	1298.49	1013.04	1269.05	1208.75	790.595	797.005	850.097	670.697	789.389	1115.66	1134.62	818.195	691.368	1307.49	1042.33	657.876		10	762.043	710.724	669.876	1553.2	876.292
		Cell 11	1	0	0		11	731.297	643.308	756.789	1186.03	821.584	705.822	824.984	724.119	954.951	1228.7	1103.49	689.195	1439.43	1150.06	658.373	1053.33	699.103	958.33	1546.11	1350.45	994.924	1310.83	1278.3	792.816	813.805	858.524	667.389	790.968	1086.76	1179.06	815.724	687.719	1354.99	1044.5	661.697		11	764.659	714.324	681.384	1548.86	861.735
		Cell 12	0	0	0		12	720.2	649.751	759.735	1172	811.108	698.768	857.054	727.059	959.514	1225.59	1130.69	686.822	1420.44	1168.08	657.476	1036.28	697.097	976.47	1512.85	1401.59	962.481	1350.86	1334.98	801.211	815.216	860.405	663.065	791.378	1055.45	1221.16	821.843	681.314	1479.1	1031.11	668.476		12	759.027	711.703	680.514	1559.54	857.881
		Cell 13	1	1	0		13	716.427	651.205	777.47	1183.55	786.714	694.859	889.351	728.259	986.076	1270.43	1131.35	692.319	1448.25	1169.78	671.205	1046.16	693.103	1001.64	1507.12	1432.59	931.33	1366.21	1410.17	795.805	804.524	851.524	663.508	782.438	1007.42	1226.86	812.195	675.714	1554.25	968.449	668.33		13	760.07	717.892	676.405	1551.2	870.227
		Cell 14	0	0	0		14	714.908	652.968	797.005	1191.45	769.443	701.87	899.87	718.973	1004.52	1257.18	1130.3	691.897	1450.71	1161.18	669.016	1041.7	696.438	1012.52	1478.28	1458.65	891.816	1365.51	1504.64	813.622	798.995	849.962	663.038	775.919	1015.14	1261.56	818.789	675.324	1624.04	908.33	659.908		14	759.692	719.589	674.859	1556.78	885.168
		Cell 15	1	0	0		15	720.238	642.341	827.135	1198.14	770.53	694.103	909.07	714.843	1009.66	1256.68	1131.58	678.114	1444.82	1156.97	680.389	1048.64	690.827	1046.36	1475.41	1486.72	856.573	1324.26	1537.28	818.395	767.022	844.605	658.373	774.751	1030.46	1286.71	821.103	673.8	1656.4	889.211	653.546		15	761.043	721.827	677.059	1535.79	876.654
		Cell 16	0	1	0		16	715.919	638.854	843.973	1234.02	774.795	690.692	910.989	718.135	1014.62	1218.12	1154.43	675.708	1465.15	1168.86	674.405	1065.38	691.005	1060.16	1446.01	1471.05	840.935	1294.78	1570.99	827.816	767.378	857.773	658.514	791.53	1046.93	1335.07	821.681	683.038	1657.38	877.151	644.6		16	757.811	717.205	673.222	1493.07	868.524
		Cell 17	0	0	1		17	719.995	636	872.681	1246.87	776.173	678.086	903.168	726.259	991.405	1200.7	1170.78	672.768	1433.03	1162.39	681.119	1067.22	693.968	1064.67	1446.43	1437.68	857.146	1302.23	1617.13	842.227	750.519	866.097	656.968	814.886	1059.58	1324.03	827.849	691.632	1653.96	893.67	640.178		17	763.551	709.178	672.281	1512.27	864.265
		Cell 18	1	0	1		18	724.389	631.616	896.297	1241.14	784.378	682.914	887.346	732.622	988.805	1197.27	1200.38	673.724	1369.68	1157.78	679.881	1051.12	689.903	1078.06	1434.01	1352.05	880.249	1284.46	1569.52	858.016	731.816	875.692	658.205	833.195	1109.98	1350.9	827.395	699.941	1610.5	928.995	645.346		18	767.681	709.638	672.357	1539.08	845.957
		Cell 19	1	0	0		19	738.259	629.427	915.259	1258.22	777.751	682.822	869.665	724.184	988.551	1211.77	1190.88	682.827	1338.33	1153.38	674.286	1044.41	689.978	1062.04	1407.7	1251.02	913.989	1271	1497.19	870.249	725.778	872.141	656.205	826.449	1130.1	1340.42	821.449	705.07	1502.15	953.043	638.535		19	767.168	703.124	677.681	1547.62	857.811
		Cell 20	1	0	0		20	741.449	632.697	886.222	1252.78	783.859	683.854	848.686	720.838	976.978	1230.08	1181.83	679.038	1298.41	1153.44	669.611	1050.27	689.124	1031.49	1435.06	1187.01	938.103	1244.97	1353.89	859.746	723.07	857.168	654.816	828.059	1145.56	1275.22	820.859	716.47	1426.27	996.416	639.508		20	777.184	697.989	680.292	1544.67	848.119
		Cell 21	1	1	0		21	731.265	651.649	847.605	1240.94	784.27	691.13	847.681	736.368	975.297	1236.97	1258.7	674.584	1286	1159.88	659.897	1055.31	686.389	990.714	1453.41	1170.18	956.746	1271.03	1267.54	845.351	736.438	862.876	655.741	813.573	1191.86	1272.6	812.119	718.476	1352.91	1036.14	646.168		21	779.297	702.865	674.076	1509.38	838.854
		Cell 22	0	0	1		22	741.314	662.573	799.968	1239.51	797.638	688.768	848.146	738.573	983.027	1238.11	1257.96	672.016	1296.56	1142.24	624.146	1061.9	687.838	964.422	1477.7	1182.72	987.481	1270.95	1238.28	817.584	740.643	863.838	649.178	792.638	1206.16	1196.19	795.757	716.438	1347.01	1024.38	644.335		22	777.259	703.605	674.854	1485.86	853.53
		Cell 23	0	1	0		23	744.951	658.395	768.503	1228.31	796.389	691.773	837.876	740.789	964.07	1218.1	1247.63	673.497	1323.64	1145.81	643.535	1073.23	682.476	942.503	1477.74	1227.45	1008.24	1296.79	1219.9	797.108	747.151	846.914	645.784	782.632	1198.98	1173.78	788.465	720.281	1348.55	970.649	643.432		23	775.681	704.314	674	1465.76	851.886
		Cell 24	1	1	0		24	743.438	655.335	768.254	1214.25	804.308	701.989	832.319	734.632	963.427	1205.7	1241.74	673.33	1364.09	1147.03	631.557	1074.64	676.595	942.724	1518.63	1258.73	1011.08	1289.78	1210.38	781.378	734.027	834.065	638.568	767.908	1182.24	1154.74	800.741	718.119	1384.46	910.805	643.649		24	776.173	705.908	680.746	1486.46	838.319
		Cell 25	1	0	1		25	737.535	654.395	779.573	1208.12	798.676	706.411	826.962	732.924	953.157	1192.73	1267.43	669.681	1396.58	1128.52	638.232	1067.88	663.438	961.432	1514.85	1308.66	993.276	1292.27	1260.25	777.519	712.897	814.297	634.708	793.995	1157.51	1179.46	804.941	712.87	1472.98	903.784	643.595		25	771.665	699.557	676.157	1531.51	834.124
		Cell 26	0	0	0		26	753.714	646.973	797.573	1195.58	792.297	706.757	841.184	725.838	949.162	1221.35	1277.7	673.53	1425.81	1152.09	645.568	1060.8	659.659	1007.65	1517.72	1363.66	956.27	1285.17	1349.08	792.714	707.541	799.914	633.654	798.232	1142.65	1218.08	807.805	701.741	1523.19	895.47	648.762		26	766.832	708.962	676.535	1518.66	835.735
		Cell 27	1	1	0		27	754.649	639.005	807.168	1195.61	784.638	701.27	859.205	713.654	951.968	1248.37	1291.76	674.73	1443.85	1134.83	650.265	1051.31	655.53	1042.69	1530.59	1423.22	899.076	1255.27	1400.05	807.503	705.432	787.811	627.135	805.243	1125.7	1248.85	816.103	705.897	1509.36	935.308	646.962		27	767.535	700.692	672.249	1505.3	842.849
		Cell 28	1	0	0		28	759.768	636.335	826.724	1202.04	783.578	691.432	886.968	711.373	960.973	1253.54	1334.08	675.189	1460.48	1113.73	664.686	1044.38	655.876	1076.08	1573.41	1469.87	850.941	1231.44	1330.36	813.622	708.308	780.654	622.114	796.962	1086.48	1290.78	823.941	693.703	1576.19	978.984	649.416		28	772.005	705.227	673.07	1504.96	856.108
		Cell 29	1	1	nan		29	784.735	633.93	851.903	1206.78	779.384	684.654	899.968	707.211	956.486	1244.23	1352.24	677.773	1454.35	1114.09	672.708	1047.81	668.114	1085.1	1600.25	1492.66	832.535	1216.13	1259.16	831.854	725.168	779.027	623.189	802.762	1066.34	1313	826.016	687.551	1579.35	1024.75	648.351		29	778.73	706.827	669.476	1457.84	866.957
		Cell 30	1	0	nan		30	808.157	631.416	864.686	1216.74	777.843	683.216	926.232	705.627	967.205	1262.24	1389.72	678.368	1429.97	1085.72	672.714	1043.59	671.373	1073.49	1598.28	1477.64	840.703	1264.28	1217.36	847.768	729.124	774.227	625.443	785.432	1053.69	1309.69	819.519	682.465	1534.96	1055	642.973		30	770.578	709.481	672.07	1484.42	869.605
		Cell 31	1	nan	nan		31	839.168	629.941	877.681	1225.01	778.573	676.308	937.632	704.497	998.254	1269.68	1383.98	677.773	1398.56	1064.55	679.357	1061.36	682.016	1052.17	1561.7	1434.62	862.957	1298.12	1187.62	873.508	737.724	792.751	637.005	781.205	1033.04	1360.07	832.238	681.189	1467.36	1082.38	644.416		31	773.789	711.076	671.438	1483.95	869.822
		Cell 32	0	nan	nan		32	860.265	635.368	883.578	1227.17	779.686	672.092	949.854	720.205	1036.21	1257.97	1374.47	680	1347.97	1060.02	674.946	1061.83	685.465	1023.7	1506.06	1351.27	891	1317.12	1191.49	868.703	745.978	808.514	639.357	785.4	1054.36	1324.52	832.811	689.676	1418.14	1049.78	642.892		32	779.443	717.778	664.962	1468.16	859.049
		Cell 33	1	nan	nan		33	873.259	642.286	874.665	1212.06	780.065	674.514	935.616	731.427	1050.74	1233.76	1357.79	679.741	1304.43	1039.08	670	1066.93	686.859	1031.87	1465.21	1292.33	938.676	1369.3	1227.18	860.595	743.146	806.935	645.854	795.411	1113.17	1269.93	837.038	686.595	1345.84	993.73	644.757		33	774.546	710.503	666.622	1494.41	887.076
		Cell 34	1	nan	nan		34	886.27	646.449	859.811	1212.23	775.822	679.605	916.254	739.735	1035.22	1230.61	1340.34	677.081	1287.26	1070.57	667.595	1058.55	687.703	1025.98	1437.47	1259.74	984.632	1390.63	1278.11	851.362	740	822.297	645.589	802.373	1131.73	1256.21	838.232	684.259	1290.52	945.011	650.427		34	783.092	716.265	668.751	1480.54	874.546
		Cell 35	0	nan	nan		35	893.308	646.178	839.081	1206.08	778.357	684.978	912.492	738.978	1013.17	1220.8	1326.59	675.989	1300.01	1082.91	662.546	1042.28	687.243	1016.73	1396.81	1238.41	1031.24	1408.05	1303.84	838.032	739.319	836.346	640.978	802.438	1161.35	1233.59	834.995	687.541	1215.84	939.319	653.832		35	773.135	719.368	667.686	1485.17	870.265
							36	879.876	647.157	809.551	1207.98	779.762	686.362	909.827	735.703	991.232	1197.88	1253.5	676.811	1306.86	1094.86	662.778	1032.03	692.935	1026.75	1403.34	1229.6	1045.46	1408.21	1382.79	796.627	723.638	850.011	637.103	800.135	1150.13	1167.51	825.108	687.822	1183.98	939.059	648.141		36	767.708	723.346	668.454	1438.38	884.351
		Gb undepleted over time in Rap					37	852.232	650.773	787.676	1204.41	788.497	687.762	896.989	729.697	967.643	1179.48	1229.15	674.886	1348.61	1107.19	661.438	1023.42	689.897	1023.74	1406.91	1240.8	1053.47	1413.15	1415.74	766.243	718.989	842.146	630.595	785.395	1184.29	1140.94	818.816	686.524	1226.86	967.897	646.438		37	770.135	723.47	671.816	1502.85	892.016
		Osc?	6 h	30 h	54 h		38	807.578	657.773	770.703	1178.31	798.47	689.611	915.362	728.476	954.643	1172.43	1212.7	674.849	1371.33	1099.03	660.519	1028.63	698	1013.18	1411.31	1269.97	1026.41	1428.59	1428.34	749.822	720.259	857.416	629.876	786.346	1178.62	1156.78	810.265	682.086	1296.25	1009	644.984		38	770.059	727.573	670.784	1527.34	905.043
		Cell 1	0	0	0		39	798.103	655.849	760.411	1132.25	802.659	685.443	933.011	720.995	952.676	1186.65	1170.06	676.368	1392.51	1084.74	669.897	1045.6	697.492	1001.23	1447.65	1298.58	964.665	1394.47	1501.57	741.346	723.8	869.341	622.249	785.778	1159.62	1162.88	808.07	677.422	1359.9	1043.51	641.924		39	770.995	723.168	667.486	1462.55	906.73
		Cell 2	0	0	0		40	801.481	649.238	763.924	1141.42	800.422	689.638	946.903	713.632	948.53	1212.37	1138.2	677.995	1406.09	1070.65	668.849	1043.9	698.303	1011.86	1461.57	1329.14	907.595	1319.78	1551.26	755.178	729.978	873.27	624.638	800.168	1168.49	1188.98	804.119	669.086	1420.51	1064.07	643.924		40	775.514	721.762	664.319	1448.76	917.741
		Cell 3	0	0	0		41	809.649	649.422	778.178	1157.75	793.573	693.735	947.081	708.551	950.405	1222.59	1146.47	674.989	1446.26	1075.04	666.395	1031.73	693.476	1011.94	1537.08	1389.77	867.73	1293.77	1541.67	788.881	738.459	866.497	624.951	811.908	1179.58	1229.5	799.903	664.189	1479.15	1071.18	645.405		41	765.935	721.622	666.546	1473.11	903.124
		Cell 4	0	0	0		42	821.854	648.232	789.081	1177.62	793.854	692.07	965.33	704.357	948.395	1208.96	1148.38	676.411	1469.04	1078.6	668.07	1032.81	693.654	1023.79	1549.97	1449.66	837.989	1243.06	1584.34	815.4	736.968	871.286	623.746	803.605	1177.09	1232.74	803.649	667.892	1464.75	1027.65	644.33		42	769.811	719.259	664.973	1467.46	931.227
		Cell 5	0	0	0		43	844.33	645.886	798.097	1189.99	795.541	689.4	964.032	707.978	947.022	1171.28	1162.37	677.519	1464.54	1091.58	678.238	1005.48	688.454	1037.39	1550.98	1497.29	821.222	1219.29	1530.82	843.076	737.205	866.649	630.189	791.876	1174.97	1276.57	811.8	666.454	1395.36	949.438	652.411		43	765.357	721.357	667.184	1480.94	939.692
		Cell 6	0	0	0		44	861.924	641.957	811.714	1200.21	798.886	687.686	969.216	718.292	953.892	1123.76	1181.71	681.411	1460.23	1099.28	674.741	1019.48	675	1039.97	1560.91	1490.78	835.27	1203.03	1489.45	871.616	752.065	876.341	625.119	776.973	1176.46	1319.42	818.443	674.059	1352.85	893.849	650.059		44	771.427	720.438	667.692	1461.12	942.341
		Cell 7	0	0	0		45	887.497	631.519	821.881	1196.81	790.297	682.514	986.043	724.303	955.984	1130.93	1201.9	681.243	1427.72	1111.54	684.719	1035.72	675.476	1045.04	1519.44	1477.37	850.724	1194.65	1457.17	889.881	753.011	863.649	625.319	772.578	1182.88	1337.37	824.822	677.405	1326.91	891.914	649.686		45	773.076	719.795	669.341	1465.29	934.395
		Cell 8	0	1	0		46	894.195	633.503	832.773	1219.52	781.968	678.773	991.33	731.924	962.119	1129.23	1207.69	680.832	1400.24	1139.94	683.146	1046.9	674.449	1067.48	1482.9	1394.38	858.341	1198.22	1418.42	885.141	761.378	855.449	627.373	787.984	1171.31	1352.86	823.092	679.07	1300.42	912.941	649.789		46	777.059	719.751	672.184	1519.59	928.541
		Cell 9	0	0	0		47	901.33	636.497	839.227	1251.69	788.622	677.838	985.751	732.562	971.789	1138.86	1196.39	678.395	1368.84	1145.4	676.351	1062.22	680.346	1082.66	1447.63	1297.54	889.978	1224.98	1364.56	868.849	761.643	847.627	631.286	798.297	1156.61	1358.81	826.297	680.897	1324.7	966.676	653.87		47	767.816	720.638	667.643	1501.84	941.022
		Cell 10	0	0	0		48	887.346	640.6	841.043	1232.06	781.897	680.162	962.232	731.778	977.503	1146.43	1169.24	680.146	1355.64	1143.64	666.368	1068.88	682.503	1085.11	1417.44	1215.72	924.681	1249.8	1299.52	860.789	762.043	834.816	630.897	814.459	1137.73	1263.82	835.454	680.049	1340.76	1014.83	656.778		48	768.254	721.778	671.178	1477.86	949.384
		Cell 11	0	0	0		49	865.692	646.205	845.4	1236.43	785.935	679.492	937.043	719.449	971.038	1160.79	1146.29	675.865	1339.88	1142.56	662.076	1067.59	681.103	1091.68	1402.61	1174.21	949.011	1241.62	1301.83	842.978	762.043	833.611	638.941	827.681	1109.37	1175.5	842.184	679.562	1350.94	1043.01	650.838		49	763.546	720.481	668.459	1455.68	943.086
		Cell 12	0	0	0		50	843.616	649.897	849.6	1192.72	792.189	683.341	904.935	715.189	981.876	1157.33	1145.25	678.454	1326.42	1129.54	658.092	1085.24	674.53	1092.44	1385.55	1183.18	946.681	1307.82	1339.1	833.232	761.919	830.114	649.346	843.092	1096.15	1153.49	842.07	671.492	1378.5	1061.55	655.919		50	766.173	721.059	666.822	1485.75	930.373
		Cell 13	0	0	0		51	821.935	651.784	852.114	1167.17	788.795	685.249	887.768	711.227	979.541	1149.16	1115.49	682.995	1303.34	1139.49	652.146	1076.99	674.097	1072.36	1411.81	1212.02	956.465	1291.42	1317.88	822.195	761.541	834.416	652.059	854.038	1077.11	1158.92	845.005	670.276	1409.76	1060.65	654.546		51	769.611	720.6	659.286	1522.69	924.53
		Cell 14	0	0	0		52	798.649	652.384	847.227	1136.28	792.303	683.362	885.335	702.611	966.87	1151.89	1067.59	678.843	1276.02	1140.45	653.259	1064.09	671.568	1053.56	1431.5	1255.7	948.216	1301.84	1328.61	813.151	755.4	830.649	654.368	854.519	1082.51	1153.75	845.8	668.043	1443.01	1020.1	653.411		52	761.103	722.254	661.168	1538.2	949.514
		Cell 15	0	0	0		53	769.768	651.616	829.362	1136.11	794.724	689.476	903.308	694.049	962.751	1170.84	1024.49	678.897	1293.48	1138.38	650.476	1040.76	674.405	1078.56	1486.41	1286.28	922.276	1357.44	1362.72	813.184	733.632	828.157	649.184	833.032	1094.92	1164.43	841.065	673.681	1468.33	960.427	648.259		53	765.908	720.811	662.303	1505.75	942.259
		Cell 16	0	0	0		54	761.632	647.859	817.373	1141.45	797.081	693.308	924	696.946	937.93	1171.14	1003.83	678.476	1307.14	1146.2	652.908	1042.36	678.022	1083.9	1544.3	1321.25	895.876	1358.04	1429.62	798.903	730.216	831.184	641.162	810.919	1096.21	1228.27	832.238	671.649	1489.02	914.254	650.751		54	772.27	727.011	663.022	1511.42	941.811
		Cell 17	0	0	0		55	760.697	641.216	804.189	1154.32	802.714	696.27	933.135	695.584	933.676	1191.31	979.832	678.746	1303.86	1163.03	658.286	1040.24	677.681	1085.04	1561.38	1352.06	842.832	1316.23	1486.55	813.103	738.605	833.989	645.292	774.076	1122.35	1292.02	830.665	680.562	1507.63	908.973	649.486		55	773.141	725.562	671.503	1491.85	943.503
		Cell 18	1	0	0		56	779.27	634.838	793.514	1158.01	795.492	697.351	944.746	694.638	936.568	1184.42	1003.49	676.724	1284.99	1164.12	673.514	1037.05	681.989	1081.05	1598.09	1375.64	814.481	1295.76	1513.29	831.114	750.395	835.065	639.638	749.146	1128.8	1339.57	838.249	677.849	1527.65	923.222	649.265		56	784.254	722.443	666.946	1517.3	948.778
		Cell 19	0	1	1		57	787.654	631.141	798.27	1160.37	792.054	697.605	955.622	703.27	956.103	1183.04	1019.08	672.114	1286.58	1186.72	683.108	1055.62	687.303	1089.75	1604.25	1412.02	812.741	1299.78	1559.32	854.27	766.719	832.481	638.989	749.384	1125.57	1403.25	842.53	677.859	1485.07	950.303	650.757		57	787.038	722.811	667.119	1518.76	970.897
		Cell 20	0	0	0		58	801.011	628.097	793.886	1158.86	791.222	700.259	974.778	708.303	946.33	1173.03	1035.44	673.53	1304.9	1155	684.33	1054.96	689.67	1108.46	1631.57	1463.62	818.935	1330.73	1596.11	878.676	787.708	839.173	639.773	763.211	1156.15	1429.29	839.654	683.346	1473.18	1000.81	662.384		58	784.568	722.914	668.335	1515.81	959.146
		Cell 21	0	0	0		59	806.454	632.151	793.892	1164.03	786.33	708.384	987.184	714.189	950.168	1185.7	1070.09	674.146	1334.71	1125.57	676.492	1041.67	684.692	1115.81	1605.84	1507.62	833.67	1294.01	1612.76	890.989	790.119	846.243	639.465	786.443	1132.05	1412.35	823.811	684.746	1429.94	1024.09	657.605		59	786.373	722.697	666.065	1532.49	952.476
		Cell 22	0	0	0		60	814.022	636.595	796.427	1184.54	787.022	716.643	971.178	721.362	951.422	1187.42	1106.8	677.432	1330.35	1107.85	666.195	1043.4	676.805	1134.21	1605.29	1515.23	831.411	1293.95	1694.63	899.486	808.584	832.686	638.546	797.038	1111.44	1383.44	824.573	680.368	1414.11	1029.95	660.978		60	783.751	722.849	669.578	1547.3	970.962
		Cell 23	0	0	0		61	807.659	640.995	802.222	1199.41	782.741	711.984	962.178	724.914	941.611	1180.92	1126.02	678.114	1322.18	1090.11	661.108	1036.04	684.13	1156.98	1526.06	1474.31	847.497	1305.55	1605.36	919.476	803.886	838.011	639.205	816.249	1130.59	1309.63	824.951	683.465	1351.67	1006.99	660.335		61	783.903	720.676	666.514	1557.59	966.897
		Cell 24	0	0	0		62	812.2	641.454	811.286	1176.55	778.578	705.243	960.492	720.449	941.411	1188.15	1165.32	680.465	1300.29	1075.43	659.281	1049.01	683.011	1162.37	1499.51	1418.17	866.859	1327.24	1503.11	919.097	809.703	831.254	643.73	829.308	1147.66	1213.63	829.951	683.876	1323.91	962.038	664.13		62	782.714	716.514	666.335	1567.58	971.519
		Cell 25	0	0	0		63	814.011	649.016	820.811	1177.35	782.508	697.308	929.708	716.93	935.227	1194	1185.19	679.719	1266.61	1072.6	667.292	1045.02	676.892	1163.32	1448.08	1346.76	910.427	1309.05	1453.33	929.795	791.914	842.368	648.87	845.135	1153.78	1154.32	837.924	686.211	1349.01	940.005	662.378		63	789.805	714.27	665.092	1534.55	983.524
		Cell 26	0	0	0		64	795.746	647.416	826.395	1195.7	792.854	693.654	913.514	708.276	944.665	1208.92	1174.43	678.2	1287.51	1093.26	672.714	1064.29	677.703	1173.39	1401.99	1278.52	953.676	1299.68	1401.5	892.649	765.605	849.541	653.714	854.849	1155.37	1149.79	836.551	687.314	1373.84	897.859	664.259		64	793.595	714.205	662.692	1504.6	970.108
		Cell 27	0	nan	0		65	761.086	653.508	834.989	1214.36	797.205	685.87	893.746	701.33	953.189	1199.9	1119.42	676.589	1293.7	1103.61	671.016	1076.11	675.719	1181.1	1404.63	1227.04	985.324	1282.57	1374.4	870.481	744.762	853.908	656.157	868.741	1144.49	1130.14	844	685.443	1417.31	889.865	654.243		65	794.13	716.13	663.892	1514.69	979.914
		Cell 28	0	nan	nan		66	723.611	651.854	847.319	1189.03	797.032	683.211	891.114	687.449	949.362	1194.79	1098.68	678.768	1289.98	1105.09	659.189	1075.91	678.962	1167.52	1410.3	1219.38	997.751	1274.95	1334.18	827.627	737.449	853.822	659.935	878.184	1133.37	1174.97	849.941	682.292	1480.75	917.346	648.081		66	793.735	716.568	661.184	1493.44	969.249
		Cell 29	0	nan	nan		67	719.373	652.595	865.032	1162.69	797.135	684.168	891.843	680.319	960.697	1156.24	1031.76	675.8	1244.96	1138.36	652.827	1096.19	679.195	1146.36	1389.44	1205.31	990.703	1278.41	1311.4	802.519	737.665	851.627	661.459	870.443	1089.67	1217.85	857.13	684.632	1511.01	956.151	647.903		67	790.816	721	658.654	1512.86	972.541
		Cell 30	0	nan	nan		68	727.481	650.973	860.324	1166.28	803.584	690.87	917.67	677.838	961.384	1123.55	1017.47	674.189	1260.33	1143.57	657.292	1101.53	670.816	1140.43	1414.59	1234.03	970.292	1298.84	1288.97	783.292	744.908	844.935	664.189	838.854	1081.51	1266.26	861.741	685.449	1535.28	991.584	656.486		68	785.514	723.551	659.151	1487.97	977.232
		Cell 31	0	nan	nan		69	730.232	648.416	871.324	1170.7	805.319	695.13	932.924	675.492	949.438	1131.19	1013.11	678.957	1275.27	1149.57	672.843	1090.4	674.811	1133.84	1433.49	1278.5	893.368	1302.9	1286.07	776.762	752.638	842.908	662.73	798.708	1021.49	1306.62	869.049	685.681	1530.66	1028.15	643.162		69	792.043	723.108	657.741	1517.93	989.211
		Cell 32	0	nan	nan		70	732.395	644.346	863.714	1153.85	807.676	703.211	952.065	685.924	946.168	1140.46	1013.44	677.168	1275.12	1174.32	669.795	1077.54	684.87	1145.68	1443.19	1312.79	845.589	1319.35	1298.6	791.735	753.968	843.838	655.432	767.968	1001.52	1386.19	870.351	686.189	1516.95	1047.83	644.097		70	792.919	719.908	661.065	1493.12	990.838
		Cell 33	1	nan	nan		71	740.492	637.578	850.768	1176.77	816.346	696.697	980	686.119	933.027	1163.01	1002.58	678.13	1271.11	1208.84	669.584	1049.36	685.876	1125.12	1452.09	1362.99	821.022	1297.29	1317.64	809.076	765.665	846.995	656.643	753.686	1016.18	1433.22	859.227	687.135	1519.33	1050.78	651.692		71	789.146	722.551	658.995	1522.41	990.108
		Cell 34	0	nan	nan		72	751.676	637.232	849.405	1177.92	805.449	699.168	981.108	694.595	928.805	1178.26	1026.89	677.173	1281.34	1216.45	667.443	1060.21	691.011	1117.7	1537.79	1392.34	808.697	1305.43	1315.23	836.341	780.243	843.773	655.519	756.422	1013.26	1426.77	851.232	691.503	1487.59	1006.83	649.578		72	787.33	722.13	655.486	1523.97	988.762
							73	761.27	633.638	818.551	1161.05	803.568	707.33	990.643	698.822	936.968	1194.55	1027.65	678.697	1276.42	1237.22	661.643	1073.81	694.254	1134.91	1602.37	1431.82	809.189	1313.08	1341.15	863.708	794.297	846.438	657.319	768.189	1066.88	1422.68	858.914	689.324	1453.78	959.746	654.438		73	792.551	719.957	657.205	1496.82	1002.56
		Gb null over time					74	775.238	633.93	799.919	1155.55	796.059	710.265	984.762	701.665	949.005	1216.03	1040.52	677.092	1287.33	1265.71	657.103	1049.59	693.086	1118.86	1608.73	1464.91	823.708	1288.08	1408.78	891.995	814.73	868.8	659.103	799.832	1100.34	1394.68	852.573	687.146	1428.22	924.297	658.038		74	790.243	725.254	662.173	1500.6	1008.37
		Cell 1	0				75	779.957	632.173	778.627	1188.97	792.789	706.243	945.973	711.503	970.93	1214.54	1031.58	672.395	1318.1	1244.2	666.757	1051.49	683.8	1118.96	1610.29	1487.44	852.324	1253.91	1456.29	900.33	827.535	861.346	653.643	817.595	1111.86	1364.5	843.638	687.065	1394.56	896.584	663.476		75	791.697	723.665	665.157	1480.66	1001.92
		Cell 2	0				76	781.049	641.13	769.141	1201.81	790.897	707.432	926.368	710.178	975.211	1208.6	1022.12	673.67	1314.52	1214.14	662.638	1040.77	681.865	1141.03	1637.21	1514.04	879.4	1332.45	1516.72	913.005	819.822	870.692	647.892	836.346	1111.82	1312.39	833.238	688.335	1374.89	930.595	662.638		76	789.497	726.168	667.389	1479.8	994.973
		Cell 3	0				77	771.946	637.4	774.119	1194.09	787.449	704.789	902.395	706.005	985.151	1222.08	999.881	676.546	1321.83	1209.43	649.573	1026.72	675.573	1138.84	1666.58	1511.92	908.092	1319.64	1532.31	911.47	811.535	875.141	648.178	864.724	1133.67	1266.86	833.995	688.741	1374.49	963.022	662.341		77	794.524	721.73	667.119	1498.36	1001.24
		Cell 4	0				78	756.038	643.022	788.546	1151.84	789.216	692.941	886.676	700.427	971.362	1219.04	986.081	676.654	1348.63	1183.12	645.822	1048.38	678.227	1137.76	1722.33	1472.46	956.605	1301.31	1597.86	913.443	811.632	867.935	646.038	879.535	1139.66	1229.95	833.297	688.746	1368.91	1004.95	665.589		78	800.157	722.195	666.546	1541.51	999.281
		Cell 5	0				79	735.935	644.784	799.973	1162.15	794.93	689.935	882.032	694.405	959.103	1212.44	1044.68	680.259	1395.77	1178.06	642.249	1060.85	679.578	1138.96	1715.11	1361.92	965.854	1329.85	1673.52	891.146	782.405	863.946	646.162	890.449	1146.83	1187.34	820.838	692.297	1393.41	1065.28	666.849		79	803.378	722.157	666.778	1508.24	987.989
		Cell 6	0				80	725.032	644.578	801.665	1145.36	797.292	688.232	867.508	690.303	945.249	1175.68	994.108	677.135	1371.56	1138.22	642.503	1092.64	680.086	1155.72	1670.01	1244.78	983.714	1330.31	1707.31	865.303	758.595	866.535	644.481	907.049	1130.26	1184.16	825.103	684.438	1405.63	1101.49	667.849		80	804.957	723.157	666.935	1495.07	1004.68
		Cell 7	1				81	720.249	644.886	802.259	1155.84	796.789	688.195	915.459	691.032	952.697	1167.3	938.481	687.103	1379.61	1111.21	655.6	1089.16	679.746	1174.13	1615.94	1194.02	993.416	1274.62	1700.45	825.205	739.141	887.6	639.6	902.249	1157.84	1187.51	825.108	685.368	1432.19	1129.79	658.568		81	798.081	726.665	665.816	1504.94	996.87
		Cell 8	0				82	723.449	641.016	813.654	1158.14	800.957	685.67	933.13	692.795	949.497	1141.15	954.859	681.541	1355.61	1087.58	667.303	1100.01	681.292	1210.22	1458.1	1166.63	952.859	1281.92	1702.9	811.924	728.297	882.216	637.962	877.005	1148.64	1189.46	822.616	681.53	1454.81	1116.57	662.243		82	798.67	725.211	665.605	1515.24	989.978
		Cell 9	0				83	729.957	639.827	817.303	1161.86	799.654	685.568	920.016	692.162	951.395	1143.17	935.265	680.481	1334.28	1096.48	665.465	1113.82	684.157	1194.98	1409.15	1172.12	904.659	1309.17	1686.14	796.708	720.632	888.6	643.119	850.049	1132.85	1203.46	821.924	679.141	1477.58	1061.43	656.389		83	802.941	728.362	660.73	1497.1	993.216
		Cell 10	1				84	739.854	637.686	823.973	1148.39	800.735	686.681	945.843	702.849	945.919	1126.05	930.319	680.33	1301.23	1086.88	668.719	1101.77	693.443	1180.88	1384.57	1205.53	862.011	1276.13	1696.68	797.892	725.162	899.162	641.53	818.162	1114.59	1230.29	821.741	679.514	1490.38	955.276	655.692		84	802.157	726.951	660.984	1519.23	997.832
		Cell 11	1				85	753.8	638.832	843.292	1170.24	799.859	686.222	945.962	704.946	945.168	1106.01	940.151	677.946	1249.44	1086.97	666.195	1110	691.13	1193.5	1357.69	1239.45	831.508	1256.42	1634.28	812.946	742.735	902.627	641.557	781.492	1104.01	1251.54	823.795	684.443	1499.36	926.022	664.622		85	797.811	727.524	659.292	1520.45	987.389
		Cell 12	0				86	772.951	639.027	860.881	1181.19	803.535	688.746	935.865	707.962	944.503	1102.8	949.508	676.47	1234.46	1079.46	655.989	1109.71	690.114	1191.42	1330.11	1271.83	815.373	1262.8	1570.61	833.616	776.654	897.946	648.054	761.281	1083.58	1278.55	840.4	690.178	1518.45	911.205	671		86	800.632	720.405	663.746	1522.05	1000.66
		Cell 13	0				87	788.719	636.8	863.762	1185.75	812.351	691.838	926.849	703.497	942.886	1121.56	966.368	677.124	1194.25	1105.36	653.351	1081.23	690.924	1198.36	1344.11	1299.9	812.432	1253.81	1541.56	861.8	800.173	886.87	653.686	760.649	1063.66	1294.15	842.735	691.281	1523.82	941.595	665.065		87	797.892	730.086	658.292	1533.96	1008.84
		Cell 14	0				88	799.395	633.459	873.832	1205.32	813.795	699.005	915.714	706.941	946.784	1102.16	982.303	674.081	1172.14	1124.12	655.038	1045.49	691.286	1159.68	1418.77	1323.37	818.254	1260.74	1484.66	867.411	817.757	880.454	658.741	767.189	1106.41	1323.14	845.011	703.773	1531.2	963.086	666.886		88	792.33	722.789	658.103	1523.96	1001.03
		Cell 15	1				89	813.443	630.351	869.205	1212.47	819.605	703.995	914.557	712.227	942.951	1075.31	1011.18	676.562	1181.05	1120.1	652.881	1018.69	686.941	1144.91	1429.88	1357.15	841.578	1253.97	1466.12	886.395	811.141	879.789	660.984	780.492	1130.65	1343.27	848.432	707.086	1508.93	998.773	661.924		89	796.216	718.481	657.708	1542.89	1013.35
		Cell 16	1				90	823.697	636.195	860.876	1218.72	812.378	700.908	914.195	712.622	943.584	1079.77	1008.32	680.784	1195.71	1139.09	650.243	1021.98	693.027	1132.92	1480.57	1384.35	867.238	1277.02	1395.03	904.892	820.859	863.038	661.562	805.892	1098.84	1339.63	849.222	705.562	1502.23	1035.29	663.919		90	798.092	723.054	655.459	1534.15	1026.71
		Cell 17	0				91	817.789	640.07	855.903	1227.36	824.151	686.427	897.103	711.984	945.978	1130.49	999.297	679.086	1219.61	1129.96	645.303	1054.84	689.946	1111.23	1500.26	1423.32	894.686	1277.54	1371.47	910.13	813.297	869.222	664.762	828.524	1140.38	1312.84	850.87	690.395	1492.08	1066.59	659.303		91	804.778	721.962	656.281	1533.06	1023.39
		Cell 18	1				92	798.173	643.795	841.659	1235.05	833.054	682.838	893.546	708.762	943.995	1138.49	982.578	677.297	1227.34	1146.15	639.849	1071.99	686.8	1101.39	1533.62	1450.18	938.119	1274.58	1367.11	879.903	790.778	870.146	673.459	858.773	1166.91	1261.71	852.789	684.919	1490.26	1089.11	659.616		92	799.2	714.978	656.227	1516.31	1013.21
		Cell 19	0				93	778.465	643.73	812.13	1255.59	829.978	677.4	900.011	707.335	947.627	1136.02	971.286	677.973	1230.75	1180.19	635.816	1088.05	687.53	1086.96	1572.64	1472.52	965.227	1298.77	1353.62	864.027	771.168	866.005	674.432	877.524	1133.85	1211.62	840.011	679.416	1443.1	1084.92	667.416		93	798.962	712.07	654.649	1502.12	1010.04
		Cell 20	1				94	743.638	638.773	788.416	1213.44	838.762	675.535	939.027	707.778	942.557	1165.68	963.389	677.395	1265.68	1181.82	641.157	1099.48	684.178	1087.91	1579.56	1501.51	997.281	1307.55	1347.14	856.119	750.038	864.924	670.232	897.93	1122.56	1200.5	839.53	669.249	1421.88	1024.19	669.076		94	794.335	709.724	653.346	1522.25	1007.62
		Cell 21	0				95	723.692	640.486	782.016	1211.08	842.103	672.557	950.384	705.465	937.476	1148.2	970.946	671.935	1331.54	1203.52	646.486	1127.37	688.151	1065.39	1591.26	1519.17	999.497	1306.12	1387.43	858	746.13	867.757	672.324	902.973	1134.6	1179.86	837.422	666.114	1439.92	968.551	662.124		95	797.903	708.67	653.643	1509.34	1006.81
		Cell 22	1				96	710.519	638.789	779.795	1214.76	835.584	672.519	970.324	705.092	936	1159.69	967.362	674.211	1319.74	1228.37	659.508	1122.89	687.886	1079.46	1575.31	1501.66	976.762	1323.79	1424.92	851.141	751.189	875.519	668.432	899.622	1178.61	1169.72	830.168	666.303	1469.35	904.73	663.297		96	805.227	714.638	655.838	1493.89	1005.09
		Cell 23	0				97	713.984	633.254	787.87	1235.64	826.157	674.557	979.638	705.243	936.665	1165.03	971.384	671.973	1325.87	1232.38	667.297	1151.74	688.541	1102.58	1536.81	1459.23	918.892	1308.07	1435.39	856.119	760.649	879.07	667.124	885.573	1197	1152.09	825.665	666.638	1460.29	871.232	659.027		97	786.93	721.659	654.741	1523.5	1010.04
		Cell 24	0				98	721.33	631.692	797.324	1245.35	830.314	676.443	979.746	701.708	951.973	1169.69	1007.27	674.659	1278.15	1249.06	670.876	1164.73	691.378	1112.2	1530.18	1400.64	900.341	1323.62	1488.98	848.8	778.076	882.714	671.773	871.476	1189.34	1173.51	830.881	680.254	1487.41	886.011	660.249		98	794.395	725.73	653.951	1524.81	1015.23
		Cell 25	0				99	734.919	632.438	799.697	1219.45	818.854	680.6	997.47	697.243	958.065	1150.61	1047.42	673.93	1275.28	1239.95	657.005	1168.43	692.049	1098.13	1498.98	1323.35	845.157	1323.13	1490.12	844.043	800.222	880.389	665.324	845.719	1157.59	1140.26	837.032	685.643	1488.45	914.822	659.276		99	791.373	732.162	655.578	1509.03	1014.11
		Cell 26	0				100	742.968	627.168	806.238	1236.99	808.692	683.551	1003.42	694.481	971.249	1141.87	1041.26	677.903	1249.58	1236.91	651.897	1156.19	690.038	1103.05	1481.84	1268.92	825.038	1315.46	1570.35	839.665	813.859	872.714	665.249	820.73	1184.04	1168.01	835.346	688.638	1505.27	964.8	660.378		100	797.314	727.438	653.427	1513.15	1008.57
		Cell 27	1
		Cell 28	0				Gb depleted, 30 h																																					Gb undepleted, 30 h
		Cell 29	0				Time	Cell 1 --->																																				Time	Cell 1 --->
		Cell 30	0				1	685.411	839.714	701.378	705.108	856.162	1222.06	753.092	1650.23	640.941	642.097	863.108	940.205	798.086	1086.48	1181.72	755.232	940.573	597.432	1277.03	914.741	676.984	929.373	767.849	1084.71	609.081	647.211	676.243	1174.11	1021.02	953.141							1	1004.94	875.395	1068.13	1018.59	1091.85
		Cell 31	0				2	677.622	825.827	734.708	710.746	845.551	1156.72	746.941	1608.88	638.357	644.719	857.919	935.854	807.546	1056.47	1146.37	726.065	948.173	593.854	1280.94	904.103	681.114	912.816	750.87	1072.49	596.886	655.281	671.784	1171.05	1004.41	948.465							2	998.254	842.422	1027.49	1031.76	1084.82
		Cell 32	0				3	687.378	824.011	736.054	717.443	846.805	1207.71	743.4	1607.82	644.589	649.341	858.016	950.627	814.346	1060.03	1161.84	710.843	965.973	592.005	1289.96	892.216	680.13	912.978	743.2	1053.62	597.622	661.724	675.611	1147.23	1011.41	940.016							3	1009.05	828.054	1026.08	1022.62	1122.71
		Cell 33	0				4	694.07	823.859	697.195	727.714	858.141	1180.04	749.362	1615.1	649.346	656.584	867.389	956.395	809.708	1064.29	1154.91	704.67	971.832	600.022	1263.99	904.243	681.751	910.432	742.222	1049.22	595.405	665.946	679.838	1166.61	1018.75	933.227							4	995.476	828.422	1032.84	1027.83	1173.12
		Cell 34	0				5	686.47	838.373	659.33	718.93	865.692	1207.42	744.719	1630.41	653.038	664.616	872.751	950.011	782.757	1080.44	1170.45	710.784	971.811	598.486	1299.18	892.8	685.292	920.314	738.276	1030.95	590.757	660.481	675.789	1203.74	1031.45	940.243							5	984.816	841.286	1031.51	1039.92	1215.71
		Cell 35	0				6	691.524	840.519	670.838	714.995	865.373	1181.11	737.243	1644.55	658.141	674.73	887.627	937.584	772.53	1084.06	1197.15	721.157	969.465	598.114	1324.58	880.995	679.454	914.984	735.876	1001.65	588.697	660.157	681.854	1176.96	1038.86	942.2							6	978.022	829.454	1039.6	1039.23	1268.5
		Cell 36	0				7	692.714	829.059	653.103	709.735	861.697	1182.69	743.005	1640.12	668.697	675.016	897.6	940.4	776.151	1073.28	1202.39	732.838	983.627	594.757	1304.89	866.557	675.395	916.941	741.686	1031.34	585.805	647.303	684.373	1186.2	1021.32	947.762							7	971.681	849.595	1061.99	1043.57	1291.56
		Cell 37	0				8	684.973	816.438	649.443	706.265	873.524	1188.6	746.481	1660.74	664.335	670.8	896.005	934.265	791.562	1063.81	1191.59	741.286	971.368	591.038	1298.64	878.741	671.908	933.227	747.297	1046.49	584.227	641.622	688.843	1174.15	1030.83	947.081							8	973.941	868.038	1087.42	1052.66	1317.43
		Cell 38	0				9	693.2	824.324	666.557	690.865	872.368	1217.85	738.978	1656.49	656.346	668	896.676	940.395	794.103	1056.49	1194.6	754.341	1001.87	584.708	1312.43	881.319	670.703	920.059	756.243	1064.85	584.962	638.551	686.465	1154.54	1040.49	954.686							9	987.097	895.741	1088.62	1062.32	1316.46
		Cell 39	0				10	706.643	816.395	659.903	683.876	871.341	1229.09	742.524	1650.11	647.768	663.643	896.503	941.573	786.843	1063.46	1199.74	763.627	1006.14	587.13	1346.22	884.697	669.173	927.535	761.703	1056.42	585.714	635.778	687.286	1148.29	1034.63	948.178							10	1002.59	913.789	1109.62	1079.32	1314.97
		Cell 40	0				11	709.184	817.854	663.254	683.254	861.973	1209.59	745.114	1655.73	640.157	662.254	903.259	943.059	794	1057.04	1202.68	767.897	1000.07	586.486	1381.44	885.416	666.492	943.103	762.189	1038.14	581.378	641.611	690.07	1151.18	1039.19	949.211							11	1038.29	915.719	1130.71	1082.11	1297.49
		Cell 41	0				12	727.292	841.962	647.497	685.097	872.719	1170.56	744.595	1608.41	640.708	650.632	896.238	955.568	793.411	1038.26	1191.3	776.962	986.232	590.216	1388.15	888.211	660.346	937.497	776.081	1061.69	580.13	639.081	686.011	1159.49	1042.33	951.778							12	1072.57	925.362	1122.18	1103.52	1314.57
		Cell 42	0				13	729.811	853.886	651.173	683.438	877.243	1151.78	754.216	1560.3	641.649	647.697	901.924	972.216	797.038	1027.64	1185.3	777.341	977.984	586.059	1365.77	872.665	658.676	945.362	773.649	1071.56	581.768	644.649	674.146	1143.63	1050.08	931.524							13	1098.41	921.995	1135.54	1090.99	1304.71
		Cell 43	0				14	744.557	869.059	678.703	684.351	877.205	1133.69	753.524	1540.97	647.692	639.827	901.324	976.665	813.422	1033.89	1190.17	765.211	982.524	587.908	1360.22	864.454	658.405	946.584	771.741	1041.79	588.043	647.924	670.276	1158.46	1051.01	939.903							14	1099.36	922.119	1144.08	1079.7	1296.65
		Cell 44	0				15	746.708	870.924	666.065	692.092	875.405	1160.18	758.968	1546.05	648.8	636.319	911.097	977.184	841.854	1043.08	1203.41	751.908	981.422	591.119	1422.82	855.978	657.222	936.216	758.914	1037.14	587.876	644.259	663.611	1153.29	1055.33	936.768							15	1097.66	925.07	1144.18	1102.62	1281.05
		Cell 45	0				16	746.059	869.016	673.319	692.741	875.686	1164.04	760.038	1585.22	651.849	638.108	888.784	984.719	859.059	1075.25	1203.8	739.827	952.622	587.378	1416.56	837.859	658.514	932.708	743.546	1044.23	584.557	641.211	653.778	1161.97	1053.13	929.827							16	1102.29	909.924	1124.7	1068.64	1290.73
		Cell 46	0				17	740.119	873.022	673.038	682.746	870.789	1133.43	758.849	1610.2	650.497	644.054	879.049	988.2	862.838	1083.24	1223.73	732.551	961.924	592.303	1371.69	824.027	663.173	926.178	726.757	1037.24	576.546	631.438	653.351	1165.3	1056.45	925.616							17	1114.67	901.195	1135.39	1081.09	1315.85
		Cell 47	0				18	740.816	845.384	671.335	684.822	868.508	1087.74	763.751	1637.17	642.611	650.503	876.086	982.859	866.773	1072.19	1227.54	715.184	965.849	590.378	1349.37	817.87	662.768	915.022	723.103	1049.52	577	631.119	661.6	1177.01	1056.65	946.124							18	1124.79	900.108	1151.14	1080.1	1324.06
		Cell 48	0				19	729.659	819.076	614.519	684.881	869.47	1064.1	762.227	1662.29	637.108	665.665	874.011	962.865	852.686	1042.47	1248.43	713.362	980.259	587.892	1337.01	817.108	657.157	924.232	715.481	1044.68	582.13	630.027	666.697	1181.44	1059.13	925.616							19	1134.92	899.897	1153.46	1090.1	1311.24
		Cell 49	0				20	724.703	834.384	619.541	686.227	865.438	1078.28	762.951	1682.81	636.557	667.897	864.038	931.724	834.87	1013.81	1251.89	718.151	1003.1	586.216	1333.88	817.243	656.87	938.897	712.103	1042.78	623.47	626.768	676.351	1170.95	1053.19	918.281							20	1169.89	908.524	1146.01	1077.58	1331.9
		Cell 50	0				21	731.314	830.989	642.789	681.654	865.595	1093.58	763.362	1669.05	628.805	675.595	847.2	931.859	808.005	1016.14	1244.91	728.432	1029.72	583.838	1370.69	826.016	654.968	934.703	708.708	1065.28	623.865	624.178	681.551	1175.97	1058.7	939.659							21	1174.79	924.011	1139.89	1089.82	1327.94
		Cell 51	0				22	736.243	820.605	620.27	680.432	860.168	1100.7	770.919	1677.5	641.616	675.238	836.989	936.454	791.6	1037.72	1244.64	732.243	1020.81	584.205	1377.96	842.189	649.341	927.724	709.427	1066.61	570.411	619.649	691.368	1161.42	1061.39	933.773							22	1173.32	937.703	1150.41	1121.13	1334.37
		Cell 52	0				23	740.627	823.67	665.519	689.605	843.897	1102	765.886	1687.58	637.411	669.87	834.595	960.178	788.562	1064.71	1253.4	745.254	1001.51	583.4	1398.48	854.249	653.946	938.962	712.319	1059.18	571.843	624.238	691.881	1155.97	1069.87	936.168							23	1181.97	940.865	1170.22	1120.92	1337.98
		Cell 53	0				24	734.751	831.632	632.773	687.411	837.989	1112.83	763.13	1677.12	654.941	664.973	838.286	963.486	785.054	1079.9	1247.34	752.822	989.676	581.005	1406.99	853.919	651.362	933.276	706.519	1032.85	574.735	626.303	686.957	1131.76	1071.41	923.47							24	1169.71	938.486	1186.82	1118.32	1339.46
		Cell 54	0				25	733.011	817.351	692.114	699.795	844.4	1102.97	755.459	1673.5	662.405	661.459	848.849	964.886	794.022	1099.67	1238.99	762.622	977.589	587.4	1379.38	851.876	649.07	939.8	711.978	989.611	572.497	625.227	682.173	1156.56	1066.44	926.227							25	1154.8	936.168	1194.91	1119.7	1335.21
		Cell 55	0				26	721.578	826.908	640.427	701.486	835.897	1118.57	750.573	1665.9	669.822	661.822	860.47	973.238	783.995	1097.61	1231.96	762.276	975.762	586.059	1335.82	837.059	647.049	937.854	717.546	976.897	569.405	624.449	670.162	1142.23	1049.68	942.119							26	1153.69	939.054	1195.75	1109.98	1324.16
		Cell 56	0				27	713.746	839.108	615.151	713.508	836.384	1114.49	753.249	1676.64	669.232	657.303	853.146	967.205	797.611	1105.47	1216.97	768.157	982.524	588.081	1331.05	825.259	644.47	938.173	715.589	972.822	573.514	630.676	666.627	1138.26	1052.58	937.395							27	1145.03	935.6	1192.45	1087.88	1302.55
		Cell 57	0				28	705.205	821.232	649.681	710.784	835.578	1105.9	753.616	1674.43	655.703	658.654	842.346	971.324	808.178	1090.44	1231.8	768.551	989.762	588.514	1342.66	811.162	648.692	944.681	713.789	970.978	577.119	627.108	667.973	1130.38	1050.17	920.297							28	1126.05	928.33	1196.75	1106.9	1277.09
		Cell 58	0				29	706.789	823.676	669.022	711.622	839.389	1108.14	749.13	1666.91	645.378	658.897	832.541	981.151	823.897	1100.74	1226.42	756.859	997.724	586.951	1336.8	798.184	643.249	944.314	709.973	992.314	578.2	627.319	666.389	1148.37	1044.05	943.751							29	1123.87	923.378	1186.49	1098.04	1277.1
		Cell 59	0				30	698.616	827.919	679.178	712.768	841.816	1098.26	745	1633.2	638.378	652.8	827.935	991.151	843.497	1109.24	1230.8	748.178	998.086	590.243	1318.52	793.259	650.146	946.492	704.903	1018.14	578.573	622.957	663.616	1160.34	1043.46	937.427							30	1123.43	929.6	1184.75	1088.66	1284.92
		Cell 60	0				31	706.643	842.514	694.838	699.946	835.341	1083.99	738.254	1627.18	639.805	657.865	823.535	990.427	856.249	1102.94	1223.88	735.292	979.616	590.405	1348.21	781.654	654.481	953.4	710.346	1002.01	582.681	621.465	664.686	1155.09	1038.74	945.097							31	1107.82	925.378	1190.43	1115.67	1291.85
		Cell 61	0				32	719.211	841.627	685.741	703.2	839.432	1098.45	743.081	1668.46	640.47	666.908	829.086	997.211	864.659	1092.79	1220.53	726.027	979.243	590.762	1356.19	771.032	650.816	954.568	706.508	1028.67	580.524	621.146	676.503	1156.01	1038.21	933.216							32	1099.04	927.195	1192.14	1098.74	1303.02
		Cell 62	0				33	729.708	827.486	724.205	698.243	848.935	1116.78	753.503	1673.67	652.757	663.827	829.638	998.335	857.762	1092.49	1228.7	723.389	977.784	586.454	1312.28	767.232	648.578	947.562	704.654	1024.07	579.951	622.703	685.092	1160.79	1045.93	941.162							33	1100.79	934.962	1188.47	1041.11	1312.77
							34	738.189	821.497	708.016	688.141	854.081	1120.19	757.87	1658.95	663.059	664.232	824.335	1009.37	855.881	1121.85	1246.79	724.838	990.492	584.232	1367.17	763.341	647.07	929.427	700.632	1029.62	580.449	617.957	687.216	1156.92	1057.38	940.043							34	1093.43	939.324	1194.96	1042.88	1308.01
							35	733.903	831.984	669.432	691.222	849.719	1137.56	753.881	1636.98	658.514	663.108	818.378	1005.16	837.562	1077.05	1254	730.822	990.005	579.157	1360.71	771.114	645.027	927.411	699.827	1022.96	577.957	619.427	694.859	1138.61	1065.5	937.054							35	1077.65	938.259	1196.01	1059.74	1305.48
							36	731.692	809.362	651.33	697.676	848.67	1142.79	749.714	1593.22	668.476	667.265	813.778	1001.27	826.108	1078.02	1247.77	733.849	1005.89	581.422	1390.33	774.751	645.005	946.438	698.346	992.438	619.524	615.476	693.578	1155.37	1060.66	923.654							36	1082.55	932.957	1182.91	1075.63	1278.65
							37	725.216	816.665	660.135	706.519	849.038	1133.52	754.346	1556.07	662.092	672.708	812.751	1000.31	795.492	1084.78	1241.84	738.865	1013.26	580.805	1394.18	787.778	647.173	957.951	695.573	966.362	647.649	614.319	696.8	1176.77	1037.51	927.032							37	1094.44	933.719	1196.51	1088.56	1263.89
							38	718.957	842.719	647.335	707.481	839.249	1131.23	752.211	1547.34	644.589	680.103	809.865	986.757	775.73	1091.93	1225.64	747.865	1003.11	583.768	1378.77	785.919	656.816	956.373	707.189	963.892	574.941	610.946	690.53	1181.52	1035.51	914.459							38	1096.09	928.205	1193.05	1110.77	1274.93
							39	706.546	838.643	637.784	711.557	831.465	1117.68	738.795	1574.61	631.795	684.897	811.914	981.924	770.168	1083.85	1222.04	753.389	1022.51	584.638	1363.94	786.103	661.211	949.465	715.216	967.373	585.081	605.114	684.703	1173.62	1029.84	928.346							39	1100.14	921.519	1199.15	1098.84	1294.47
							40	704.157	819.508	699.978	707.762	830.389	1083.81	738.135	1565.11	631.865	684.989	820.973	972.762	756.778	1093.13	1233.03	762.735	1005.88	586.822	1391.61	782.557	667.93	932.519	726.016	990.957	588.281	607.216	679.627	1179.25	1017.27	925.2							40	1101.67	930.659	1200.38	1116.34	1291.19
							41	701.232	819.946	658.897	696.097	820.481	1066.97	723.373	1561.17	633.989	684.384	834.351	978.373	773.6	1115.58	1227.48	765.627	998.643	588.249	1395.88	793.935	669.557	919.903	722.368	1035.49	576.805	612.351	675.384	1170.46	1006.5	929.2							41	1096.85	933.708	1204.11	1111.43	1305.65
							42	702.47	821.324	644.541	690.405	816.676	1052.82	718.346	1578.53	634.297	683.33	844.962	988.746	793.308	1101.13	1232.14	758.519	971.659	586.103	1429.48	793.4	661.978	914.514	716.2	1053.58	579.119	612.151	673.378	1173.08	1005.54	913.238							42	1107.32	929.027	1203.81	1120.14	1298.19
							43	709.497	828.319	672.778	690.789	815.665	1074.75	716.086	1589.86	640.168	680.005	845.714	992.681	814.422	1079.79	1231.38	757.562	947.103	581.692	1408.09	769.627	659.865	915.568	722.508	1051.64	583.562	608.097	671.243	1169.34	1008.03	914.227							43	1096.55	948.135	1200.96	1115.42	1274.14
							44	717.254	825.135	649.119	684.454	809.259	1085.96	714.946	1642.04	643	666.368	843.724	999.762	827.805	1077.51	1231.66	753.249	946.508	584.378	1401.44	753.908	656.951	938.665	720.297	1025.7	618.178	620.605	673.189	1174.56	1008.54	923.719							44	1089.72	934.751	1196.56	1122.59	1283.41
							45	718.719	819.443	626.195	688.681	812.389	1091.5	726.741	1655.86	647.865	672.768	841.514	1002.86	843.459	1072.62	1222.92	743.789	985.022	582.762	1395.53	758.551	662.303	943.757	728.076	1035.08	617.524	622.184	672.735	1159.92	1001.39	931.232							45	1090.29	935.53	1185.74	1122.9	1259.44
							46	722.47	812.827	624.573	683.032	830.184	1117.54	736.114	1648.48	638.784	670.319	854	997.941	845.454	1070.7	1225.21	734.665	1002.55	584.643	1424.68	720.654	662.676	960.416	735.773	1018.18	620.076	621.968	671.827	1192.22	995.438	923.508							46	1083.94	938.173	1181.02	1113.04	1274.21
							47	704.935	805.573	623.859	686.6	843.611	1124.8	742.054	1640.83	620.416	680.378	860.362	984.184	853.908	1073.01	1219.94	729.086	988.914	588.762	1411.7	704.319	661.449	962.432	739.351	974.935	640.8	624.659	677.519	1202.79	1005.84	930.065							47	1085.33	940.178	1156.23	1108.55	1274.05
							48	692.795	805.919	633.903	691.303	855.286	1129.5	749.243	1612.31	617.373	681.643	852.903	971.238	852.692	1076.89	1227.14	732.027	986.546	588.751	1434.12	701.157	659.589	951.454	739.816	953.422	633.022	623.622	681.314	1214.12	1011.83	930.184							48	1082.5	942.286	1168.32	1121.7	1270.56
							49	668.714	798.768	692.935	699.065	881.6	1125.02	755.8	1608.62	617.119	685.13	849.427	964.568	832.065	1083.89	1214.56	736.022	988.897	586.795	1415.83	697.346	658.724	933.741	742.573	940.643	581.746	624.616	680.524	1209.69	1013.03	911.076							49	1096.68	928.481	1160.71	1115.3	1298.25
							50	667.524	804.611	660.205	699.4	884.395	1155.96	752.319	1619.32	622.892	686.724	840.465	972.578	812.016	1088.76	1237.57	741.157	962.265	592.103	1318.6	712.346	660.108	919.454	725.449	977.627	590.341	623.627	683.849	1226.32	1014.1	900.643							50	1100.28	941.157	1171.35	1120.6	1299.77
							51	688.524	794.146	636.503	700.281	878.562	1136.72	744.762	1627.46	635.805	690.205	836.086	974.281	794.092	1077.24	1247.11	747.286	946.314	590.784	1364.62	707.508	656.222	901.303	704.038	969.838	585.551	620.854	679.114	1218.35	1031.63	892.632							51	1087.62	933.076	1203.51	1120.59	1299.97
							52	695.659	783.605	646.946	700.416	866.892	1134.23	735.595	1630.5	640.535	688.503	839.935	969.643	777	1092.06	1234.01	756.135	938.059	591	1353	698.027	657.681	898.789	697.811	993.946	589.016	621.465	679.011	1209.43	1034.14	892.368							52	1086.22	934.297	1206.32	1121.78	1307.72
							53	708.989	780.259	614.832	699.449	860.459	1139.39	726.4	1649.28	640.265	669.746	844	973.973	778.616	1088.17	1233.51	764.795	936.805	596	1371.84	691.703	658.124	873.962	689.719	1015.52	585.951	620.238	680.395	1227.12	1041.84	887.005							53	1078.99	936.33	1197.26	1128.61	1316.72
							54	735.168	779.519	649.908	690.33	857.486	1138.29	725.995	1658.96	639.8	665.054	846.135	977.508	776.984	1097.24	1219.43	770.849	950.065	590.043	1378.35	868.778	663.016	882.843	695.676	1036.87	587.049	629.265	674.346	1218.22	1036.4	891.276							54	1102.63	921.054	1201.4	1137.23	1294.04
							55	754.8	778.362	640.249	690.292	851.054	1152.17	726.924	1650.54	634.086	665.827	858.038	985.854	793.108	1111.77	1209.1	770.87	945.616	583.935	1450.64	687.411	666.173	889.978	703.47	1050.45	587.151	625.546	678.124	1204.63	1029.01	892.622							55	1104.42	895.659	1195.81	1139.23	1298.23
							56	741.838	781.005	620.368	693.043	841.886	1120.04	729.454	1650.82	625.054	667.773	861.541	992.114	810.524	1111.68	1216.55	769.886	959.314	583.324	1460.65	886.103	670.627	898.811	713.573	1032.57	584.681	627.541	676.195	1179.72	1028.88	892.259							56	1102.74	897.184	1183.08	1130.69	1308.41
							57	727.416	793.13	694.508	687.854	830.854	1079.63	729.989	1626.34	634.941	667.362	871.384	987.065	835.054	1112.34	1205.04	754.978	943.027	577.686	1407.24	683.568	667.876	915.951	726.805	1006.86	588.832	631.946	679.697	1187.79	1041.1	895.486							57	1090.21	901.319	1164.74	1126.49	1313.17
							58	709.978	797.346	655.962	693.384	819.492	1068.02	738.13	1580.87	639.384	673.308	878.189	980.405	850.259	1107.88	1210.24	744.492	974.465	582.373	1470.26	880.935	664.849	929.086	732.903	983.443	662.957	628.119	679.541	1197.83	1039.41	909.989							58	1082.36	911.789	1124.86	1102.29	1304.36
							59	692.005	805.573	702.978	697.778	823.184	1053.88	744.562	1543.04	639.908	677.946	883.157	967.519	857.757	1104.16	1224.92	741.843	985.357	580.514	1472.31	699.757	665.962	938.53	741.881	991.005	621.168	628.189	679.103	1198.02	1034.68	912.384							59	1083.72	924.357	1138.12	1084.51	1295.11
							60	681.108	811.735	676.67	690.584	819.676	1083.39	752.227	1533.77	644.151	677.903	886.227	965.459	862.281	1100.76	1233.27	740.692	993.832	579.157	1388.07	881.551	663.13	936.2	743.686	1002.62	585.93	629.281	681.4	1199.96	1049.61	898.784							60	1078.38	922.649	1138.93	1081.45	1279.54
							61	688.535	819.227	795.854	687.4	832.4	1139.37	740.908	1534.37	648.373	678.773	900.941	967.724	852.032	1099.2	1219.01	737.957	1000.14	580.427	1346.14	690.443	661.973	927.535	737.535	1009.38	581.978	629.503	682.67	1205.52	1052.24	894.6							61	1109.26	923.319	1138.36	1050.59	1283.28
							62	706.378	823.443	715.519	689.795	837.584	1171.35	744.151	1544.54	643.622	677.914	880.708	961.184	846.092	1112.59	1225.77	741.568	984.038	576.049	1336.48	684.686	660.676	931.632	741.541	1028.44	587.238	632.692	680.151	1201.77	1038.54	909.265							62	1086.41	923.346	1183.04	1046.96	1287.1
							63	718.027	822.832	714.746	685.178	850.114	1150.76	745.47	1595.21	637.654	672.649	877.67	966.697	836.168	1114.83	1226.86	747.492	972.157	581.53	1324.04	882.935	659.459	922.919	735.762	1067.45	588.789	634.459	678.584	1212.63	1044.61	919.373							63	1058.01	920.638	1184.54	1029.01	1284.32
							64	712.368	809.924	661.011	679.616	856.411	1146.16	747.827	1608.86	631.568	679.881	878.762	966.141	832.292	1104.71	1224.17	751.249	948.384	580.4	1349.01	880.876	658.562	904.935	734.059	1100.5	617.73	632.443	674.968	1205.02	1049.95	926.789							64	1073.58	915.557	1181.66	1062.13	1291.97
							65	714.551	805.124	667.622	675.859	852.2	1161.56	744.384	1632.3	628.378	676.892	877.351	982.373	818.016	1108.77	1220.07	750.773	961.346	581.422	1343.23	881.335	661.346	912.649	735.454	1109.35	641.189	635.568	669.405	1182.43	1056.59	928.405							65	1081.58	907.065	1177.12	1067.22	1300.28
							66	713.811	804.427	669.632	677.811	859.703	1157.15	744.092	1648.71	628.881	679.995	882.243	985.508	817.346	1106.69	1233.31	747.638	955.643	579.265	1358.62	870.281	659.303	905.568	731.254	1084.18	649.384	636.778	668.492	1224.83	1060.81	936.211							66	1078.52	900.843	1166.15	1071.68	1321.78
							67	717.438	812.103	622.038	678.124	865.103	1184.44	742.443	1688.57	628.746	680.351	878.249	984.141	817.227	1098.95	1253.08	754.67	963.822	583.768	1363.08	874.551	659.157	904.324	732.243	1087.81	671.946	636.276	661.865	1213.48	1057.64	932.07							67	1081.77	894.719	1130.75	1063.02	1321.98
							68	711.941	787.649	616.389	678.643	867.714	1180.09	745.459	1701.68	627	680.178	878.162	978.362	823.914	1087.97	1255.04	750.173	966.357	583.622	1368.56	875	656.946	908.508	730.497	1073.31	607.243	635.303	661.897	1285.25	1061.36	927.805							68	1062.88	899.67	1155.3	1058.82	1308.31
							69	704.811	778.232	617.957	686.908	868.524	1169.25	751.211	1718.04	628.605	671.951	863.822	984.568	817.243	1095.56	1240.84	743.849	956.686	579.249	1312.83	871.843	655.13	907.53	727.314	1020.95	622.243	632.946	665.092	1282.57	1060.22	928.205							69	1074.77	901.822	1162.46	1072.3	1304.25
							70	704.897	805.897	638.589	690.205	859.286	1123.48	757.881	1732.7	633.611	668.562	850.832	974.881	822.968	1087.7	1239.84	743.465	958.622	580.681	1285.18	866.027	654.205	917.632	734.768	985.503	630.789	626.335	669.378	1274.81	1062.55	943.303							70	1072.87	915.886	1175.7	1107.97	1275
							71	698.286	802.449	623.432	700.616	855.692	1074.19	766.351	1746.33	639.324	666.903	852.724	965.557	833.292	1093.71	1238.96	741.503	952.573	577.422	1326.36	862.719	655.876	907.849	733.276	965.746	628.768	630.135	677.141	1291.72	1076.81	931.968							71	1070.38	908.676	1153.42	1079.34	1252.36
							72	690.795	814.827	651.119	696.795	846.886	1060.9	765.951	1767.64	641.6	662.184	855.411	958.097	837.849	1101.65	1222.35	744.762	952.427	578.659	1406.9	863.551	654.93	907.762	740.519	981.303	590.2	626.032	680.303	1295.63	1069.81	909.584							72	1057.14	902.714	1168.48	1094.38	1265.38
							73	690.503	795.27	615.914	701	850.519	1076.5	758.665	1762.78	637.67	658.908	853.286	971.33	845.216	1112.01	1213.54	742.151	977.422	578.514	1406.84	864.638	656.735	902.519	744.746	996.962	593.319	628.335	689.67	1276.82	1056.24	923.659							73	1065.58	893.627	1163.68	1107.36	1281.81
							74	705.303	801.589	642.13	691.746	853.195	1115.88	753.686	1770.05	622.2	656.53	856.546	974.13	856.919	1107.89	1224.54	746.27	973.486	581.476	1357.57	870.957	654.795	886.33	745.746	1029.47	593.941	626.681	694.378	1250.81	1032.83	912.486							74	1063.34	895.303	1139.72	1065.05	1304.23
							75	713.822	791.989	641.459	682.584	850.432	1122.76	740.67	1761.75	611.032	649.222	855.6	980.443	854.027	1102.24	1210.96	746.427	1002.65	580.384	1355.57	874.751	658.422	876.908	748.481	1077.95	587.589	631.016	697.8	1223.94	1023.52	917.622							75	1073.01	891.33	1149.01	1092.59	1281.79
							76	725.362	792.092	703.984	678.173	849.573	1144.82	731.973	1796.43	611.449	651.032	855.378	988.216	857.816	1108.77	1223.42	748.67	1005.96	583.714	1381.86	877.314	658.524	876.724	751.043	1077.25	587.049	629.632	692.908	1207.45	1031.65	933.951							76	1090.57	888.222	1153.88	1076.94	1280.04
							77	727.957	802.773	775.535	667.038	839.486	1205.24	722.005	1787.56	622.195	657.27	856.043	1001.78	850.741	1105.85	1226.99	749.876	1001.32	585.076	1392.86	883.643	658.757	888.027	753.865	1080.3	586.551	635.443	678.405	1192.49	1015.46	911.659							77	1087.65	887.335	1141.43	1122.41	1267.1
							78	718.611	797.005	644.319	675	832.562	1208.7	726.578	1776.36	626.238	664.892	850.043	1005.51	841.146	1111.97	1221.7	754.011	998.259	581.681	1405.76	874.714	657.016	888.741	751.676	1073.78	649.016	637.497	669.108	1184.04	1020.08	930.032							78	1090.79	886.676	1124.29	1129.26	1249.45
							79	703.319	781.638	714.741	680.53	823.205	1199.49	721.297	1774.78	629.703	667.816	845.886	996.849	829.551	1127.31	1219.12	752.67	1007.72	581.735	1454.49	875.314	657.416	895.081	753.838	1060.12	655.697	636.951	663.373	1170.48	1027.47	927.357							79	1105.1	898.303	1137.4	1139.29	1242.14
							80	688.941	790.151	712.351	678.957	825.697	1183.87	731.043	1783.01	630.827	674.935	840.432	987.524	820.708	1135.48	1224.6	755.962	995.308	608.573	1466.78	879.076	644.924	893.178	749.805	1020.19	641.962	637.616	657.784	1174.94	1032.93	916.259							80	1109.48	908.043	1138.55	1153.34	1234.25
							81	678.124	796.789	642.616	676.762	837.838	1141.28	740.508	1792.98	628.13	678.4	854.751	982.454	816.541	1135.58	1218.58	755.222	999.514	583.281	1453.15	880.2	642.849	892.6	753.643	1015.01	597.292	639.816	658.811	1187.81	1048.91	917.924							81	1108.83	910.859	1147.77	1159.44	1242.02
							82	681.876	804.378	731.405	673.962	846.859	1119.31	748.638	1796.74	624.686	679.27	856.492	975.735	820.378	1132.45	1234.63	748.151	979.222	583.4	1436.4	884.076	644.454	905.27	757.011	1004.91	643.173	638.757	661.395	1194.37	1043.57	923.719							82	1118.37	907.092	1159.75	1142.02	1209.72
							83	698.762	815.497	630.227	674.67	853.843	1095.7	753.827	1832.16	621.103	679.005	845.627	968.978	819.243	1116.84	1228.58	745.286	975.811	581.865	1443.45	875.189	643.919	920.638	755.092	992.843	584.681	637.092	666.87	1207.92	1052.36	933.2							83	1112.84	894.319	1146.73	1155.59	1249.78
							84	707.378	805.497	731.854	677.032	858.524	1074.16	756.508	1837.66	630.038	675.881	857.962	966.476	833.822	1099.67	1250.91	746.178	947.476	585.757	1432.86	876.454	638.211	934.103	753.211	987.043	656.497	634.919	674.773	1192.95	1063.06	926.546							84	1116.7	905.654	1149.42	1151.39	1257.99
							85	712.638	791.286	655.551	674.108	858.93	1097.35	760.622	1843.51	628.124	679.33	854.897	962.319	845.427	1076.91	1247.29	749.697	968.719	581.2	1407.15	875.438	643.622	937.216	755.816	990.789	579.93	640.546	681.984	1164.84	1067.38	938.514							85	1118.49	917.541	1146.57	1151.64	1289.65
							86	726.114	791.87	705.508	678.708	853.108	1113.93	755.005	1808.4	629.849	677.443	845.886	960.27	870.4	1078.15	1252.32	746.2	953.595	581.454	1420.49	875.097	643.249	936.373	755.665	994.886	576.73	631.681	689.735	1147.59	1076.01	953.551							86	1127.49	910.281	1195.05	1165.48	1292.64
							87	735.357	782.33	695.054	684.719	850.314	1139.4	758.097	1808.61	635.897	676.681	861.232	968	878.286	1080	1234.62	742.968	958.995	578.795	1385.5	870.546	644.005	920.162	757.162	1036.42	578.708	625.454	693.541	1161.63	1079.88	947.541							87	1117.18	896.157	1191.48	1161.38	1273.21
							88	734.822	774.292	746.551	680.292	843.524	1171.34	756.924	1803.68	629.341	674.146	849.492	970.335	879.276	1080.31	1240.16	748.086	944.508	578.378	1362.35	870.957	645.703	913.697	755.686	1046.15	583.914	627.276	695.649	1194.5	1076.91	945.103							88	1120.97	919.011	1171.38	1163.71	1276.79
							89	731.865	784.995	679.746	685.405	845.076	1211.09	764.114	1817.18	628.519	674.605	839.346	978.373	879.876	1091.86	1241.07	753.568	958.589	577.281	1316.86	871.389	643.735	918.968	754.178	1076.56	581.022	625.351	693.978	1203.39	1071.75	949.957							89	1118.02	908.676	1144.78	1153.86	1276.3
							90	713.881	782.762	711.416	690.092	848.265	1230.96	755.308	1817.64	627.119	669.881	840.741	983.616	868.73	1090.45	1230.07	759.546	966.076	581.805	1343.28	865.508	644.238	929.395	755.157	1076.62	584.141	621.924	689.362	1217.57	1049.6	951.195							90	1129.68	879.627	1160.81	1139.97	1309.7
							91	706.935	779.811	707.232	686.627	851.411	1234.12	750.784	1831.31	626.476	672.405	843.503	985.476	861.303	1111.09	1213.3	762.378	959.735	581.286	1352.33	866.881	647.87	925.897	752.286	1086.14	584.27	624.103	678.6	1194.76	1031.11	941							91	1111.74	883.416	1170.43	1141.61	1312.37
							92	699.157	782.081	711.719	680.984	852.324	1239.09	748.038	1818.97	620.876	665.065	851.795	987.514	848.168	1121.82	1230.01	757.497	967.362	587.654	1363.03	857.784	650.211	917.768	753.281	1053.14	581.054	631.584	670.389	1186.12	1011.51	961.622							92	1111.32	901.978	1137.39	1149.61	1310.21
							93	694.13	794.422	757.335	685.346	862.735	1225.98	753.47	1831.26	619.151	668.789	853.4	982.195	854.157	1127.55	1202.1	754.454	958.335	592.119	1355.8	856.032	650.659	907.022	751.357	1044.67	610.692	631.816	662.692	1197.97	1000.69	960.195							93	1122.1	909.157	1125.37	1142.71	1321.44
							94	700.541	815.032	733.092	682.746	854.659	1222.95	754.259	1819.05	620.719	669.384	851.292	972.114	838.573	1133.38	1214.35	742.238	947.503	595.065	1391.68	847.73	645.951	914.097	750.773	1045.43	585.276	635.941	658.497	1183.77	1019.74	964.476							94	1097.25	916.665	1124.81	1162.5	1323.19
							95	713.297	848.568	797.681	685.346	851.286	1192.42	753.422	1810.35	623.751	672.157	857.768	955.876	833.259	1123.13	1228.41	733.681	945.524	596.2	1443.96	848.762	650.946	924.616	754.303	1021.45	590.059	634.216	662.157	1188.05	1051.45	937.005							95	1090.64	907.362	1124.44	1160.64	1331.28
							96	723.281	822.422	645.238	683.978	844.741	1181.72	757.016	1783.83	628.816	666.703	866.097	942.578	848.573	1117.1	1211.15	734.87	941.07	593.843	1463.56	856.87	644.751	944.989	753.373	1023.62	588.146	630.465	664.616	1164.72	1058.22	949.838							96	1089.05	913.189	1142.69	1142.91	1323.23
							97	738.665	804.73	659.081	685.968	841.827	1169.98	761.492	1779.95	629.519	668.724	872.627	951.454	843.67	1116.97	1225.34	734.703	954.292	589.616	1441.14	852.059	647.514	966.168	751.032	1032.01	584.243	634.865	671.341	1182.75	1062.35	935.395							97	1107.83	914.638	1141.14	1102.9	1322.2
							98	744.265	814.249	679.919	673.876	848.216	1168.89	760.881	1770.79	629.097	677.151	875.324	957.141	845.373	1116.31	1222.72	734.584	982.351	586.103	1457.01	860.011	647.162	974.778	760.308	1054.72	586.492	632.265	675.941	1188.58	1076.54	949.249							98	1125.48	921.081	1156.81	1117.74	1308.59
							99	744.757	798.27	637.886	677.724	868.557	1149.17	770.135	1768.62	631.6	681.022	877.211	963.768	863.259	1140.94	1234.84	731.303	987.741	565.973	1458.75	855.211	647.843	971.465	754.746	1072.66	661.903	633.686	682.395	1207.71	1085.54	964.551							99	1142.45	917.022	1175.32	1158.51	1323.19
							100	742.676	782.33	643.643	676.73	879.973	1140.89	774.173	1759.28	629.957	685.411	881.546	978.476	870.378	1122.37	1220.7	737.541	972.022	576.551	1444.11	850.497	649.043	958.005	755.378	1090.94	657.708	632.627	688.27	1209.55	1083.98	958.038							100	1084.04	925.027	1144.54	1141.32	1325.18
							Gb depleted, 54 h																																					Gb undepleted, 54 h
							Time	Cell 1 --->																																				Time	Cell 1 --->
							1	829.514	835.989	652.714	838.124	835.054	943.8	823.032	860.492	1048.34	849.4	918.768	949.389	901.432	823.2	977.708	594.184	880.405	647.503	652.103	651.157	824.216	660.184	721.27	791.4	751.378	911.876	859.054	848.768									1	898.411	691.059	848.13	683.827	743.054
							2	819.162	823.762	647.746	845.903	819.076	945.919	814.914	849.919	1032.51	844.151	898.319	939.665	892.751	811.984	943.768	621.595	870.151	643.832	645.054	647.659	815.178	659.427	717.616	781.589	752.497	893.065	854.476	838.195									2	898.065	679.849	834.584	668.114	740.659
							3	821.368	811.324	650.784	861	820.476	938.081	810.135	835.211	1033.6	840.189	899.497	946.486	885.195	805.124	933.903	616.892	843.4	641.627	640.368	655.708	788.778	659.724	724.508	776.751	756.076	884.724	861.551	829.038									3	892.238	672.184	839.222	660.357	731.135
							4	851.584	829.168	649.119	878.573	816.659	928.124	809.411	831.535	1045.22	836.265	906.038	920.714	880.886	805.092	921.368	592.714	835.946	636.319	635.173	653.335	789.211	663.286	724.984	776.357	759.411	890.535	860.189	832.605									4	891.043	664.07	839.908	666.427	733.178
							5	843.173	840.47	644.492	885.676	803.232	901.941	812.059	839.168	1043.38	830.135	911.378	927.189	882.373	803.908	915.178	590.341	824.092	630.984	637.686	651.627	809.259	670.486	720.568	774.373	749.854	892.978	863.643	844.476									5	892.968	657.811	845.227	658.503	734.627
							6	832.097	835.027	641.119	896.265	798.984	887.746	819.746	838.557	1048.29	835.297	917.427	931.114	884.405	825.989	923.573	618.762	828.297	621.827	642.93	650.427	826.519	672.686	720.941	775.919	747.222	908.427	868.032	847.308									6	896.832	662.103	852.962	665.87	730.162
							7	830.914	835.946	634.859	902.119	794.119	882.086	819.065	853.362	1052.39	840.584	913.13	932.243	888.778	822.373	939.703	615.297	814.054	618.243	647.557	645.346	802.703	672.649	726.249	772.886	746.405	896.724	865.027	844.211									7	906.622	662.086	848.73	669.605	734.881
							8	820.243	860.319	632.622	882.508	781.47	887.73	816.8	849.568	1044.8	844.892	905.784	943.784	880.854	822.481	954.319	581.703	814.854	620.649	657.789	643.789	793.411	671.108	730.211	773.951	758.859	900.378	855.935	839.389									8	911.13	665.827	842.195	667.222	733.086
							9	808.486	849	630.141	879.027	784.449	897.751	814.908	852.719	1036.99	847.973	898.741	955.816	876.124	829.589	934.816	638.822	822.07	619.357	664.476	647.941	787.686	669.157	714.649	769.297	766.011	901.07	850.665	842.114									9	914.497	673.022	844.297	666.676	737.73
							10	806.535	842.8	626.114	879.876	790.643	908.065	808.6	845.946	1043.94	859.973	902.465	964.659	874.189	827.843	922.4	622.184	825.676	629.946	660.984	643.054	792.216	659.935	708.595	770.838	766.573	897.757	853.697	839.432									10	903.8	669.205	842.465	669.351	739.049
							11	807.049	828.562	623.876	866.481	798.459	908.054	821.849	840.497	1039.49	894.557	903.059	948.276	878.324	813.205	920.995	584.243	821.854	630.957	649.07	643.168	780.654	653.881	704.022	766.632	760.654	898.011	857.124	838.805									11	920.005	665.649	845.778	660.027	735.016
							12	814.216	819.962	624.703	861.07	802.816	905.422	808.735	835.276	1037.35	897.108	911.957	950.93	875.092	795.611	921.578	656.541	844.73	630.919	644.189	637.53	788.141	644.314	705.092	769.422	749.195	891.205	862.076	847.551									12	927.849	667.589	848.784	667.995	719.822
							13	834.216	822.243	627.184	866.059	807.978	898.341	809.762	828.514	1038.26	903.227	921.816	962.259	871.432	785.459	924.665	621.281	817.195	624.751	643.038	641.438	775.935	646.649	705.741	769.686	753.827	891.346	856.681	851.178									13	930.33	681.211	838.038	664.762	731.935
							14	848.162	850.914	625.843	860.659	807.903	895.297	798.514	828.762	1039.21	893.843	930.195	962.768	871.124	787.081	923.692	582.243	812.378	620.762	635.557	648.654	773.151	651.757	703.243	772.324	741.324	884.784	846.286	851.2									14	928.968	680.303	829.33	671.616	735.924
							15	867.178	861.481	628.659	869.827	804.973	892.135	797.935	831.843	1028.04	899.622	908.514	964.011	867.368	793.886	906.27	581.497	823.984	624.692	638.297	632.73	784.454	653.686	703.638	769.341	744.124	880.222	839.903	848.173									15	944.292	663.178	833.692	668.384	731.054
							16	891.043	856.486	634.638	870.303	800.805	888.627	804.632	844.541	1015.94	906	902.314	963.054	865.562	799.886	891.227	572.535	830	619.568	633.405	631.865	789.054	658.216	707.811	766.519	748.93	887.341	833.524	841.865									16	934.443	665.719	821.535	665.692	734
							17	890.195	867.73	632.292	872.465	802.032	890.384	800.227	848.735	1011.08	926.589	903.054	966.827	869.551	793.184	904.395	577.378	844.097	624.135	641.449	636.541	801.605	657.497	707.762	758.53	762.924	892.6	842.454	832.449									17	931.065	672.611	823.076	667.432	742.47
							18	899.978	872.119	630.557	877.649	801.908	896.141	801.768	850.184	1004.11	927.341	893.622	980.886	864.303	802.616	907.849	581.07	857	623.757	638.422	631.449	787.038	666.924	711.973	760.93	777.822	905.178	845.465	837.168									18	921.676	676.043	835.205	670.897	748.27
							19	925.476	877.422	629.422	883.784	801.773	896.238	798.968	854.676	996.238	928.881	892.946	987.957	861.789	807.811	906.838	585.816	854.951	627.189	652.995	627.449	782.427	661.735	706.476	758.427	778.93	911.449	849.249	843.957									19	922.535	669.011	838.459	664.919	739.941
							20	944.838	854.995	639.362	882.368	800.503	910.551	808.562	857.741	984.281	920.622	890.519	994.832	858.697	810.919	891.049	581.676	856.492	627.605	658.616	627.362	768.114	662.541	705.103	756.357	781.146	923.622	849.486	846.708									20	919.541	676.605	844.016	665.195	743.519
							21	941.227	850.243	643.524	876.47	804.351	916.438	810.941	863.454	977.578	915.227	900.07	996.703	851.859	810.395	905.422	583.773	867.232	627.865	651.962	633.989	781.692	656.292	711.173	756.53	767.73	912.768	848.865	855.605									21	935.703	680.503	838.011	668.308	736.827
							22	942.265	840.422	640.341	860.908	797.665	916.141	798.059	865.059	988.07	918.33	900.714	1009.57	847.47	804.216	901.297	580.876	855.946	621.427	649.097	641.622	761.843	661.47	709.519	759.281	746.103	913.157	844.319	872.859									22	932.227	665.438	838.751	660.043	750.519
							23	927.686	850.784	638.989	853.022	795.324	906.919	797.135	869.411	1005.02	911.184	913.119	1004.43	847.946	795.638	909.07	621.432	855.341	615.081	648.222	632.968	768.865	661.746	712.162	763.086	742.416	916.984	845.438	869.903									23	930.286	667.07	835.103	660.989	741.454
							24	890.6	854.914	648.422	858.324	807.351	909.146	796.054	857.119	1010.32	911.865	905.627	988.427	849.297	793.114	910.151	580.368	864.649	609.47	636.081	621.865	780.2	656.341	703.859	771.292	739.027	914.519	841.935	873.87									24	925.162	664.892	834.151	671.265	744.032
							25	869.178	872.232	647.941	863.751	811.832	907.454	796.249	846.951	1013.13	908.514	906.935	1006.16	836.557	790.957	906.6	577.384	852.097	613.93	635.178	621.643	792.005	653.795	707.757	775.557	746.659	899.103	836.362	874.751									25	929.292	660.924	842.762	677.054	741.265
							26	842.973	858.103	645.086	857.232	804.816	895.935	794.616	839.335	1013.96	916.659	913.768	1004.74	837.216	784.676	898.827	575.914	838.946	612.368	633.692	624.351	796.086	656.649	712.908	775.07	740.438	904.286	840.838	877.546									26	918.865	662.162	833.638	674.454	733.968
							27	840.519	881.151	638.741	863.973	813.135	897.038	801.676	836.054	1028.28	906.827	906.984	1014.91	832.232	782.292	902.178	570.584	829.935	612.178	635.486	616.357	785.427	651.832	717.157	779.146	739.405	891.622	840.762	874.978									27	916.535	674.184	833.395	678.849	735.827
							28	827.53	867.476	639.924	868.33	816.811	895.227	807.384	841.103	1031.13	903.384	907.324	995.341	826.568	782.524	910.859	572.314	837.054	612.346	635.908	608.973	788.551	657.497	715.822	777.989	744.184	888.865	847.395	866.043									28	916.405	677.324	837.157	678.086	734.854
							29	862.13	839.6	635.589	875.978	817.124	907.524	809.908	840.351	1014.91	905.232	904.103	980.4	830.092	783.865	914.427	575.054	841.211	613.011	634.086	624.276	780.816	653.205	725.524	778.038	757.054	881.93	852.032	862.919									29	913.292	681.124	837.259	679.881	738.708
							30	870.53	820.038	637.276	879.995	812.519	907.205	810.692	842.005	992.881	906.584	900.578	994.243	833.514	786.032	925.065	579.508	855.8	607.773	628.805	626.897	788.427	655.065	721.151	781.238	764.751	889.454	854.903	852.351									30	895.292	680.859	832.746	677.676	742.243
							31	879.27	831.832	640.681	875.432	814.519	910.859	813.47	846.746	997.378	923.681	898.989	990.535	838.697	784.622	929.589	576.53	861.897	610.778	630.297	622.038	785.022	652.686	715.065	780.503	774.2	894.497	848.503	850.643									31	893.832	681.27	827.254	677.259	749.184
							32	988.124	833.216	643.124	868.524	812.822	916.476	811.627	844.314	1005.13	921.827	888.454	990.4	826.914	781.968	927.816	574.676	867.065	603.265	628.503	623.519	769.373	658.162	712.822	783.222	777.546	904.076	839.135	853.951									32	903.746	691.135	834	681.297	749.162
							33	1067.61	854.795	632.335	853.168	811.514	905.838	806.535	845.984	988.346	918.968	884.173	1000.77	824.53	769.384	936.059	567.011	851.584	603.897	633.395	614.059	764.865	656.908	714.838	783.232	774.6	907.065	847.33	857.676									33	901.784	686.249	820.535	684.508	741.076
							34	955.189	861.973	627.47	846.308	812.151	910.243	805.995	847.286	955.065	914.935	881.508	1002.28	826.73	774.205	940.605	566.751	848.703	605.059	629.622	617.757	778.524	658.816	721.535	780.67	773.643	907.389	857.297	856.643									34	907.595	681.805	837.178	683.097	739.659
							35	947.195	845.4	626.67	843.005	813.416	899.876	810.881	843.951	969.849	917.941	879.708	1031.97	820.47	770.973	938.67	564.027	837.232	615.022	628.341	621.2	798.784	660.114	718.995	780.368	755.816	906.335	859.53	860.568									35	903.195	672.87	836.692	690.989	744.541
							36	1294.28	832.232	628.708	838.876	817.124	901.589	809.816	835.032	980.795	907.611	879.33	1039.23	815.568	764.984	934.438	575.043	817.654	618.686	631.714	621.892	756.178	668.951	723.308	779.108	738.562	899.049	849.07	856.416									36	913.178	670.416	840.746	697.357	755.389
							37	1319.39	821.784	631.914	850.346	825.719	909.497	813.524	830.378	991.746	902.605	878.492	1039.57	808.957	765.119	927.454	571.151	805.811	624.33	632.735	623.222	754.946	666.557	721.811	783.227	733.741	897.189	834.643	855.005									37	919.919	677.173	849.027	704.859	754.573
							38	1190.96	818.908	636.011	864.427	825.768	912.492	815.059	833.092	997.795	899.065	882.378	1048.72	807.989	771.535	923.33	574.346	802.114	633.53	633.049	623.627	771.849	659.432	735.638	788.584	736.789	891.065	827	861.476									38	928.93	685.335	866.27	697.886	760.049
							39	1030.46	821.627	639.443	876.427	825.092	910.162	809.995	822.784	999.735	900.957	877.773	1028.57	819.189	779.892	926.281	576.189	793.789	639.989	630.373	621.222	781.968	648.951	737.854	792.032	744.611	892.378	816.832	867.432									39	918.314	672.146	869.141	706.93	760.411
							40	1105.08	819.519	644.789	873.459	827.097	914.416	813.681	830.049	1006.23	901.741	870.951	1018.74	829.849	783.714	928.346	578.168	829.346	635.562	626.205	623.919	799.503	648.665	740.486	796.205	750.411	901.157	818.076	876.162									40	912.481	680.795	861.303	698.2	755.032
							41	1371.42	826.93	639.719	871.762	821.205	903.173	814.676	828.984	990.735	909.849	866.757	1018.08	826.935	774.622	929.535	579.297	850.195	633.254	626.838	626.195	804.827	649.703	734.611	792.216	752.243	910.946	833.892	875.697									41	894.373	676.33	856.573	701.595	753.595
							42	1341.91	831.762	633.978	872.243	816.254	905.476	801.789	823.189	987.065	904.022	865.108	1012.66	834.665	774.281	932.449	573.6	837.032	627.124	626.622	628.211	814.811	650.422	732.93	789.016	747.805	916.243	838.395	868.173									42	905.946	673.859	862.681	701.27	747.568
							43	1178.1	842.87	631.735	867.195	820.032	884.259	808.595	827.227	986.497	899.805	872.427	1017.37	836.319	763.259	926.941	565.832	815.859	624.465	632.87	629.832	808.195	661.486	723.265	789.627	759.708	919.189	842.638	859.568									43	903.422	679.097	873.168	699.411	748.076
							44	1115.01	842.968	626.924	860.222	823.67	883.735	803.011	825.951	1001.43	907.351	869.405	1017.46	829.892	765.459	923.908	563.238	800.476	617.281	632.373	634.908	786.2	660.989	716.962	782.589	756.741	906.903	845.405	847.622									44	914.995	677.362	873.843	697.314	757.027
							45	1081.44	833.492	627.065	853.665	822.519	872.557	802.627	828.016	991.2	900.8	870.281	1029.24	831.486	762.595	923.395	560.07	770.508	612.157	632.351	632.492	780.692	668.762	713.059	786.811	754.962	902.281	853.784	841.984									45	1002.9	677.822	867.005	694.551	754.2
							46	1072.04	827.892	628.259	856.578	818.951	873.227	798.557	832.016	985.297	908.395	863.027	1023.93	828.541	761.357	921.357	577.638	770.605	610.335	634.465	627.314	777.914	670.757	720.762	785.535	742.562	910.795	856.292	840.124									46	1000.96	685.541	861.076	697.368	755.368
							47	986.173	816.854	629.735	865.811	824.232	877.746	798.097	839.281	996.984	899.157	862.503	1014.39	824.076	766.335	914.503	590.059	765.038	607.768	630.762	629.719	816.216	667.93	726.714	789.335	732.968	918.362	857.265	839.351									47	1039.75	685.973	865.481	687.87	743.368
							48	887.67	813.919	627.805	879.249	824.719	884.654	806.265	834.362	1017.23	900.243	861.427	1010.54	821.351	761.865	905.027	584.584	771.746	611.984	634.784	626.054	794.768	671.216	737.086	786.984	733.892	906.697	854.741	842.454									48	1003.83	688.508	866.568	690.259	742.686
							49	866.562	815.189	633.805	895.686	822.908	889.514	792.114	836.735	1017.8	901.984	859.984	1010.76	809.816	760.032	902.059	578.876	800.308	622.616	635.508	630.157	822.157	666.546	735.027	777.178	731.059	888.8	856.092	844.984									49	996.497	668.849	866.551	689.757	747.919
							50	854.13	817.097	642.924	907.53	825.676	889.454	801.2	833.497	1001.81	902.324	859.589	1010.91	812.076	750.346	895.232	557.962	818.886	625.173	637.049	629.005	849.686	659.784	734.557	771.427	743.568	886.541	847.243	850.865									50	952	672.243	867.151	691.335	756.119
							51	840.627	830.319	643.708	906.514	819.719	891.773	795.811	829.368	990.935	899.432	851.508	1000.9	804.222	746.616	883.173	562.173	837.265	634.027	637.589	626.584	833.454	660.108	730.222	777.205	751.33	877.903	848.449	854.173									51	917.238	672.314	860.784	696.032	763.778
							52	835.054	855.178	650.103	889.281	818.368	883.849	797.714	832.362	958.692	892.281	855.005	1001.71	803.276	749.141	883.995	566.514	827.259	640.886	632.373	625.714	814.454	653.086	724.049	769.962	757.2	887.216	840.211	847.757									52	931.595	676.714	863.508	701.503	778.53
							53	839.681	863.973	649.351	869.978	819.859	882.005	797.892	826.816	941.865	890.454	850.632	987.054	798.124	745.822	876.859	711.541	811.703	648.108	635.341	628.211	803.789	646.022	717.784	766.508	753.719	889.032	842.081	852.789									53	928.33	679.584	863.086	700.286	785.405
							54	860.492	852.146	647.589	871.178	825.541	884.227	794.341	825.211	945.378	886.946	857.232	983.422	789.092	744.497	868.438	564.341	766.984	638.638	635.622	620.573	778.686	651.751	713.686	765.2	754.411	892.211	844.222	850.222									54	916.168	675.962	861.432	697.465	792.919
							55	840.476	840.195	641.681	861.773	823.557	879.368	780.605	824.941	965.897	878.8	859.13	1000.84	802.254	750.578	866.2	559.816	763.092	631.038	635.432	619.378	777.319	654.281	712.222	754.059	747.659	882.373	841.249	836.697									55	912.503	686.778	873.157	698.416	783.065
							56	842.119	829.503	634.086	870.216	828.454	877.465	766.719	822.07	975.254	877.005	848.978	1012.43	801.486	750.832	865.935	561.195	767.135	624.573	638.735	624.33	767.265	657.843	711.141	752.259	747.524	877.449	853.535	831.486									56	910.973	682.492	875.486	700.541	776.741
							57	838.854	820.968	637.8	872.503	829.384	876.324	773.378	805.405	972.843	874.503	842.784	1019.58	792.308	749.086	861.016	563.816	804.243	619.168	639.946	627.968	786.697	665.335	715.141	753.195	740.427	885.395	859.011	830.465									57	911.87	694.411	872.232	698.632	764.108
							58	826.108	823.649	633.924	885.751	828.524	873.286	782.308	800.757	973.005	895.951	842.308	1009.08	791.632	749.211	859.741	576	841.395	616.249	634.697	625.335	805.778	663.135	721.978	769.297	737.4	902.454	852.276	828.773									58	916.805	694.032	872.627	689.87	772.519
							59	823.292	820.092	636.627	899.492	830.503	879.249	786.432	801.746	976.692	910.989	844.719	997.989	793.054	745.757	865.022	579.081	881.059	619.795	639.443	633.184	819.854	655.708	721.281	777.189	731.405	901.822	861.492	831.184									59	916.189	698.622	876.573	692.751	766.746
							60	814.049	840.978	646.205	898.741	828.557	880.146	787.168	800.411	966.384	924.497	839.762	998.551	792.005	745.308	862.422	581.919	896.043	617.276	635.049	628.632	845.708	648.319	715.578	774.265	729.611	912.951	852.795	830.978									60	908.07	688.605	881.108	685.497	765.286
							61	811.605	862.795	647.254	888.995	834.859	866.714	776.622	804.254	960.022	913.568	840.324	1008.71	788.049	753.038	873.714	583.951	890.303	620.541	640.173	626.541	813.584	646.816	703.951	774.822	743.978	903.297	850.276	830.681									61	919.503	687.622	876.341	681	765.362
							62	813.005	884.638	652.751	863.951	839.622	867.324	774.773	816.049	954.108	902.876	845.465	997.665	781.146	755.443	864.216	586.649	830.973	623.849	640.53	631.503	775.735	648.005	693.73	774.097	760.53	904.178	842.481	825.303									62	936.616	686.978	881.059	683.557	772.032
							63	832.222	884.87	650.232	850.795	829.935	862.443	763.319	828.411	957.4	902.616	844.551	998.476	781.843	764.924	858.935	575.33	787.989	626.378	640.551	630.919	766.119	655.427	693	776.605	764.216	904.719	840.957	824.016									63	1002.14	686.432	887.405	682.568	769.746
							64	835.632	871.6	648.735	862.6	823.562	873.643	755.13	833.865	944.849	897.876	845.865	996.978	786.784	773.768	850.859	563.265	761.022	624.589	633.2	627.924	761.043	657.281	699.535	776.238	762.827	898.659	829.432	820.146									64	1017.09	688.881	882.205	683.362	768.022
							65	856.038	854.395	652.222	874.876	826.151	893.897	760.751	826.789	939.676	892.184	843.735	984.859	785.114	766.076	840.097	561.378	767.016	622.768	628.773	624.611	762.492	667.497	706.238	775.168	757.422	910.303	825.676	827.135									65	1009.72	685.146	888.103	678.319	770.854
							66	858.314	859.086	647.405	874.232	812.135	899.092	766.395	815.789	931.822	886.741	843.114	980.427	780.443	763.346	818.476	558.351	789.173	624.773	628.978	627.962	780.238	673.541	706.697	777.822	756.422	912.546	831.027	833.449									66	966.249	673.535	884.4	681.486	771.124
							67	849.497	834.859	642.616	876.249	815.016	894.611	766.173	805.989	939.314	887.368	846.108	990.8	783.93	769.238	809.232	563.524	830.173	633.816	623.503	629.886	798.141	674.827	701.951	777.114	743.016	909.33	836.043	833.438									67	935.924	683.373	894.67	688.514	768.124
							68	839.568	820.011	642.811	880.297	824.768	881.53	774.541	795.557	953.141	884.724	841.616	994.924	791.07	759.768	806.843	556.449	840.849	627.984	629.043	628.519	793.93	667.762	703.805	784.854	740.735	898.859	847.903	832.476									68	937.503	675.632	892.4	694.897	772.941
							69	837.946	827.676	646.692	884.897	826.47	872.157	778.178	795.627	959.697	893.119	842.059	994.632	798.481	756.914	814.443	564.827	878.508	620.989	631.719	627.649	789.941	653.124	706.497	785.968	733.546	902.254	856.962	826.595									69	932.881	682.038	896.773	693.076	775.892
							70	837.178	851.492	658.762	886.47	828.395	876.13	777.081	797.486	977.265	884.514	837.897	1005.12	791.378	757.146	815.178	566.627	874.654	620.195	628.6	626.935	777.616	643.741	712.838	782.789	746.011	906.276	853.227	826.378									70	912.832	679.303	894.838	692.022	780.822
							71	833.211	866.303	663.984	880.881	822.805	879.638	771.784	812.659	1002.98	878.919	842.686	1018.09	797.989	758.924	813.357	573.627	836.584	622.686	632.714	627.249	763.384	640.211	712.238	771.746	755.708	914.87	853.562	832.205									71	893.703	677.114	897.254	691.357	779.876
							72	846.524	869.449	667.481	882.649	825.373	879.286	768.849	814.93	1014.41	877.438	838.708	1022.31	799.53	760.919	810.135	583.043	790.978	623.351	637.141	626.162	758.476	641.259	709.297	767.027	773.2	919.314	848.319	828.805									72	885.962	679.324	898.53	693.389	771.524
							73	869.243	880.762	658.465	880.53	818.697	882.805	779.751	825.524	1020.41	871.443	837.941	1036.16	797.584	756.076	805.919	605.67	763.27	625.038	636.708	625.449	758.411	647.827	707.562	768.054	780.741	915.686	828.87	835.211									73	885.616	684.941	890.876	697.481	779.681
							74	860.103	878.427	656.519	872.054	814.795	889.881	774.762	828.292	1013.86	873.481	834.578	1027.03	800.805	758.47	812.059	576.07	767.768	629.108	640.795	627.378	763.681	654.686	713.843	765.027	786.124	924.459	824.422	824.205									74	882.405	691.773	895.259	694.119	779.784
							75	847.449	874.076	658.286	865.184	809.276	894.773	783.946	816.832	1004.28	861.789	835.184	1026.09	799.476	767.719	811.362	575.384	787.27	630.114	644.432	625.114	768.686	662.254	714.941	767.762	780.941	911.427	817.454	830.778									75	879.811	690.562	884.741	695.059	776.503
							76	837.584	852.714	651.838	867.541	806.297	897.459	787.53	805.681	1023.44	859.541	841.838	1016.7	799.541	768.686	801.735	562.232	833	627.47	652.562	625.87	786.632	680.519	711.2	762.411	767.714	901.427	821.978	838.308									76	886.541	684.33	893.595	688.195	780.865
							77	824.195	839.622	653.984	886.081	809.973	895.411	781.654	790.481	1009.23	855.362	839.362	1018.76	797.422	763.378	803.978	560.341	864.568	623.351	637.378	626.946	788.519	678.232	710.065	762.649	754.876	902.849	825.319	837.243									77	882.616	684.962	897.47	684.476	785.232
							78	847.708	820.87	657.816	892.854	813.627	879.989	785.935	790.476	1007.58	857.259	835.849	1016.55	792.146	757.092	798.357	555.632	880.405	626.022	639.822	630.643	787.378	657.87	707.454	766.865	739.859	891.87	832.151	835.032									78	884.789	687.465	894.276	689.216	787.832
							79	856.124	803.157	657.173	903.811	817.741	874.362	786.254	796.53	996.805	852.546	841.135	1005.71	795.157	747.784	795.876	573.946	868.005	625.411	638.492	629.584	766.632	639.308	709.751	776.486	737.492	897.632	824.416	834.741									79	883.151	680.114	892.659	692.935	786.546
							80	861.995	803.335	661.449	902.784	819.016	867.632	786.2	793.735	1014.23	853.854	837.957	1000.98	795.049	748.881	798.811	578.438	823.486	625.178	636.978	630.022	746.027	638.697	706.049	790.265	736.8	911.968	835.751	839.276									80	875.432	675.189	888.459	690.638	790.632
							81	854.059	812.13	658.665	910.632	809.281	865.805	775.108	799.524	1020.13	851.973	839.4	997.935	800.827	752.93	794.643	645.497	778.205	630.038	635.924	625.562	740.686	637.103	703.822	792.941	740.649	922.486	844.876	833.059									81	868.373	678.005	883	693.87	785.243
							82	850.011	820.465	660.768	905.157	810.276	860.551	772.53	789.573	1013.03	849.308	835.503	987.762	791.881	760.135	789.151	649.968	773.33	623.168	633.384	620.811	738.443	641.757	712.07	785.568	751.816	925.914	846.741	834.205									82	862.254	678.751	877.492	700.422	780.762
							83	850.238	841.222	662.114	878.286	810.227	862.443	772.649	794.308	1019.43	851.189	836.589	993.53	790.578	767.297	788.751	589.508	794.746	614.968	631.216	616.303	759.73	653.303	722.481	779.935	756.065	929.73	838.676	835.854									83	877.686	688.443	869.308	705.978	782.751
							84	841.908	854.697	659.73	861.897	812.8	873.259	775.222	803.422	1012.38	848.654	834.995	986.005	789.724	768.459	785.481	576.73	848.13	614.097	634.384	619.459	783.832	656.914	723.454	777.514	763.276	933.622	832.265	837.93									84	869.762	683.043	871.324	697.368	788.757
							85	843.357	869.011	660.746	869.892	818.892	882.059	779.049	808.676	983.238	847.768	831.578	1001.78	786.432	777.097	789.8	562.351	868.578	616.27	637.335	621.432	806.222	660.827	720.692	765.616	764.054	924.903	825.4	837.989									85	869.941	683.849	878.054	698.562	794.514
							86	810.827	857.692	652.811	880.697	820.292	884.146	777.919	802.886	984.238	850.832	829.611	1013.08	783.141	780.254	791.443	551.854	885.676	620.8	642.389	616.07	808.465	663.157	713.968	757.876	758.843	920.568	820.249	839.627									86	873.459	682.07	885.805	698.697	800.281
							87	800.908	849.351	656.595	888.865	816.422	870.292	770.584	795.649	979.081	848.395	826.081	1001.76	778.686	785.659	790.092	552.762	850.654	625.632	644.924	622.027	808.741	669.535	717.4	763.708	740.881	914.395	817.67	841.957									87	880.968	681.011	890.557	701.859	794.984
							88	794.897	854.832	663.059	908.211	815.124	860.465	763.73	799.584	979.995	849.341	833.335	1001.19	778.665	787.319	787.443	557.005	830.065	632.697	651.07	627.605	802.459	667.33	719.373	761.351	742.049	900.341	818.557	840.638									88	892.616	687.232	898.4	700.989	790.908
							89	795.589	841.216	663.508	909.654	820.2	857.957	762.362	808.416	966.822	844.919	845.978	993.259	776.27	796.481	790.546	561.476	775.8	635.751	644.995	629.076	780	657.124	718.568	760.103	737.378	894.303	818.351	839.924									89	906.773	691.941	889.578	702.189	794.281
							90	794.427	842.195	660.957	903.292	810.151	858.151	763.086	814.227	950.043	838.589	844.141	981.249	785.876	792.384	800.005	591.622	747.222	636.735	640.195	628.341	767.962	644.795	716.124	773.459	741.184	894.757	822.557	836.286									90	913.276	691.032	888.822	693.205	787.535
							91	785.649	859.162	657.654	890.881	805.232	856.432	755.703	811.308	942.838	840.059	839.681	976.227	787.686	788.557	809.486	588.941	738.297	632.719	635.627	630.486	767.297	635.924	717.503	778.124	750.076	888.319	824.53	830.265									91	926.378	690.827	883.935	692.33	782.114
							92	792.038	844	656.968	892.751	805.043	858.681	763.395	814.286	966.141	838.168	837.303	982.638	782.973	789.151	806.719	596.616	758.865	629.832	636.643	630.005	784.459	637.811	714.146	780.978	758.027	881.995	823.027	826.384									92	928.135	690.254	877.708	696.816	776.865
							93	791.232	847.832	655.962	897.838	806.995	862.081	773.357	806.486	972.227	830.189	835.724	984.881	789.011	793.935	809.432	580.384	790.816	622.805	635.443	631.227	781.886	650.195	715.719	771.995	774.589	887.173	828.6	833.438									93	929.427	690.227	872.789	700.892	782.368
							94	786.481	853.708	657.643	896.589	819.735	868.151	772.514	800.746	998.724	821.243	841.238	986.843	786.692	791.373	813.795	569.686	860.681	620.357	636.454	630.703	797.303	661.649	720.427	765.524	779.124	889.762	827.459	829.292									94	924.011	687.454	865.259	693.903	769.886
							95	773.497	865.292	656.622	883.811	821.432	871.935	767.622	808.676	989.043	826.119	837.357	981.022	791.892	796.73	820.216	560.097	867.497	617.935	637.541	627.622	788.362	664.07	718.686	769.043	782.103	896.535	822.276	828.465									95	913.395	691.124	869.022	684.432	760.059
							96	799.908	872.968	661.735	893.67	833.443	866.011	772.546	818.643	976.243	825.411	835.832	988.778	793.892	798.719	823.492	558.573	855.065	614.119	638.724	621.951	786.357	670.249	717.568	763.519	768.438	898.762	811.519	828.762									96	915.714	709.341	878.286	690.562	751.524
							97	807.935	864.389	671.335	895.778	833.832	861.038	771.373	818.249	968.216	829.919	832.508	981.573	792.924	799.654	837.962	567.951	800.632	615.205	634.946	620.616	772.708	664.059	713.481	761.87	755.227	907.205	813.297	821.103									97	929.184	710.476	872.757	686.832	757.076
							98	809.957	878.438	677.362	897.535	831.741	860.789	771.816	810.524	967.557	832.259	833.751	974.189	788.611	799.714	852.265	560.059	766.67	618.784	640	616.816	764.681	659.449	721.611	762.119	748.184	918.314	817.411	817.551									98	920.541	713.357	869.676	689.757	754.789
							99	809.486	877.541	680.632	906.697	814.265	856.351	771.611	808.189	955.703	825.054	833.416	968.573	786.092	790.87	862.827	569.124	750.562	623.973	642.816	616.908	757.595	658.481	728.859	767.368	735.541	912.735	818.232	823.746									99	918.049	713.881	864.254	685.086	748.476
							100	820.616	866.443	677.389	906.93	799.519	862.254	772.519	815.524	956.211	827.6	828.805	968.276	775.746	794.8	868.973	572.459	763.773	631.059	640.551	612.486	769.054	649.724	730.822	765.849	727.265	910.432	819.33	829.465									100	915.924	698.6	851.097	686.216	748.746
							Gb null
							Time	Cell 1 --->
							1	5019.89	3183.5	7155.38	2013.89	3594.42	6035.5	1732.31	2584.99	2241.53	1205.02	1286.31	1131.39	3080.74	3199.38	2849.7	2286.76	6428.23	7789.93	3416.98	1836.98	3301.65	1549.41	3393.02	1680.11	2628.08	1809.67	2190.93	3586.16	3158.55	3036.1	7187.39	7821.09	6295.77	4553.02	3770.91	16303.5	6608.27	39792.9	5616.35	10301.3	14553	11739.4
							2	5040.21	3097.79	7076.69	2035.81	3559.9	5916.71	1704.3	2616.01	2235.47	1191.15	1234.88	1111.05	3123.01	3207.37	2868.67	2286.3	6435.71	7567.63	3470.29	1798.63	3284.84	1543.58	3252.73	1679.71	2496.51	1861.23	2179.83	3500.52	3051.4	3035.44	7173.71	7747.01	6105.84	4480.06	3627.94	16237.5	6700.15	38873.2	5541.12	10036.2	14350.8	11706.1
							3	5022.01	3066.45	7074.3	2008.14	3480.76	5806.82	1718.66	2619.22	2231.04	1206.43	1220.65	1106.75	3142.14	3042.6	2909.48	2270.96	6279.18	7428.54	3400.93	1764.5	3197.4	1524.57	3163.81	1730.15	2530.21	1851.17	2131.66	3415.31	3086.86	2926.02	7017.98	7611.74	6227.62	4466.46	3484.29	16154.5	6597.83	37994.6	5674.22	8868.04	13932.5	11516.8
							4	4948.48	3019.16	7068.04	2009.08	3639.94	5769.69	1721.3	2637.97	2227.08	1229.26	1189.46	1090.55	3102.74	2920.36	2900.11	2282.42	6087	7213.5	3396.77	1707.24	3112.12	1506.75	3088.19	1799.31	2286.24	1826.79	2054.86	3361.55	3092.31	2873.88	7127.6	7505.72	6318.75	4388.63	3351.65	15947.9	6571.21	37324.6	5547.18	9140.21	13762.5	11634.1
							5	4936	3081.91	7051.78	1988.78	3500.76	5766.43	1753.11	2660.36	2227.71	1152.12	1194.99	1067.17	3072.35	2885.17	2969.76	2278.17	6213.69	7049.66	3426.11	1646.76	3035.73	1523.16	2984.7	1825.46	2377.68	1822.46	2015.4	3254.15	3135.66	2877.33	7266.69	7563.55	6229.1	4350.43	3324.41	15056.7	6533.03	36662.1	5419.35	8004.1	13505.1	11270.9
							6	4911.57	3121.38	7138.27	1959.15	3454.45	5770.52	1787.7	2625.68	2222.13	1314.03	1165.59	1067.76	3053.44	2803.61	2960.81	2276.01	6233.44	7058.04	3527.57	1603.32	2859.55	1505.41	3009.02	1918.1	2362.51	1794.95	2013.24	3156.51	3078.6	2885.57	7293.46	7710.52	6031.89	4232.99	3293.31	15154.4	6485.83	35832.8	5610.71	7914.38	13093.8	11114.2
							7	4925.65	3089.85	6957.02	1923.97	3382.74	5497.08	1852.95	2600.36	2212.63	1326.7	1161.72	1059.12	2978.89	2784.1	2976.66	2326.17	6140.98	6984.86	3419.04	1580.4	2884.56	1510.25	2935.12	1948.99	2403.72	1765.36	2024.94	3181.95	3116.36	2797.29	7366.25	7767.13	6261.95	4157.85	3280.53	15091.9	6403.76	35354.6	5594.45	7725.44	13067.1	11015.1
							8	4896.98	2926.84	6921.78	1938.56	3383.29	5693.82	1970.72	2606.61	2207.45	1163.77	1162.14	1047.86	2907.21	2716.39	2893.77	2350.33	6073.96	6707.24	3494.51	1592.39	2856.09	1553.96	2861.04	1929.83	2247.32	1742.84	2004.25	3368.35	3123.43	2826.42	7117.26	7544.89	6193.37	4094.17	3250.37	15005.2	6482.9	35292.1	5554.12	7690.47	13288.3	10807.5
							9	4894.39	2846.29	6773.28	1866.97	3237.06	5695.24	1962.34	2597.16	2182.46	1141.19	1153.84	1040.63	2884.1	2802.02	2820.91	2309.68	5965.78	6461.99	3503.5	1590.45	2785.37	1549.72	2886.27	1937.89	2378.79	1749.72	2023.64	3362.59	3104.31	2862.72	7411.27	7566.96	6131.85	4013.85	3207.14	14685.4	6359.27	34716.8	5406.61	7558.44	13231.1	10957.2
							10	4910.11	2864.27	6723.69	1935.31	3274.42	5695.97	2040.24	2630.48	2163.55	1050.55	1144.28	1052.22	2879.34	2728.04	2724.46	2240.55	5989.99	6360.02	3581.45	1642.7	2751.78	1570	2903.82	1952.77	2353.69	1705.28	2017.75	3509.59	3095.55	2808.01	7156.98	7512.9	6117.49	3932.69	3181.05	14470.7	6362.79	34856.1	5430.22	7511.74	13108.9	11691.5
							11	4995.35	2858.72	6625.94	1925.76	3326.05	5691.74	1939.09	2642.66	2166.48	1030.14	1142.77	1038.71	2799.84	2676.5	2589.38	2273.91	6088.76	5907.42	3623	1687.91	2751.04	1585.32	2859.42	1945.95	2299.32	1729.97	2004.55	3355.48	3048.3	2785.63	7214.27	7471.94	6054.99	3878.89	3158.53	14235.8	6299.7	34187	5562.66	7295.54	12718.6	10531.6
							12	4940.02	2864.24	6559.22	1903.94	3287.17	5586.73	1828.34	2625.1	2152.19	1012.13	1136.42	1027.06	2774.02	2724.2	2612.91	2268.23	5982.98	5891.51	3564.65	1718.84	2773.89	1597.44	2740.15	2026.56	2157.24	1747.92	2014.48	3619.86	3017.27	2799.01	7191.96	7426.19	6060.03	3721.95	3268.67	13978.4	6195.99	33076.4	5495.67	7108.56	12474.9	10629.5
							13	4822.01	2881.64	6608.42	1864.58	3254.26	5546.07	1764.68	2630.12	2177.74	1015.56	1133.04	1042.9	2721.44	2724.18	2609.39	2155.18	5759.85	5660.32	3529.31	1764.86	2728.63	1621.54	2734.97	2130.24	2240.75	1755.87	2043.25	3519.18	2946.57	2839.04	7081.56	7393.97	6040.63	3559.68	3240.65	13884.2	6202.15	33686.5	5504.19	6911.3	12354.3	10305.9
							14	4814.01	2843.09	6524.39	1866.8	3267.75	5544.02	1744.77	2647.73	2206.32	1050.28	1160.62	1065.38	2773.68	2668.61	2633.66	2166.81	5890.75	5647.43	3432.37	1769.91	2773.09	1645.11	2738.38	2275.77	2253.32	1765.27	2078.32	3609.64	2934.36	2743.19	6827.71	7242.79	5945.34	3310.91	3394.77	13436	6067.05	33205	5347.42	6789.83	12518.6	11084.3
							15	4840.69	2779.65	6552.37	1859.14	3313.26	5495.84	1763.22	2663.74	2183.58	1087.78	1162.67	1063.71	2786.69	2756.14	2641.32	2040.54	5918.56	5341.51	3272.99	1757.3	2757.56	1665.28	2843.16	2259.75	2212.24	1758.38	2148.78	3644.05	3029.89	2687.86	6709.48	7262.53	5867.58	3417.89	3538.6	13335.5	6137.42	33119.8	5349.08	6771.21	12239	10926.1
							16	4881.17	2906.76	6659.39	1847.17	3355.85	5504.54	1801.22	2668.94	2209.36	1114.42	1141.17	1076.9	2787.98	2744.75	2663.31	1977.58	5811.62	5338.06	3290.36	1779.95	2701.07	1655.92	2907.71	2293.77	2285.68	1802.45	2189.83	3661.41	3066.06	2543.77	6676.39	7244.99	5934.95	3190.51	3488.51	13086.4	5991.64	31828.9	5247.98	6613.62	11712.7	10860.8
							17	4812.31	2898.14	6577.2	1838.36	3345.32	5421.95	1846.48	2617.62	2237.15	1137.35	1148.93	1057.03	2768.61	2626.48	2692.56	2058.12	5754.06	5453.35	3244.85	1829.79	2756.78	1653.71	2939.29	2284.66	2202.55	1775.92	2223.09	3698.26	3068.99	2522.31	6658.09	7262.95	5995.01	3365.37	3536.12	13106.5	6064.37	32480.5	5149.02	6532.81	11808.7	9667.66
							18	4828.46	2825	6653.22	1835.78	3240.22	5337.78	1885.63	2585.11	2272.9	1085.21	1127.84	1070.41	2742.1	2550.08	2725.36	2038.56	5615.79	5471.07	3249.57	1830.44	2777.37	1632.7	2986.36	2293.97	2428.92	1783.75	2262.05	3703.08	2980.71	2582.63	6761.16	7214.99	5987.17	3406.49	3523.51	13017	6047.89	32594.7	5119.66	6287.79	11997.9	9581.99
							19	4727.19	2774.06	6669.74	1860.33	3343.84	5324.6	1930.15	2525.91	2257.79	1080.57	1155.26	1033.13	2747.34	2637.56	2790.91	1987.12	5572.92	5338.15	3210.23	1815.14	2778.32	1572.26	3033.59	2314.83	2590.23	1811.67	2254.93	3795.49	2889.36	2606.85	6670.63	7197.72	5780.26	3397.98	3771.29	12974.7	5936.78	32148.4	5224.82	6272.78	11720.9	9501.16
							20	4679.14	2752.33	6599.42	1840.41	3334.41	5443.04	1987.54	2527.28	2210.91	1061.3	1157.2	1043	2664.79	2557.07	2829.82	1998.29	5537.1	5398.27	3220.24	1838.52	2749.09	1537.55	3078.6	2262.29	2701.62	1768.15	2272.07	3880.26	2887.88	2595.11	6676.45	7224.78	5727.95	3263.23	3816.61	12860.1	5833.98	31346.9	5175.32	6104.78	11601.8	9500.7
							21	4642.16	2779.23	6429.65	1835.9	3313.75	5418.78	1986.41	2533.47	2180.35	1010.38	1176.95	1054.72	2658.72	2503.87	2689.49	2041.55	5528.74	5183.32	3178.62	1822.23	2710.14	1510.55	3104.78	2265.39	2894.63	1779.36	2318.49	3726.55	2837.5	2626.29	6595.71	7273.04	5817.9	3091.34	3880.91	12715.4	5746.17	31066.9	5142.22	5644.09	11705.5	9316.37
							22	4701.54	2843.17	6367.26	1835.02	3382.82	5390.37	1999.72	2530.25	2164.98	1005.18	1197.54	1052.04	2603.74	2479.04	2646.69	2057.5	5520.32	4857.61	3119.99	1828.21	2686.35	1499.94	3154.35	2225.68	3058.55	1761.45	2261.86	3750.51	2795.34	2662.04	6462.04	7192.55	5686.19	3222.12	3916.77	12470.4	5692.51	30288.3	5085.54	6019.41	11596.8	9323.99
							23	4724.73	2882.65	6440.39	1830.05	3304.18	5485.94	1966.71	2498.86	2171.04	1028.71	1193.96	1047.68	2550.37	2442.17	2582.77	2024.74	5590.65	4537.97	3096.25	1881.99	2697.76	1506.52	3191.49	2231.9	3160.47	1666.74	2211.41	3754.04	2779.61	2624.18	6433.02	7304.61	5852.34	2999.9	4024.17	12436.6	5640.46	29487.5	5109.58	5814.94	11251.3	9169.5
							24	4763.22	2906.85	6426.24	1843.51	3238.02	5515.41	1930.55	2501.66	2163.27	1110.97	1202.63	1057.56	2588.43	2417.7	2603.99	2069.43	5586.03	4250.96	3057.82	1836.5	2596.52	1476.35	3246.61	2217.25	3164.82	1638.6	2191.38	3946.43	2711.4	2643.65	6354.45	7149.63	5721.37	2943.33	4040.15	12229.5	5653.56	29403.7	4622.57	5932.86	10935.6	8989.31
							25	4798.1	2975.73	6415.62	1845.46	3167.56	5587.6	1804.49	2549.81	2175.85	1149.44	1197.6	1060.62	2536.66	2410.21	2550.23	2080.89	5580.47	4141.85	3017.27	1866.55	2581.9	1475.41	3267.42	2196.83	3211.3	1655.36	2151.98	3865.83	2672.89	2637.84	6479.77	7158.23	5627.48	2838.43	3933.38	12177.8	5566.68	28935.2	4767.83	5723.82	10589.9	8789.65
							26	4754.86	2907.29	6321.05	1919.5	3097.38	5541.93	1740.65	2575.68	2189.97	1187.92	1171.66	1038.31	2490.25	2393.41	2590.94	2086.89	5475.7	4174.71	3005.65	1867.86	2576.99	1444.94	3393.95	2162.84	3267.95	1688.1	2100.76	3561.99	2751.8	2600.96	6489.34	7168.01	5489.26	2819.13	4025.06	12085.8	5601.42	28973.6	4590.64	5986.82	10803.2	8511.01
							27	4680.61	2821.69	6339.12	1908.25	3053.95	5477.58	1659.55	2561.1	2177.15	1211.24	1174.62	1015.01	2436.39	2425.24	2633.06	2137.38	5458.63	4165.95	3021.29	1857.59	2560.35	1446.48	3428.38	2152.62	3285.39	1698.34	2104.16	3554.89	2710.5	2589.45	6399.04	7142.94	5526.35	2784.48	3928.91	11929.9	5593.4	28638	4547.72	5816.93	10934.9	8375.32
							28	4652.98	2787.68	6196.93	1824.51	2929.37	5347.74	1674.46	2545.16	2168.35	1229.36	1204.25	1020.68	2450.25	2374.58	2671.44	2136.54	5493.36	4160.25	3040.84	1873.77	2563.34	1436.16	3474.46	2125.71	3321.08	1712.45	2103.12	3575.53	2666.47	2588.74	6317.79	7149.08	5486.48	2751.45	4098.92	11824.7	5529.44	28530.3	4677.08	5762.79	10806.5	8197.66
							29	4635.06	2754.43	6180.49	1780.77	2972.5	5249.57	1655.77	2474.34	2154.5	1169.11	1210.05	1015.44	2501.1	2419.02	2762.16	2120.76	5472.54	4242.32	3035.38	1889.2	2541.77	1381.05	3506.74	2013.81	3275.52	1710.01	2099.98	3639.03	2607.26	2561.87	6214.46	7180.01	5428.14	2770.23	3925	11936.5	5445.15	28458.6	4466.55	5668.86	10727.6	8032.34
							30	4644	2838.68	6148.49	1794.65	2985.7	5163.72	1679.74	2537.82	2157.45	1070.37	1254.71	997.546	2493.39	2395.52	2779.25	2138.54	5508.57	4207.23	3070.34	1915.51	2555.89	1329.42	3603.14	1977.87	3243.59	1648.6	2166.3	3416.37	2648.12	2477.53	6158.35	7099.99	5442.52	2741.78	4035.62	11863	5445.24	28341.2	4684.54	5568.26	10387.4	7980.21
							31	4650.07	2822.18	6143.48	1790.52	3050.61	5141.54	1758.25	2482.99	2140.21	980.189	1258.2	992.416	2505.59	2377.3	2730.16	2067.16	5526.69	4366.45	3151.56	1915.56	2566.58	1344.77	3579.7	2010.43	3224.86	1630.18	2226.05	3549.85	2582.71	2414.57	6150.42	6833.32	5405.83	2768.15	4190.16	11945.8	5385.85	28378.7	4759.31	5517.83	10322.2	7833.2
							32	4618.29	2900.1	6133.66	1798.44	3081.37	5158.88	1814.02	2529.12	2183.12	958.432	1312.99	1006.89	2506.23	2430.06	2758.02	2112.94	5462.13	4393.98	3098.47	1859.45	2477.58	1340.91	3590.75	1955.18	3236.84	1519.85	2268.69	3628.74	2603.56	2416.49	6164.44	6877.88	5496.83	2760.33	4137.92	11882.6	5317.82	27917.7	4766.92	5500.9	10097.8	7809.09
							33	4720.83	2916.5	6189.34	1813.77	3116.29	5226.9	1842.98	2502.37	2199.08	950.4	1283.36	995.957	2445.86	2443.96	2756.81	2090.65	5506.48	4179.95	3063.76	1829.46	2469.37	1380.54	3574.24	1958.97	3309.04	1472.05	2274.23	3620.54	2627.37	2437.9	6268.65	6823.53	5335.52	2838.23	4123.61	11976.3	5327.37	27583.2	4628.39	5571.83	9864.81	7644.75
							34	4752.38	2963.41	6164.87	1785.25	3167.5	5178.35	1860.08	2483.39	2227.23	1006.28	1303.92	989.876	2479.32	2435.04	2624.63	1958.31	5568.28	3883.16	3090.44	1807.16	2420.69	1371.16	3489.45	1924.19	3320.17	1436.85	2285.61	3595.93	2528.92	2425.37	6245.29	6790.16	5368.74	2807.21	4102.95	11902.3	5311.67	27434.6	4683.2	5547.77	9969.37	7558.94
							35	4714.05	3007.81	6099.42	1803.32	3069.02	5254.7	1889.6	2520.86	2240.72	1049.57	1369.97	960.984	2449.98	2393.34	2548.19	1981.72	5549.85	3736.79	3169.66	1789.9	2458.23	1348.31	3543.35	1842.21	3314.91	1468.1	2295.37	3647.63	2634.98	2422.18	6214.94	6824.23	5311.51	2739.37	4108.01	11711	5268.97	27284.6	4728.72	5509.28	9585.35	7523.88
							36	4787.43	2916.06	5970.51	1720.36	3026.52	5236.32	1823.17	2463.21	2227.97	1118.61	1392.78	952.924	2481.31	2359.69	2503.24	1904.51	5606.04	3673.19	3290.98	1767.38	2442.42	1351.01	3535.45	1742.46	3247.31	1487.99	2281.26	3573.02	2639.28	2414.4	6153.86	6845.34	5294.94	2688.61	4035.78	11539.2	5156.32	27115.1	4697.02	5252.18	9384.63	7505.14
							37	4808.49	2814.96	6027.32	1742.28	3032.29	5230.1	1716.54	2448.23	2195.75	1166.88	1392.77	932.33	2428.45	2387.91	2422.72	1885.25	5472.83	3686.95	3317.85	1736.37	2425.39	1354.87	3529.37	1658.25	3311.14	1479.37	2276.55	3624.85	2502.86	2417.96	5960.67	6862.46	5309.12	2716.42	4092.36	11734.2	5186.62	27144.3	4551.01	5332.32	9316.97	7422.9
							38	4736.36	2846.69	6083.16	1776.63	3051.93	5207.16	1601.35	2439.91	2204.96	1239.98	1414.49	961.173	2440.29	2363.64	2465.66	1881.75	5518.59	3747.03	3393.22	1725.06	2425.25	1349.43	3533.63	1631.7	3296.62	1549.78	2295.68	3549.66	2460.07	2378.76	5898.91	6824.61	5299.03	2633.68	3925.15	11454.8	5022.17	26450.7	4423.36	5388.88	9325.11	7296.43
							39	4696.97	2811.01	6209.97	1783.51	3048.97	5073.62	1534.81	2434.5	2166.17	1264.19	1426.56	971.059	2454.74	2403.55	2517.11	1907.25	5432.93	3855.76	3452.86	1756.15	2451.75	1360.99	3494.7	1603.64	3323.81	1547.45	2316.26	3414.46	2465.18	2389.1	5929.76	6813.06	5312.43	2688.13	3908.09	11636.8	5048.45	26870.6	4478.96	5467.31	9456.94	7293.19
							40	4722.12	2753.76	6198.5	1752.23	3003.16	5120.92	1534.81	2456.4	2173.95	1261.48	1482.66	979.778	2408.19	2325.3	2488.57	1956.81	5421.42	3886.28	3477.77	1742.48	2481.31	1365.16	3547.96	1610.72	3325.5	1533.05	2333.49	3417.25	2436.25	2414.22	5844.6	6855.16	5275.5	2701.41	3851.46	11607.8	5105.19	26395.2	4509.54	5378.64	9365.14	7207.68
							41	4691.21	2696.89	6109.3	1738.54	2995.98	5072.98	1563.61	2477.9	2164.5	1176.3	1504.17	976.27	2372.92	2324.28	2536.45	1927.6	5464.59	4098.41	3537.56	1798.99	2477.97	1370.85	3567.58	1609.67	3240.01	1513.33	2322.54	3247.95	2399.75	2340.78	5777.99	6791.86	5171.62	2706.59	3878.09	11615.2	5033.63	26115	4616.37	5373.17	9315.04	7109.04
							42	4657.51	2754.05	6212.4	1720.26	3016.98	5001.88	1636.88	2461.27	2140.96	1027.24	1503.66	969.908	2336.23	2306.28	2548.05	1891.6	5412.6	4231.24	3540.06	1802.86	2478.26	1372.16	3507.83	1610.25	3199.62	1462.83	2263.87	3297.96	2373.38	2280.44	5790.43	6777.21	5240.24	2670.98	3839.06	11522.8	4983.02	25769.5	4485.21	5397.19	9285.1	7164.71
							43	4678.21	2804.46	6273.68	1712.54	2994.07	4934.86	1663.13	2470.22	2151.97	949.514	1546.86	968.265	2306.45	2330.13	2656.71	1924	5348.69	4378.61	3579.84	1831.99	2474.79	1394.65	3507.45	1618.18	3231.61	1400.43	2183.63	3184.34	2383.78	2275.42	5784.11	6988.73	5166.3	2693.7	3907.17	11670.9	5078.51	25975.1	4536.81	5524.91	9396.3	7188.28
							44	4707.02	2864.75	6138.56	1708.91	3014.86	4911.98	1758.58	2478.44	2164.44	915.184	1516.04	955.605	2259.14	2277.49	2659.52	2032.44	5421.77	4227.03	3608.17	1841.62	2467.49	1391.02	3568.26	1684.32	3336.37	1424.83	2125.74	3218.31	2335.43	2270.26	5855.15	7003.51	5077.35	2688.46	3949.51	11534.8	4910.84	25476.9	4602.43	5499.11	9449.3	7073.2
							45	4632.9	2879.15	6130.68	1716.38	2980.17	4891.13	1795.09	2485.24	2144.77	931.746	1531.73	940.151	2225.69	2299.83	2621.79	2004.43	5524.38	4037.95	3640.85	1825.63	2477.61	1379.99	3485.89	1711.61	3317.12	1397.53	2115.75	3178.35	2221.14	2311.31	5862.12	7085.88	5141.57	2667.68	3889.06	11324.8	4782.52	25297.7	4553.66	5534.87	9252.46	7163.59
							46	4658.23	2844.97	6212.5	1747.89	2963.62	4841.63	1846.98	2459.57	2129.85	969.665	1548.61	940.076	2170.82	2263.82	2571.17	1949.36	5554.81	3952.55	3635.21	1809.18	2441.37	1414.82	3391.18	1687.17	3307.29	1396.83	2069.16	3179.44	2251.81	2291.19	5854.78	6950.09	5128.06	2669.08	3999.05	11362.6	4777.31	25275.8	4572.55	5536.12	9265.17	7107.97
							47	4807.71	2801.22	6198.98	1695.05	2896.55	4853.43	1850.61	2448.91	2147.69	1033.13	1541.31	938.714	2158.11	2229.83	2509.48	1899.06	5574.1	3875.87	3510.28	1797.51	2439.98	1413.31	3436.86	1650.55	3337.65	1410.09	2076.82	3144.38	2285.72	2296.42	5920.9	6862.95	5038.08	2557.98	3958.91	11237.4	4766.74	24862.1	4431.41	5505.5	9203.04	7074.24
							48	4793.06	2757.11	6214.98	1703.63	2954.96	4797.48	1831.3	2426.16	2123.24	1120.97	1566.26	947.968	2171.35	2260.14	2411.25	1884.01	5603.68	3697.3	3476.23	1770.76	2467.59	1430.45	3420.1	1598.51	3445.36	1393.56	2113.75	3087.16	2261.28	2306.68	5887.31	6777.32	5012.65	2462.86	3868.28	11178	4763.61	24644.6	4295.94	5604.23	9343.84	6866.27
							49	4814.31	2757.65	6361.22	1699.44	3000.59	4809.39	1748.42	2421.71	2131.94	1193.94	1547.98	936	2199.31	2244.35	2334.26	1865.74	5608.75	3634.11	3497.09	1764.01	2446.69	1415.42	3322.74	1569.9	3350.73	1423.95	2124.45	3126.63	2396.17	2337.55	6030.35	6875.57	5009.21	2354.18	3819.66	11166.9	4697.17	24395.6	4399.71	5663.38	9307.89	6738.17
							50	4714.8	2852.98	6289.1	1721.42	3001.62	4773.65	1630.48	2368.61	2142.34	1253.22	1537.01	921.286	2215.04	2235.72	2295.71	1833.67	5540.63	3697.38	3561.92	1765.26	2347.97	1431.75	3304.63	1519.29	3282.84	1444.1	2143.22	3131.87	2344.95	2327.21	5931.22	6717.7	4935.36	2303.79	3739.3	11133.8	4601.59	24385.7	4353.21	5612.04	8893.04	6861.74
							51	4731.75	2849.36	6207.53	1734.69	2938.58	4772.42	1567.29	2295.31	2148.69	1236.37	1536.32	927.595	2246.74	2270.09	2328.23	1805.61	5562.3	3893.7	3671.35	1765.66	2358.64	1437.1	3399.72	1577.21	3288.01	1490.74	2180.3	3161.55	2396.21	2334.63	5923.62	6716.89	4888.63	2283.22	3705.72	11196.3	4521.52	24059.1	4365.86	5444.23	8819.06	6760.86
							52	4781.14	2713.53	6127.58	1729.89	2906.97	4761.28	1555.9	2258.16	2137.65	1154.8	1523.37	905.47	2218.39	2326.97	2326.69	1834.87	5443.59	3898.32	3587.65	1766.2	2359.29	1454.88	3340.43	1493.02	3146.77	1455.89	2133.76	3065.46	2352.5	2305.83	5863.72	6830.99	5008.66	2300	3646.01	11198.4	4574.22	24118.2	4398.39	5478.43	9043.32	6884.7
							53	4605.49	2744.07	5977.36	1677.54	2879.03	4790.87	1541.43	2236.37	2126.06	1090.18	1544.79	914.703	2279.14	2290.24	2369.34	1868.54	5307.61	4010.78	3522.61	1759.57	2391.71	1471.14	3354.8	1570.77	2981.98	1444.74	2116.27	3086.55	2296.44	2308.03	5700.28	6737.98	4942.3	2315.91	3608.24	11096.6	4571.84	23951.8	4344.58	5443.29	8917.9	7000.11
							54	4692.05	2810.89	5997.48	1688.41	2829.08	4833.74	1582.62	2214.29	2151.7	1032.34	1588.31	912.978	2320.31	2336.18	2429.74	1922.36	5234.25	3988.11	3546.91	1782.43	2459.3	1442.37	3259.9	1547.1	2863.12	1486.26	2049.38	3047.16	2282.91	2276.05	5707.5	6790.78	4978.79	2323.09	3578.65	11247	4560.91	23739.1	4416.27	5507.83	8814.66	6885.53
							55	4737.62	2905.1	6018.7	1677.56	2788.12	4835.04	1586.84	2244.3	2151.82	1006.15	1617.86	920.049	2334.66	2319.68	2455.58	1940.91	5177.51	4227.39	3530.39	1790.63	2449.48	1398.39	3213.09	1647.72	2904.17	1503.99	2043.41	3001.81	2284.39	2267.14	5588.86	6709.62	5042.07	2290.74	3563.05	10995.6	4586.04	23414.9	4468.86	5582.57	8979.02	6891.56
							56	4817.02	2853.49	6098.11	1674.33	2772.54	4825.59	1627.71	2250.45	2121.02	993.454	1610.17	901.859	2279.51	2265.46	2451.46	1948.96	5215.33	4290.52	3500.36	1819.74	2447.9	1382.03	3211.98	1610.85	2769.38	1466.42	2013.14	2997.97	2339.86	2201.26	5508.25	6724.03	4930.15	2391.61	3608.45	10986.7	4520.45	22807.3	4439.56	5639.45	9211.16	6782.1
							57	4731.84	2761.42	6099.62	1657.66	2778.77	4831.31	1653.29	2250.51	2134.34	1017.92	1610.46	920.47	2324.79	2347.02	2511.51	1966.82	5178.35	4264.21	3572.66	1789.88	2412.26	1366.69	3188.14	1737.96	2866.9	1416.03	2026.31	2961.6	2295.39	2235	5592.66	6759.33	5063.67	2455.41	3551.46	11006.7	4462.89	22734	4421.96	5551.83	8895.69	6683.19
							58	4704.85	2756.16	6062.41	1643.97	2788.42	4830.85	1720.05	2272.09	2119.11	1020.73	1586.02	908.086	2251.84	2346.84	2425.56	1899.62	5113.42	4007.17	3554.71	1811.28	2401.22	1388.77	3203.74	1746.74	2934.58	1401.71	2047.99	2904.89	2303.51	2209.85	5594.32	6771.79	5015.26	2425.5	3549.72	11152.3	4518.35	22880.2	4402.36	5612.42	8805.35	6743.3
							59	4684.22	2738.74	6097.22	1637.34	2789.88	4846.08	1756	2243.44	2131.36	1063.75	1583.06	924.427	2194.76	2378.3	2356.12	1858.21	5101.66	3722.63	3510.68	1822.08	2452.04	1393.75	3177.6	1742.65	3062.18	1383.83	2083.24	2947.11	2329.72	2224.99	5561.46	6761.49	4908.04	2376.35	3512.84	11009.2	4404.39	22815.4	4378.05	5599.44	8927.19	6838.28
							60	4643.98	2688.71	6054.09	1638.58	2804.34	4827.92	1778.78	2251.04	2169.46	1070.68	1524.99	927.108	2174.7	2333.35	2279.92	1821.93	5121.75	3610.71	3439.99	1786.24	2457.61	1413.97	3201.43	1696.18	3012.13	1398.38	2055.58	2895.04	2331.52	2191.89	5654.72	6887.99	5080.54	2261.02	3491.47	11012.5	4355.54	22901.9	4362.32	5457.16	8793.15	6780.49
							61	4628.74	2723.29	6000.16	1649.92	2862.96	4808.48	1771.88	2240.45	2201.22	1088.56	1499.78	912.168	2173.26	2322.11	2234.81	1787.01	5199.09	3606.1	3383.47	1713.37	2487.58	1413.14	3146.25	1670.06	3071.73	1422.89	2083.95	2862.89	2324.39	2247.15	5722.38	6852.58	5103.51	2245.78	3362.55	10958.6	4273.95	22584.1	4283.28	5635.07	8396.16	6837.25
							62	4614.5	2790.69	6054.65	1638.3	2903.54	4745.66	1651.68	2193.38	2193.93	1097.93	1454.36	897.784	2186.28	2294.25	2192.51	1766.23	5134.3	3643.82	3373.72	1698.92	2430.52	1422.62	3153.74	1587.87	3087.27	1435.45	2068.43	2977.25	2294.49	2187.21	5776.5	6793.26	5119.41	2224.3	3340.79	11027	4304.61	22640.8	4308.3	5701.23	8497.31	6787.37
							63	4503.61	2791.92	6015.41	1615.11	2806.63	4674.32	1563.38	2168.71	2172.74	1116.39	1482.01	892.049	2221.81	2332.68	2181.96	1724.96	5100.41	3709.57	3333.94	1625.62	2390.29	1449.96	3132.61	1584.76	3095.81	1472.09	2073.37	2884.63	2271.37	2233.06	5758.2	6740.78	5027.12	2211.32	3369.55	10951.4	4267.85	22454.7	4289.11	5717.25	8629.69	6767.82
							64	4551.37	2773.86	6098.19	1608.3	2894.34	4617.79	1517.91	2186.36	2183.97	1128.64	1468.02	884.93	2225.27	2285.64	2240.19	1707.66	5077.86	3878.48	3313.99	1641.19	2363	1452.44	3102.54	1521.04	3084.36	1482.21	2029.31	2908.05	2201.68	2210.9	5642.05	6768.24	4941.57	2194.46	3319.64	10716.4	4235.82	22258.7	4149.31	5404.95	8470.64	6710.49
							65	4611.05	2757.25	5916.62	1619.77	2846.1	4560.75	1486.74	2210.45	2153.23	1108.45	1531.83	872.508	2273.77	2287.96	2286.21	1714.69	5038.88	4216.7	3361.88	1716.68	2376.84	1454.55	3047.4	1527.41	3074.85	1489.61	2010.46	2934.99	2242.61	2185.53	5689.59	6678.74	5050.92	2195.24	3287.87	10688.7	4222.09	22097.5	4076.58	5229.26	8529.2	6694.44
							66	4570.92	2744.02	5953.7	1603.99	2771.56	4539.28	1507.19	2192.94	2127.04	1074.48	1513.79	861.551	2250.41	2248.07	2326.9	1753.15	5077.95	4529.69	3422.84	1736.04	2372.38	1428.48	3110.08	1508.79	2979.32	1449.67	2001.25	2886.78	2223.04	2225.97	5589.29	6667.9	4896.05	2203.42	3257.52	10659.8	4240.16	21998.6	4119	5226.45	8360.34	6697.93
							67	4457.17	2779.27	6064.88	1608.14	2881.85	4548.61	1536.41	2196.41	2147.05	1040.44	1486.94	852.789	2332.2	2291.88	2405.57	1792.81	5102.06	4517.1	3431.32	1775.22	2382.35	1370.98	3201.05	1523.48	2957.82	1389.53	1977.42	2874.26	2274.82	2181.25	5551.69	6512.04	4936.46	2201.58	3234.36	10701.3	4134.55	21668.1	4179.98	5188.04	8472.6	6714.92
							68	4429.31	2785.07	5977.43	1589.2	2803.2	4549.08	1561.59	2184.75	2118.69	999.935	1551.77	861.795	2334.14	2315.51	2465.64	1817.13	5064.43	4603.81	3602.38	1789.5	2374.02	1325.48	3182.99	1536.2	2883.91	1352.67	1964.46	2833.43	2243.46	2178.65	5554.79	6619.64	4881.72	2184.45	3308.24	10765.7	4167.74	21558.2	4123.99	5192.39	8342.02	6740.55
							69	4414.02	2812.17	5929.37	1584.15	2783.58	4657.38	1611.04	2180	2099.98	988.676	1581.76	858.368	2296.03	2322.73	2474.91	1841.97	5071.71	4552.89	3513.78	1822.19	2327.09	1327.35	3226.63	1569.92	2809.67	1356.41	1995.63	2834.88	2273.46	2182.01	5543.01	6615.31	4954.89	2217.94	3340.69	10850.7	4200.17	21535.7	4125.22	5404.09	8355.02	6788.55
							70	4520.92	2812.9	5963.23	1590.64	2760.5	4666.68	1660.09	2208.54	2075.85	1007.72	1540.34	883.535	2279.96	2287.77	2335.69	1845.05	5042.55	4524.12	3580.61	1857.32	2314.35	1324.37	3268.14	1589.51	2809.55	1371.83	1994.14	2817.82	2307.68	2156.88	5606.76	6621.12	4997.24	2216.68	3349.3	10633.7	4179.64	21264.6	4099.42	5229.65	8546.78	6616.46
							71	4356.96	2838.08	5841.1	1609.49	2713.58	4429.61	1681.58	2183.62	2042.5	1029.86	1519.33	890.741	2262.02	2265.84	2279.77	1815.63	5027.31	4120.7	3499.62	1866.86	2281.97	1352.86	3171.65	1629.5	2750.54	1386.16	2047.9	2832.92	2309.41	2124.44	5559.49	6503.26	4883.64	2315.46	3401.8	10688.7	4178.7	21390.7	4100.63	5071.96	8649.83	6620.1
							72	4497.86	2827.32	5797.72	1588.36	2723.53	4464.36	1699.49	2208.59	2074.09	1078.83	1493.92	893.962	2209.98	2286.27	2216.22	1802.37	4868.02	3738.17	3501.95	1878.22	2254.38	1385.27	3178.23	1670.9	2839.37	1408.42	2053.95	2757.11	2312.35	2144.1	5531.93	6477.11	4979.9	2224.42	3402.02	10554.9	4150.23	21370.7	4107.07	5010.78	8625.16	6656.59
							73	4404.99	2820	5891.36	1592.92	2782.34	4505.06	1720.5	2201.9	2084.29	1129.25	1467.14	885.611	2231.38	2257.86	2152.06	1819.31	4867.61	3514.5	3498.05	1856.79	2287.79	1394.35	3253.68	1605.85	2841.98	1430.97	2056.22	2787.06	2246.35	2131.9	5587.76	6286.94	4865.16	2253.77	3429.45	10564.2	4179.76	21105.9	4084.44	5001.92	8435.57	6659.59
							74	4457.58	2824.91	5992.6	1585.64	2786.33	4498.38	1735.24	2197.86	2102.52	1173.57	1408.95	891.465	2198.61	2236.63	2139.05	1772.29	4978.55	3437.13	3512.71	1840.04	2249.06	1460.81	3197.17	1575.35	2922.31	1431.64	2046.35	2825.98	2235.16	2147.42	5617.53	6475.84	4992.57	2245.42	3439.14	10573.8	4172.48	21245.2	4057.16	5052.08	8249.34	6371.97
							75	4478.09	2815.9	5958.16	1576.99	2778.12	4480.14	1694.65	2259.82	2107.9	1235.77	1389.51	887.054	2190.23	2271.65	2157.55	1700.97	4982.36	3456.9	3400.54	1820.25	2309.32	1525.58	3159.58	1487.62	2902.55	1399.74	2012.81	2849.44	2248.68	2149.89	5654.91	6491.09	4883.91	2127.75	3325.23	10395.1	4039.02	21076.4	4012.68	4991.48	8223.11	6373.94
							76	4533.31	2790.66	5951.75	1575.74	2783.12	4489.32	1625.33	2210.88	2114.61	1241.87	1382.25	861.968	2207.1	2262.01	2132.1	1706.45	4941.89	3422.14	3303.12	1788.17	2214.61	1551.37	3146.34	1481.34	2868.18	1360.63	1991.48	2779.95	2200.24	2149.95	5706.53	6321.86	4907.95	2086.64	3268.46	10446.8	4087.55	21149.3	4057.1	4840.88	8279.94	6339.6
							77	4414.57	2810.16	5822.64	1559.8	2759.7	4467.42	1574.16	2158.51	2112.72	1184.26	1379.27	842.946	2206.35	2218.23	2135.62	1691.84	5043.37	3519.49	3339.66	1789.52	2260.15	1543.05	3169.54	1467.88	2873.22	1329.64	1992.41	2757.99	2171.23	2164.91	5680.48	6426.17	4912.19	2052.84	3285.72	10258.1	4068.89	20762	3942.9	4719.66	8111.89	6332.55
							78	4375.28	2888.56	5840.48	1536.52	2762.51	4588.43	1556.52	2121.15	2126.06	1120.41	1407.84	838.605	2279.46	2146.22	2205.05	1683.3	4943.46	3772.03	3368.53	1798.12	2279.25	1532.48	3224.98	1445.03	2904.03	1327.21	1968.04	2774.82	2082.39	2176.21	5563.62	6434.81	4984.57	2066.23	3322.64	10166.5	4010.53	20875.1	3971.89	4692.7	8166.38	6373.81
							79	4410.16	2792.28	5875.97	1518.46	2740.28	4558.78	1539.34	2090.81	2137.95	995.351	1457.97	836.616	2269.3	2085.76	2203.05	1678.21	4915.19	3885.93	3359.69	1776.82	2268.13	1479.12	3166.96	1469.44	2800.2	1319.38	1979.93	2770.48	2090.08	2177.34	5557.62	6410.65	4969.41	2116.68	3280.72	10338.9	4087.15	20940.4	3980.53	4540.4	8127.76	6375.39
							80	4441.77	2778.26	5860.62	1502.64	2684.32	4584.11	1554.99	2099.24	2164.4	930.314	1516.32	839.4	2283.69	2039.39	2288.75	1705.12	4875.72	4115.34	3364.1	1731.71	2244.71	1382.71	3163.41	1473.47	2861.24	1309.02	1948.65	2751.41	2129.05	2183.74	5476.42	6216.8	4982.37	2135.98	3281.59	10298	4069.16	20957.2	3924.14	4502.86	8102.22	6403.1
							81	4341.21	2781.89	5765.4	1504.68	2633.53	4534.87	1569.43	2084.67	2148.64	917.622	1588.3	866.865	2297.23	2042.63	2318.5	1713.32	4937.54	4107.99	3379.91	1716.18	2290.86	1321.15	3134.1	1480.85	2814.14	1314.24	1946.33	2726.38	2167.53	2141.73	5395.56	6360.31	4823.45	2083.43	3206.86	10157.6	3966.09	20785.2	3914.73	4461.32	7972.23	6333.09
							82	4354.03	2761.63	5880.31	1533.16	2646.07	4567.12	1596.36	2107.69	2140.34	924.741	1619.94	868.416	2228.87	2069.82	2331.42	1713.04	4879.62	3944.25	3360.37	1688.89	2281.18	1288.91	3035.73	1508.94	2768.43	1329.8	1960.53	2746.66	2144.35	2145.54	5452.58	6166.02	4768.28	2133.22	3155.63	10134.6	3962.9	20604.6	3943.16	4442.68	8115.23	6347.2
							83	4262.79	2746.44	5770.83	1527.48	2639.65	4539.43	1643.45	2084.77	2121.16	964.276	1624.05	877.627	2188.99	2052.41	2255.4	1716.11	4867.78	3777.05	3302.98	1689.03	2281.95	1276.01	3036.61	1497.9	2705.81	1350.9	1964.28	2721.52	2141.62	2171.32	5343.45	6337.38	4726.18	2185.81	3120.42	9923.89	4023.18	20675.5	3947.88	4462.06	7837.52	6286.14
							84	4316.83	2776.58	5726.18	1500.26	2654.94	4530.51	1680.54	2110.86	2108.4	1006.22	1595.16	895.67	2160.5	2091.08	2183.24	1703.19	4850.64	3453.54	3429.37	1698.43	2209.49	1274.3	2993.13	1513.65	2736.62	1371.11	1929.18	2760.49	2192.25	2151.58	5320.71	6310.92	4736.15	2176.55	3032.16	10015.6	3886.89	20263.5	3812.2	4415.44	7788.9	6262.38
							85	4366.18	2789.81	5732.88	1494.99	2655.52	4462.18	1748.18	2172.17	2098.1	1080.25	1538.37	909.103	2128.49	2050.76	2119.56	1768.65	4854.7	3120.16	3372.76	1693.17	2178.06	1282.56	2882.81	1506.08	2642.83	1372.15	1913.54	2752.62	2162.37	2115.18	5202.88	6303.97	4747.63	2161.6	3025.03	10012.4	3855.64	20040.1	3797.99	4558.59	7843.04	6296.29
							86	4388.48	2780.88	5696.53	1504.66	2577.7	4423.48	1774.22	2179.6	2113.95	1128.22	1440.35	898.011	2070.21	2037.96	2101.5	1719.66	4784.66	3099.02	3357.44	1638.18	2245.85	1328.45	2729.72	1488.89	2624.24	1378.86	1891.64	2794.23	2189.08	2135.29	5319.44	6255.98	4705.68	2154.72	3068.45	9964.05	3839.7	20183.7	3770.64	4592.78	7641.43	6127.73
							87	4462.59	2806.87	5754.48	1515.28	2668.16	4433.67	1794.16	2170.06	2121.9	1173.09	1368.35	877.232	2073.45	2051.49	2075.55	1707.14	4663.26	3144.24	3279.01	1704.49	2116.71	1392.65	2743.64	1485.49	2656.7	1365.91	1862.27	2770.46	2174.96	2131.18	5413.79	6172.5	4657.62	2089.22	3078.23	9943.96	3804.85	20006.1	3934.65	4667.77	7672.48	5870.69
							88	4469.06	2749.16	5651.33	1499.87	2638.89	4352.35	1753.79	2168.86	2079.01	1178.72	1324.96	879.768	2120.49	2064.83	2068.39	1698.72	4676.22	3206.98	3319.01	1725.64	2101.98	1412.55	2802.63	1417.91	2710.59	1327.36	1853.85	2695.63	2169.61	2092.5	5378.77	6021.04	4691.3	2119.81	3056.01	9863.35	3852.44	19951.6	3899.04	4655.35	7508.36	5886.82
							89	4468.26	2726.56	5588.04	1484.36	2612.86	4395.68	1644.45	2174.78	2090.74	1081.53	1299.26	860.773	2116.15	2092.76	2138.95	1674.52	4688.6	3419.1	3288.63	1736.04	2147.08	1429.47	2796.48	1467.65	2665.76	1315.79	1880.55	2696.98	2172.41	2060.6	5469.45	6233.19	4770.94	2024.9	3063.82	9839.85	3824.92	19791.7	3870.93	4614.39	7526.59	6038.05
							90	4495.47	2785.57	5651.63	1479.97	2663.61	4332.46	1564.13	2154.68	2108.91	1016.43	1320.3	867.032	2107.56	2044.11	2216.74	1667.41	4725.09	3533.24	3243.4	1739.44	2148.28	1471.63	2815.77	1467.83	2684.45	1304.91	1878.54	2645.69	2181.99	2047.28	5415.61	6061.15	4604.9	2090.53	3010.33	9818.31	3737.24	19601.1	3790.38	4423.27	7670.54	5841.14
							91	4414.15	2829.05	5660.34	1507.36	2639.25	4330.09	1516.08	2145.15	2088.87	979.557	1360.46	851.751	2161.64	2101.39	2262.75	1700.21	4645.16	3759.97	3218.84	1730.42	2154.82	1492.94	2829.09	1504.34	2661.25	1289.81	1888.89	2669.22	2192.17	2083.46	5301.66	6116.63	4532.53	1988.94	2958.22	9788.51	3711.78	19519.8	3739.22	4320.2	7655.82	5992.48
							92	4437.94	2846.37	5675.1	1531.38	2607.09	4314.17	1486.18	2158.13	2068.54	955.141	1430.07	873.454	2170.01	2027.01	2312.7	1707.78	4682.17	3797.7	3195.94	1697.47	2084.46	1438.25	2816.78	1525.25	2720.88	1319.49	1876.37	2630.48	2170.25	2071.2	5414.63	6165.62	4607.38	1983.98	2936.66	9727.54	3729.18	19486.7	3749.84	4265.07	7494.37	5972.87
							93	4474.41	2814.39	5639.02	1505.51	2573.55	4273.94	1467.86	2146.51	2068.78	938.892	1476.92	846.119	2153.16	1972.88	2356.67	1697.11	4659.49	3943.85	3173.09	1618.64	2086.81	1373.34	2757.31	1546.44	2675.57	1344.51	1881.68	2696.24	2140.9	2090.05	5383.66	6041.98	4557.67	1984.86	2871.75	9762.7	3780.16	19557.9	3774.36	4163.12	7529.15	5928.03
							94	4450.15	2854.64	5738.58	1521.25	2581.81	4347.9	1481.15	2148.7	2044.78	961.762	1532.48	855.492	2132.43	1978.99	2372.29	1739.68	4678.8	4046.97	3207.44	1599.36	2160.38	1287.57	2768.41	1569.39	2681.35	1368.96	1924.65	2682.11	2126.01	2079.85	5360.42	6050.36	4577.63	2002.77	2860.41	9549.85	3735.04	19270	3746.02	4042.07	7549.26	5877.28
							95	4448.69	2882.79	5624.48	1533.37	2553.55	4374.03	1513.26	2143.66	2065.82	965	1558.23	862.881	2122.05	1979.24	2351.98	1750.51	4552.05	3996.56	3224.24	1597.8	2029.81	1249.1	2759.43	1570.35	2715.28	1372.03	1906.76	2671.03	2102.65	2081.44	5317.39	6068.84	4662.07	2016.46	2843.04	9402.67	3676.87	19210.2	3738.52	4115.35	7562.97	5938.28
							96	4441.95	2849.36	5618.94	1516.14	2520.31	4341.74	1518.25	2130.41	2040.98	1011.27	1562.94	861.373	2110.59	1991.71	2265.89	1858.71	4538.96	3796.92	3189.56	1584.85	2048.98	1250.58	2802.85	1602.37	2603.19	1357.41	1884.55	2705.38	2086.16	2094.57	5284.53	6014.41	4635.61	2024.45	2810.94	9552.27	3668.57	19155.4	3719.08	4025.24	7225.31	5847.67
							97	4502.44	2828.34	5686.81	1511.47	2586.15	4412.63	1548.15	2152.8	2061.91	1079.92	1524.12	865.335	2086.86	2014.28	2197.1	1935.64	4575.83	3479.39	3221.43	1622.63	2067.15	1277.42	2873.41	1572.7	2633.56	1323.12	1822.51	2671.51	2072.26	2104.19	5220.85	5854.45	4589.39	2027.79	2861.42	9367.77	3613.51	19049.7	3806.71	4008.56	7152.92	5681.97
							98	4433.69	2743.81	5616.53	1503.37	2579.15	4361.05	1584.41	2172.24	2047.78	1122.78	1428.32	864.946	2039.75	1966.58	2145.69	1821.19	4630.84	3226.11	3261.28	1572.63	2075.68	1304.07	2878.69	1505.86	2698.48	1301.69	1759.75	2673.79	2100.35	2114.02	5238.58	5769.65	4554.54	2019.04	2960.33	9345.74	3542.65	18987.7	3841.53	3983.82	7096.76	5619.7
							99	4328.11	2738.1	5534.23	1488.75	2588.54	4362.75	1638.35	2170.25	2053.59	1166.59	1350.89	857.584	1989.74	1939.52	2114.1	1865.42	4724.57	3017.35	3252.37	1571.26	2099.35	1352.45	2921.41	1493.24	2663.83	1296.86	1718.99	2686.26	2109.17	2098.39	5280.98	5938.78	4546.73	2013.34	3019.08	9183.05	3580.95	18831.3	3884.41	3979.39	7352.75	5760.52
							100	4369.62	2751.23	5492.08	1470.42	2566.92	4354.36	1640.84	2115.58	2054.71	1209.22	1296.92	873.627	2000.55	1892.52	2065.55	1832.24	4661.92	3054.84	3268.23	1600.71	2032.1	1388.24	2918	1466.4	2656.28	1274.32	1692.51	2646.06	2111.05	2061.83	5256.3	5935.87	4534.83	2016.75	3040.08	9280.71	3577.87	18837.5	3868.72	3968.02	7288.87	5526.9
							101	4459.34	2777.72	5441.28	1479.14	2543.32	4351.88	1641.91	2142.65	2053.08	1172.12	1258.64	881.919	2015.95	1902.65	2118.34	1814.79	4652.02	3179.72	3407.06	1597.35	2115.1	1434.03	2969.48	1462.27	2674.17	1283.97	1688.04	2674.45	2104.16	2038.82	5217.01	5688.75	4567.55	1982.9	3026.68	9225.8	3596.1	18689.4	3809.14	3913.31	7108.05	5802.42
							102	4439.91	2767.42	5315.72	1483.61	2521.79	4339.83	1591.43	2131.85	2024.77	1087.24	1257.49	882.486	2015.51	1874.69	2133.89	1766.31	4603.72	3356.26	3331.88	1628.74	2059.17	1445.29	2938.76	1450.92	2552.86	1289.14	1713.59	2708.26	2061.46	2031.37	5152.16	5713.07	4643.73	1953.51	2966.91	9063.04	3562.97	18476.9	3788.01	3954.71	7249.79	5628.18
							103	4303.61	2753.21	5394.1	1511.14	2551.37	4347.04	1546.34	2135.02	2036.01	996.957	1338.57	866.762	2049.08	1884.48	2203.58	1641.99	4682.54	3548.61	3329.31	1619.36	2030.27	1484.15	2944.75	1511.2	2498.82	1294.32	1741.94	2690.46	2070.08	2022.42	5176.65	5738.46	4654.59	1956.6	2949.22	9123.77	3589.81	18406.7	3834.79	3963.28	7265.21	5586.59
							104	4239.19	2741.99	5338.37	1491.58	2531.41	4339.95	1548.04	2126.23	2053.4	940.838	1380.44	882.676	2056.09	1888.93	2258.24	1604.68	4610.43	3667.73	3293.97	1637.04	2015.14	1467.14	2896.27	1519.01	2503.97	1333.14	1754.94	2650.75	2075.63	2004.38	5187.18	5709.82	4524.16	1955.98	2859.57	9166.34	3571.06	18346.1	3781.41	3909.25	7235.95	5641.57
							105	4375.73	2652.64	5345.71	1507.85	2548.12	4342.79	1512.01	2104.72	2063.51	933.93	1407.39	884.973	2068.86	1870.56	2328.13	1628.46	4579.1	3734.87	3159.91	1619.77	1985.17	1414.57	2834.55	1492.39	2443.4	1327.13	1744.83	2677.15	2064.24	1979.32	5204.44	5864.14	4535.55	1941.59	2789.17	9116.5	3503.77	18302.9	3734.12	3994.36	7277.54	5478.83
							106	4318.86	2689.59	5348.24	1521.08	2519.79	4322.62	1502.52	2146.31	2101.33	941.816	1419.41	870.341	2089.76	1872.81	2385.37	1664.48	4601.76	3929.94	3151.09	1637.85	2011.05	1348.66	2781.06	1506.66	2519.44	1318.52	1749.64	2678.14	2079.64	1990.78	5174.83	5810.19	4516.07	1931.88	2674.91	8990.64	3523.47	18249	3761.34	3946.9	7167.83	5326.72
							107	4413.79	2687.79	5322.14	1540.94	2503.86	4284.85	1470.82	2138.93	2070.35	961.097	1443.41	865.314	2053.57	1904.05	2368.82	1678.74	4613.02	3897.38	3148	1629.85	1981.5	1296.48	2708.72	1487.86	2493.55	1322.04	1774.72	2672.95	2084.59	2028.53	5193.13	5824.62	4513.97	1917.77	2714.32	8895.98	3583.52	18108.7	3635.18	3993.42	7119.18	5337.11
							108	4338.74	2675.71	5309.93	1544.24	2523.46	4310.35	1490.02	2134.34	2092.04	979.665	1499.55	864.303	2063.51	1941.36	2281.09	1733.74	4567.23	3895.61	3243.04	1638.02	2068.22	1260.95	2610.25	1446.39	2497.04	1320.81	1756.14	2604.38	2052.92	2015.6	5141.59	5832.31	4502.92	1916.91	2707.71	8973.11	3643.08	18042.4	3621.56	3964.48	7128.49	5265.94
							109	4267.66	2671.33	5367.32	1550.71	2543.65	4300.54	1518.62	2158.56	2080.19	1030.11	1526.52	880.103	2049.59	1909.05	2227.32	1722.03	4613.14	3749.93	3235.84	1610.59	2056	1270.43	2595.44	1424.25	2551.61	1338.23	1747.42	2613.3	2047.54	2030.37	5087.84	5834.31	4487.32	1930.56	2735.9	8959.06	3655.17	18423.2	3667.29	3946.98	7036.9	5419.62
							110	4286.7	2565.25	5378.77	1567.46	2557.6	4308.62	1537.65	2177.7	2059.87	1079.21	1529.49	877.378	2042.69	1931.62	2123.38	1773.56	4619.76	3517.04	3303.82	1596.14	2042.64	1280.39	2650.62	1406.94	2496.22	1326.96	1732.1	2566.65	2070.9	2054.16	5084.64	5782.97	4449.29	1953.96	2747.58	8937.24	3553.85	18214.1	3614.68	3969.98	7041.83	5404.23
							111	4215.84	2552.78	5344.56	1530.11	2525.56	4340.11	1549.45	2160.5	2034.75	1141.05	1478.92	900.043	2028.01	1949.13	2024.1	1761.52	4603.28	3213.14	3380.84	1586.97	2045.12	1288.27	2722.01	1411.19	2549.04	1283.94	1705.24	2515.99	2045.1	2043.34	5101.63	5779.54	4413.4	1963.86	2743.56	8930.16	3558.65	18201.9	3639.13	3929.81	7085.61	5470.1
							112	4214.74	2608.24	5352.59	1575.29	2541.34	4341.98	1569.6	2137.61	2017.47	1163.16	1342.05	885.984	2044.7	1952.16	1939.92	1757.06	4617.03	3165.11	3472.88	1568.48	2034.55	1328.5	2763.15	1419.9	2524.59	1263.06	1653.57	2545.26	2059.11	2093.22	5074.5	5815.41	4437.6	1957.76	2715.32	8907.18	3543.71	18050.8	3580.2	3938.3	7130.78	5413.84
							113	4256.11	2622.79	5307.2	1604.32	2552.57	4371.89	1611.89	2140.73	2021.35	1204.1	1286.59	896.573	2070.62	1961.54	1884.46	1775.69	4573.95	3028.63	3468.58	1569.73	2025.27	1352.44	2765.71	1421.21	2547.74	1247.62	1650.61	2552.01	2052.32	2073.72	5003.81	5772.27	4443.25	1958.56	2754.86	8876.46	3537.91	18049.4	3527.05	3936.56	6982.17	5395.25
							114	4234.78	2577.77	5305.4	1576.61	2543.45	4352.15	1659.56	2131.3	1996.07	1135.16	1252.68	894.281	2053.23	1933.12	1858.88	1736.9	4532.36	3102.92	3434.18	1589.07	2015.85	1373.03	2827	1447.78	2507.42	1278.95	1672.12	2544.32	2032.38	2126.88	4944.41	5793.97	4434.67	1922.88	2738.54	9031.66	3498.25	18149.1	3563.22	3822.62	6945.1	5328.06
							115	4178.12	2639.14	5326.41	1541.91	2611.91	4342.96	1647.82	2156.64	1999.26	1027.82	1211.42	889.438	2081.97	1895.42	1911.08	1738.5	4515.58	3097.61	3362.88	1629.32	2011.83	1390.63	2836.16	1476.58	2465.28	1334.93	1699.99	2494.83	2060.88	2071.91	4934.13	5738.06	4379.05	1908.26	2650.48	8945.5	3546.65	17945.5	3530.37	3868.32	7040.09	5363.12
							116	4121.38	2574.69	5369.63	1561.61	2606.06	4227.04	1609.72	2159.78	1981.66	977.427	1192.05	896.168	2105.17	1913.53	1955.69	1723.74	4422.32	3224.19	3402.28	1638.64	2001.11	1398.28	2761.11	1459.06	2411.92	1338.97	1715.66	2478.69	2056.97	2096.97	5040.46	5736.36	4387.57	1895.75	2636.39	9035.92	3549.51	18053.9	3505.69	3853.2	6893.31	5203.87
							117	4086.61	2548.58	5294.69	1565.31	2620.71	4217.72	1552.23	2163.04	2027.66	940.724	1226.49	894.259	2071.91	1904.35	1949.52	1727.06	4453.91	3370.2	3411.96	1646.98	1994.89	1382.22	2716.02	1482.59	2369.62	1370.23	1759.66	2497.85	2063.34	2081.92	4957.05	5532.86	4373.59	1868.76	2590.2	8948.5	3400.75	17789.6	3514.22	3880.66	6970.7	5240.46
							118	4163.98	2580.28	5258.7	1545.8	2589.94	4245.08	1457.39	2172.16	2054.18	942.346	1293.01	895.924	2039.89	2022.47	2022.36	1702.64	4471.12	3606.93	3458.16	1628.11	1971.55	1369.37	2758.58	1474.28	2413.21	1373.66	1774.58	2483.74	2086.78	2046.63	4916.05	5670.93	4361.77	1829.78	2594.01	8943.41	3479.79	17692.9	3561.89	3867.72	6935.92	5056.54
							119	4199.28	2636.35	5136.85	1577.45	2555.28	4219.75	1375.07	2125.55	2053.75	970.595	1343.79	898.319	2005.22	2011.51	2075.21	1726.34	4473.17	3658.44	3401.4	1616.17	1982.62	1341.09	2813.99	1470.45	2425.03	1357.19	1823.22	2489.69	2093.3	2054.83	4883.46	5618.81	4282.54	1863.06	2537.67	8851.54	3511.28	17646.9	3534.93	3755.66	6679.35	5133.53
							120	4177.59	2589.26	5219.65	1579.15	2512.98	4183.32	1336.3	2118.43	2067.12	1009.86	1372.65	901.995	2068.68	1947.42	2153.75	1734.05	4483.54	3692.61	3465.38	1572.81	1990.96	1336.2	2725.99	1439.26	2385.17	1337.4	1843.56	2504.97	2096.42	2008.28	4923.62	5450.98	4274.91	1856.06	2515.66	8881.62	3413.5	17560.4	3559.92	3761.68	6712.92	5199.24
[truncated: 29 more columns]

## Sheet: Fig 5b
	Fig 5b: raw data
	GFP-tagged construct imaged with LimE-RFP							HSPC300 - experiment 1
	HSPC #1	HSPC #2	Coronin	ABD	Arp			Cell 1 Channel 1																																						Cell 1 Channel 2
Frames in 120 s	77	56	71	54	52			Frame	Sector 1	Sector 2	Sector 3	Sector 4	Sector 5	Sector 6	Sector 7	Sector 8	Sector 9	Sector 10	Sector 11	Sector 12	Sector 13	Sector 14	Sector 15	Sector 16	Sector 17	Sector 18	Sector 19	Sector 20	Sector 21	Sector 22	Sector 23	Sector 24	Sector 25	Sector 26	Sector 27	Sector 28	Sector 29	Sector 30	Sector 31	Sector 32	Sector 33	Sector 34	Sector 35	Sector 36		Frame	Sector 1	Sector 2	Sector 3
Time btwn frames:	1.55844	2.14286	1.69014	2.22222	2.30769			1	6.71429	4.37778	6.77941	6.02041	6.18919	4.8254	6.06522	6.76923	9.01754	5.54545	8.06818	7.81579	9.86538	5.54286	4.43243	6.02703	2.4697	0.762238	1.4717	2.13333	3.35135	3.48276	-1.19512	2.21277	3.59649	5.97959	5.625	7.05556	6.94845	5.97143	8.70732	7.525	12.0857	9.70103	7.23333	9.93333		1	28.619	23.8222	33.0294
LimE-RFP channel #:	2	1	2	1	1			2	6.47727	4.80851	4.73913	8.85714	8.63636	4.89024	10.5	9.58974	9.59091	6	8.31707	8.76744	8.51562	8.82857	2.14286	0.835821	2.7156	1.56497	2.68966	3.33333	5.9375	5	3.90196	3.92188	3.65385	6.66667	7.71795	5.98837	5.74074	5.02778	6.55814	9.27907	12.2157	10.5125	10.125	9.34091		2	25.1591	21.1489	21.8804
								3	8.275	4.98182	6.76812	9.69444	2.65957	3.66038	5.81395	9.23077	9	5.86667	10.9024	9.16667	8.44615	11.0588	4.54167	3.71304	2.67361	1.86957	1.56934	3.16364	5.38095	7.65517	5.45833	4.87037	4.37363	5.73469	6.39535	4.59184	5.68817	5.92157	5.55556	8.26316	11.8438	9.30909	8.88889	7.84783		3	23.9	16.5091	20.8986
Peak cross-correlation time between GFP and RFP dynamics (in frames)								4	8.31707	6.06522	8.76	7.85185	7.95122	5.01724	6.03704	5.79487	11.2308	5.79167	10.6341	9.44898	9.51471	8.36842	3.06061	3.88889	4.65979	1.76159	3.62162	1.30556	1.16667	3.92	6	6.49505	4.43939	5.7907	6.32692	4.53333	4.11111	6.37736	5.47222	10.9756	9.31034	9.51064	7.65385	8.42105		4	22.5366	18.1739	24.64
Cell #	HSPC 1	HSPC 2	Coronin	ABD	Arp			5	7.52273	6.68293	7.43284	6.74545	7.02703	6.44286	3.14894	6.85106	6.64444	5.79545	8.44186	7.90196	9.16364	10.4634	6.14634	3.17021	4.0625	1.7931	3.25	3.10256	2.05882	3.94872	6.48148	5.65217	4.73469	3.68627	4.82927	5.04167	4.61039	4.30952	5.6	8	8.89796	5.95349	7.01515	6.31707		5	15.0455	16	26.1194
1	-1.9863	0.4863	2.1303	0.1475	0.1943			6	8.52381	7.56098	5.4375	7.20968	5.53448	5.875	3.93182	8.975	6.56098	7.7234	12.2889	9.94872	12.9057	9.11429	2.425	2.29412	2.92208	1.74627	0.863636	1.97872	4	2.82759	6.3	8.91781	4.38462	7.14	6.8125	4.42222	4.35849	4.16	5.34146	9.79487	6.86441	7.63158	7.2875	8.46512		6	22.2857	22.4878	26.825
2	-0.6045	0.8768	1.5675	0.1572	-0.1019			7	7.92857	7.01724	4.90164	6.32857	5.77778	5.43038	6.4	10.4872	8.24528	8.4	10.4681	9.675	10.9211	7.17778	4.1194	0.865385	5.02857	1.85484	2.51724	3.24324	5.025	3.73333	7.32075	5.98529	4.52174	6.41509	3.70833	5.65306	3.14118	3.55172	5.90196	9.08571	8.91935	8.5098	5.64286	6.08		7	24.0952	19.5345	18.2951
3	-0.4126	0.9488	1.8962	0.1799	--			8	7.29268	5.33333	4.73684	5.67059	7.57576	6.81818	4.02174	7.46667	9.62791	7.29167	9.52273	8.29268	8.22059	8.58065	4.09756	1.13725	3.20755	1.275	0.626866	4.46	2.66667	2.2	7.38333	5.2069	5.51923	7.1087	6.53659	4.125	4.85	4.10169	6.14286	3.41463	5.625	8.54348	8.875	8.62222		8	20.5854	22.6078	20.1754
4	--	0.3397	1.0949	--	--			9	10.2	5.66	5.30556	5.91429	6.07692	4.53061	3.55357	7.2439	6.80851	5.40909	8.79592	9.925	10.65	7.84211	5.45714	4.83673	3.83051	1.85227	1.95604	3.12281	5.36667	4.72727	5.48485	4.56098	2.8	5.42857	4.82051	4.42308	4.1746	4.61538	9.02439	7.71739	8.35714	8.49153	9.61538	7.91304		9	19.05	19.58	19.4583
5	--	0.761	--	--	--			10	9.59524	8.90698	5.89655	3.46377	6.1	4.01667	4.44186	3.95918	6.52273	6.76596	10.1163	9.87805	9.89796	7.78947	7.45714	4.14493	3.58824	0.822581	2.07229	5.26531	7.06061	5.64634	5.35135	4.375	5.76744	5.97727	5.11111	4.5	5.2	5.55385	5.5	7.55102	6.60976	10.1522	8.43077	7.61538		10	15.6667	17.0233	15.7586
Mean time (Fig 5b)	-1.56021	-1.46254	2.8263	-0.358963	-0.106615			11	9.4878	7.73684	7	4.67391	4.88889	7.3	5.78049	6.46667	6.58537	7.44444	11.0682	12.3095	7.20755	6.025	4.30645	1.88679	0.424242	0.594771	4.10526	3.40625	0.227273	5.2	5.4	4.11111	5.96154	7.28889	5.55357	4.875	4.25	4.65753	5.6875	9.04545	7.74468	8.64	9.85185	7.55		11	17.3659	18.4386	17.463
								12	9.57447	6.84091	7.39583	5.25	6.05128	5.4375	4.38095	7.825	9.14286	8.4	8.48889	10.6852	9.15094	6.79545	2.60417	3.67347	2.63158	1.90909	3.28889	4.31707	4.42424	8.15152	6.47826	6.25532	6.88372	7	4.10204	3.80851	4.03509	3.19231	5.97222	5.23529	7.97872	9.06667	8.33333	8.81579		12	16.8936	20.6591	13.6042
								13	7.48837	6.83673	5.125	5.47826	6.37143	6.72289	8.77083	8.2093	8.2449	7.58	9.8	9.86047	8.85714	2.5	4.41463	3.40625	4.13043	3.43548	5	3.56818	4.05882	5.15789	5.87805	10	8.23404	7.79545	4.28261	2.41176	4.43284	3.16981	4.76087	7.46154	9.65	9.27083	10.2941	8.56757		13	21.6512	19.9592	10.3333
								14	7.46809	5.6	5.73469	5.35556	4.47727	8.625	7.60526	6.47826	5.91304	8.5	9.66	8.93617	7.52174	7.73171	4.36842	2.95161	3.30556	2.53922	6.06	5.89474	5.71875	7.55556	5.30645	7.54902	9.28261	5.89362	5.3913	2.21569	6.08738	5.11765	6.89231	6.71795	9.12195	10.1957	9.49275	8.675		14	15.3617	15.98	12.8367
								15	6.18605	6.7381	7.71698	5.64	6.19444	7.72581	8.125	7.46341	7.75	5.12766	9.55556	7.74419	8.36538	10.381	4.86486	6.71429	3.27119	2.32258	1.9322	2.94231	3.87097	6.23529	4.75472	7.38298	7.95455	5.43137	5.08696	4.37209	3.17241	2.5	4.32609	9.66667	9.25	10.8621	9.34545	4.87179		15	11.2326	13.7857	11.566
								16	8.06522	7.56863	6.22642	5.40385	7.94595	8.34375	8.19512	5.33333	7.14583	9.42222	10.9556	8.75	7.4359	1.44737	2.75714	2.40426	3.73077	2.35433	4.21918	6.075	3.92308	4.86364	5.425	6.07143	6.06	3.51852	5.18605	4.33333	4.26667	5.55385	4.8	8.575	10	9.64407	10.1389	9.54054		16	10.4783	11.451	8.32075
								17	8.37209	5.11364	7.5	3.39683	6.45946	7.94595	4.42857	7.0625	6.75556	7.56	9.95745	8.82609	11.0222	8.30769	2.15714	1.08475	3.62264	2.98485	1.65294	5.3125	5	6.28	4.7963	6.41026	4.91379	4.26087	5.04255	3.04082	4.25	2.60606	5.30233	10.2979	9.78378	10.2453	10.0678	7.85714		17	10.7442	9.72727	16.4839
								18	7.04878	5.5	9.91228	6.94872	3.97674	5.62295	7.1	10.44	6.8913	6.36842	8.02222	9	11.1628	8.46341	4.66667	3.4	2.58537	0.897727	1.84722	3.57143	0.78125	4.67568	6.18033	6.48889	4.8125	4.08333	3.68182	6.21739	6.80556	2.67143	6.17391	6.925	11.25	11.4043	9.32258	8		18	11.561	9.38636	10.4912
								19	11.28	7.57143	7.72464	6.33333	4.4	5.92982	8.11905	7.36842	6.62745	8.26087	9.06383	9.84091	8.82222	4.93333	3.03922	0.446429	2.17241	1.76106	1.45614	2	1.96875	5.10526	4.4	5.15517	4.52941	5.19672	4.91111	6.16667	4.89535	1.75806	3.88235	4.59524	9.16216	11.4468	11.5167	10.8958		19	13.94	8.16667	11.2899
								20	10.2889	7.81818	7.66038	1.52083	2.13953	7.51163	4.82927	7	6	4.90385	6.65217	6.97778	10.58	10.4348	1.78049	0.683333	2.63636	1.66667	1.02174	1.19672	1.73333	4.13636	4.84444	5.20833	3.36	3.81481	4.59574	6.40816	7.32075	4.81481	4.73846	6.5122	9.86047	10.9661	10.5286	11.3673		20	19.4889	8.40909	11.0377
								21	11.8571	9.73171	8.26866	8.56604	5.58696	5.61224	5.95349	7.18605	5.79592	6.67347	7.40385	8.04167	7.30769	9.57692	2.08889	2.28571	2.38333	1.60377	2.30882	4.98039	4.73529	4.04478	3.15	4.80952	2.3662	4.40426	4.34783	2.01818	3	1.87692	4.68519	6.86667	9.16216	8.65574	8.25424	8.98462		21	25.4524	11.9268	10.1642
								22	6.53488	5.09524	7.95312	7.38889	3.78788	6.33333	4.1875	4.90196	5.27907	7.28846	7.64912	7.66667	10.0149	6.57143	3.46667	4.75	1.85938	-0.357143	1.45679	4.45455	3.40625	6	4.4902	5.26154	7.32558	5.51923	7.22	1.16981	2.94828	3.06557	4.44068	7.67308	11.1951	7.14286	5.3	7.15094		22	19.9302	14.9048	11.3438
								23	6.55319	7.48837	6.92308	9.70968	7.34211	7.25	6.2619	5.48148	6.13043	4.78571	9.62	9.35294	7.46	6.69231	2.74074	2.90385	2.7395	2.5514	6.05556	4.12121	3.44737	5.28571	5.68	3.40426	5.53061	6.02273	5.14894	3.11111	4.01087	3.35821	3.33333	6.18	7.75	7.58182	4.18462	7.41509		23	19.8085	20.8837	13.8269
								24	7.59649	8.04167	6.40816	8.78723	5.12195	6.7551	6.48837	9.28889	6.24561	7.42	7.69811	8.8254	8.21569	5.92157	4.125	3.72093	1.89167	2.16071	2.74468	3.91892	4.59524	6.51852	2.65306	4.15909	6.09615	5.30435	4.58333	4.12069	2.03226	2.83929	5.3871	6.2807	7.08889	7.95238	5.03448	5.28736		24	24.8596	31.0625	9.20408
								25	5.03922	5.42373	5.47619	8.85075	6.72222	5.19231	6.19149	10	5.37037	7.01852	7.91837	9.78182	8.35088	5.92727	2.45614	6	2.79208	3.4127	5.16667	3.25806	3.67925	5.34884	5	4.35	4.71154	4.58696	3.57692	2.80392	2.95	2.72727	3.98214	4.80769	5.45098	8.25641	6.23171	8.7381		25	23.8627	31.8644	14.0238
								26	4.6875	3.33333	7.28571	7.83019	7.40476	8.01695	7.54545	9.80851	6.90385	10.549	10	10	8.81481	7.41071	3.34783	4.16667	2.0814	3.08791	4.13514	2.63636	4.83333	4.09615	4.03571	3.5122	4.86957	4.02273	3.40816	2.22642	2.85714	1.74026	3.85	4.9375	8.59649	8.65909	5.02985	5.23214		26	18.1042	27.8431	12.4286
								27	4.43478	4.04255	6.21429	7.2449	4.89744	5.74074	9.76087	10.3864	9.4898	8.60317	10.4375	12.1429	6.73016	6.34783	1.95455	2.97959	4.2459	2.82692	4.04082	1.42553	3.88571	4.77778	5.91176	2.975	4.28889	2.42222	3.84091	2.77966	2.62963	2.27869	2.37313	4.39583	3.72	6.63415	6	12.8095		27	14.5217	23.0426	15.5238
								28	7.26829	3.56863	5.875	5.91525	6.60976	7.49438	6.66667	8.16279	9.21053	9.41509	9.16327	9.07143	8.23636	10.537	3.2037	5.75556	1	1.65686	2.55319	3.13889	5.95833	5.55814	2.5	4.02381	4.46667	2.46341	1.46939	1.96364	1.77778	2.81356	2.03226	4.37209	2.83673	9.22727	4.13208	4.81356		28	17.0488	19.7059	15.05
								29	5.39535	4.6875	5.11628	8.38596	6.525	4.58571	7.67347	7.15217	7.37931	6.08621	6.2549	8.05882	8.75862	8.16071	4.21951	4.65306	3.67105	3.65672	4.87805	5.47222	7.17308	6.78571	3.90566	5.35	5.16071	5.19048	3.2	0.927273	2.05455	3.01667	3.45614	4.5	4.70213	3.84783	5.87097	7.2		29	11.4186	17.0625	15
								30	6.75556	4.34722	6.04167	5.78481	7.54054	4.37931	6.95349	7.11111	6.58824	7.06897	6.64706	7.77083	7.33333	8.01887	1.75556	3.42222	2.73043	2.37313	3.32877	5.53125	5.28986	4.68085	4.22449	5.125	5.14545	4.70455	2.8	2.52459	5.21569	2.3	4.68235	4.64151	4.52083	1.60377	6.86486	8.75		30	20.7333	15.2917	15.4792
								31	6.39216	3.94231	6.11364	5.97674	7.5	4.35714	7.48936	6.76087	6.51852	8.32653	7.30769	7.64151	6.5098	7.57407	2.16279	1.73333	2.25758	0.233766	2.125	2.25581	3.7561	5.17778	8.19512	4.64	5.12245	3.83333	4.04348	1.85	5	3.21429	2.24561	3.83333	2.7551	4.05769	9.08791	8.475		31	17.6471	12.6538	15.4545
								32	5.53846	4.37931	5.84615	5.75	7.02273	6.12727	6.6875	5.06667	8.32609	7.11765	9.34	7.36735	7.53448	5.61702	2.12245	2.58333	1.98734	1.83019	1.93103	2.30952	4.86667	4.625	6.02273	6.64444	5.37736	5.41304	3	4.80392	4.8	2.68333	2.98276	2.34545	3.95556	6.14	8.45122	7.4		32	14.6346	15.4483	15.6346
								33	4.5	4.66102	6.28571	5.8806	9.89583	5.81818	8.67391	6.53488	6.14286	6.22642	3.36	8.22	6.41304	8.30208	5.28205	2.23585	3.13208	3.37288	5.18421	3.44186	3.38095	4.33333	6.49057	5.78846	7	5.60417	3	4.84	5.44898	4.51724	2.62	3.36735	1.88372	6.34043	7.03774	3.55556		33	12.25	10.7288	15.0536
								34	6.34091	3.26136	6.66667	5.71212	10.1475	8.87234	9.34091	7.11364	6.15217	6	5.78846	9.61224	8.59574	6.90566	3.50909	4.29091	3.46552	1.66216	1.4359	1.38462	4.03509	4.63415	6.14754	7.18	4.54545	5.14815	2.98246	3.87692	5.71875	3.87273	4.08772	2.68182	2.46512	2.9375	6.66667	2.57143		34	12.4545	10.3864	20.0784
								35	8.93023	5	4.76596	3.18056	7.74074	10.2683	6.89091	7.30435	5.83019	7.81818	7.33333	10.04	8.36735	7.28	3.45283	3.12941	3.23529	4.43478	2.41463	1.26531	4.53226	2.55319	6.74468	6.5082	6.24	6.02	4.12245	2.75472	5.5	2.34483	6.17647	5.49123	13.122	7	7.08955	7.04651		35	11.4884	12.3667	21.1277
								36	2.41304	8.9	9.83636	5.8	7.70423	9.48	7.95918	6.32558	6.98246	6.16949	9.36842	9.91667	7.98305	8.38	2.65753	4.66667	2.95652	2.53333	4.48837	5.3125	3.67241	5.28	7	4.57692	4.48936	2.52083	3.76923	3.38596	4.3871	5.85897	6.61538	6.76923	10.8367	7	6.96104	8		36	6.1087	15.55	26.6909
								37	10.1515	8.2459	4	3.5	7	9.40741	5.54717	8.36957	6.0625	8.54545	10.6458	9.16	5.98	7.67308	4.92593	4.08511	4.68889	2.93023	3.19697	3.32258	5.31373	7.67857	5.25	5.34694	4.10959	4.91667	2.47368	1.17647	4.45312	2.7973	5.29412	8.80435	12.1842	11.2364	6.71795	6.38095		37	14.8182	19.4262	18.1296
								38	8.04762	11.087	6.62264	6.77083	4.92233	6.59259	8.36842	7.08889	5.14	6.01923	12	8.43137	6.75	8.04255	5.66102	2.51667	2.625	2.70455	3.40206	5.38776	5.14286	6.78571	6.96429	5.03774	4.09211	6.64151	6	3.27778	5.07865	1.48438	4.30208	11.525	9.675	8.69388	8.26866	6.97619		38	20.4048	31.9565	21.3585
								39	5.95122	8.30952	5.96429	2.35294	2.40845	8.08475	8.01786	5.25	5.40278	7.11765	8.67925	8.78846	9.39623	7.2093	5.50877	1.88679	2.08511	2.95588	4.58974	2.82353	5.13333	5.75	5.34426	4.20755	2.44231	4	4.90909	3.24528	3.92473	2.54878	4.19048	7.16667	7.07317	9.17021	6.45312	5.6		39	7.78049	34.6429	25.375
								40	9.24444	6.34615	4.69231	6.31034	2.19277	6	5.96552	6.13333	6.67347	8.12	7.23214	7.7037	7.30909	7.44	4.84906	3.23256	3.73077	1.40351	3	1.8	4.03448	6.93182	6.70588	5.5	5.14286	5.91837	5.90141	3.68852	3.41818	5.3913	4.15385	7.08511	7.22222	12.1556	6.33871	7.39474		40	15.3556	11.9038	12.0192
								41	9.19608	6.78431	8.06122	2.49206	1.89706	5.10606	6.43636	4.17391	5.27083	8.45614	6.2549	7.14286	5.37288	5.90909	5.4186	2.6	3.89286	2.71875	2.25	0.65	2.61905	6.8	5.73171	5.10526	5.2	4.68	4.84615	5.47368	2.87654	5.13043	8.06	4.6087	7.91111	9.43182	7.07937	9.23636		41	19.902	22.451	20.5918
								42	8.46154	6.71429	9.35556	3.74194	1.66667	5.8	5.60784	5.78261	6.53191	9.96552	7.46552	8.52083	8.44898	7.65455	5.33333	4.42	3.37288	1.725	2.5	0.622222	2.30435	5.34884	7.475	6.92188	5.73077	4.45455	4.2459	4.06944	5.63158	7.02198	6.94203	8.92	7.07692	9.76744	9.65517	7.98039		42	25.2051	18.9107	28.2222
								43	6.32653	4.96	4.67391	4.02899	5.12	4.8172	5.29787	5.2	6.04167	7.91228	8.58824	8.11765	7.63793	8.2449	3.0625	5.67391	1.4	2.24242	3.65625	5.38636	3.68116	4.52273	5.88889	5.97826	4.46667	4.05085	3.18182	3.04615	3.79661	5.2619	5.67647	7.04444	8.14286	8.21429	5.66667	6.61538		43	20.5714	21.9	29.0652
								44	7.97619	6.94	6.76923	8.03333	5.19118	5.47541	6.80328	6.29545	8.16981	6.77027	4.92727	6.76	8.85714	8.80392	5.53704	2.62745	2.67347	2.43548	1.75	2.025	3.625	5.58491	7.82	6.75385	6.85965	5.29032	2.86957	3.86154	1.98276	6.10256	7.92754	9.02439	7.45238	8.30952	8.31373	4.73913		44	21.619	20.88	20.5385
								45	6.3913	4.61017	4.43478	5	5.61702	5.83019	6.04348	5.9	4.38889	5.70909	9.0678	7.50909	8.87755	7.87234	7.34545	2.34615	2.78571	3.07246	5.12195	2.73529	3.01515	7.19512	6.78	5.70455	4.3617	2.36735	7.51923	3.51515	3.47273	5.78049	5.04082	9.83333	8.17073	10.6429	5.6087	4.04082		45	17.9565	19.8983	20.2174
								46	3.93878	3.91667	4.93182	7.04348	2.7193	6.48148	6.48936	4.25532	4.97917	5.22388	8.06667	9.27083	9.64444	7.18519	5.32	0.365385	2.06494	3.08929	3.53846	1.57143	4.68	5.81818	5.59615	7.11111	5.72917	5.77551	6.74074	4.30645	5.59322	5.01754	5.525	9.65854	8.91111	9.32609	4.76923	5.65957		46	17.2041	23.9833	16.9773
								47	6.22222	4.93939	5.32609	3.74603	4.84091	6.96491	9.02083	4.57895	6.16667	5.4127	7.36	8.64706	8.8	6.61905	4.15686	2.875	4.12727	3.60317	3.30952	0.642857	3.40476	5.65306	5.1875	7.64583	7.19149	6.24	5.65455	3.60656	4	6.58824	4.08163	6.84091	8.92105	9.80488	5.23188	8.09756		47	14.5556	20.5	16.6957
								48	12.2195	5.32787	4.91667	4.55769	3.73913	6.25806	7.77778	5.64583	4.74468	6.05085	7.21154	9	6.89091	6.5	3.32	1.2766	2.57812	2.76596	1.83673	2.34211	1.90566	4.65909	7.14583	8.24528	5.15686	7.76786	5.72917	3.31325	4.84746	6.82979	5.2449	10.2895	7.8	7.16279	3.41935	6.08333		48	24.7073	14.6557	11.0625
								49	9.26531	4.49091	3.3125	5.11864	2.5	4.56604	7.85185	5.20833	5.47826	8.05	7.67925	7.68627	7.02128	4.79245	4.66667	3.61538	2.81538	4.2	2.42105	1.43243	3.27273	6.33333	6.78571	7.36066	5.70833	7.4	5.05769	3.43077	6.66129	6.20253	7.46	7.76923	8.30233	5.61905	4.62319	9.2439		49	26.1633	11.7273	9.04167
								50	8.19608	1.93878	2.02083	6.51923	5.34783	8.06897	5.06897	4.12766	5.13333	6.31746	6.96226	7.81132	5.63636	5.74468	3.21622	4.4	2.76543	2.06667	1.51351	0.216216	4.95556	5.21569	6	4.60714	5.29167	8.26	7.98077	6.98485	5.45614	6.98667	5.44231	8.47917	10.2222	12.1778	6.21429	5.74359		50	25.9412	8.34694	4.60417
								51	7.77273	5.79245	4.11111	4.40678	3.09091	7.65517	6.10417	6.55769	9.94231	6.90385	7.16	7.22917	6.80851	5.78431	4.0099	5.02778	2.73239	2.59016	4.2973	3.02941	6.19444	6.78667	5.40476	5.20755	6.40426	9.71698	6.12245	7.07812	6.07692	7.46154	6.83636	12.1951	12.0256	10.4286	6.875	9.35294		51	34.9318	10	5.93333
								52	6.5	8.55319	7.08696	3.34848	4.88889	7	6.65385	4.91228	6.64583	7.45312	8.2	8.91045	7.84615	8.34	5.2093	3.76923	3.69811	2.22807	2.66667	1.13889	5.86364	6.68657	6.7907	5.56667	6.88	6.17308	4.44231	4.43478	6.7931	9.20548	7.33962	10.6939	9.78571	12	4.17778	4.35417		52	35.9773	17.1489	7.17391
								53	8.94872	8.25	7.17308	5.44681	5.52941	5.38158	5.39344	7.57143	8.49231	7.91071	10.58	10.0638	9.21277	6.34	5.96552	4.97727	4.01449	3.7377	4.97059	4.97143	4.40351	5.66667	7.5625	4.39683	5.01786	2.98	3.44	3.45763	6.72414	7.85714	8.11765	13.3111	9.47368	9.86047	3.79167	6.73438		53	34.1026	14.3393	6.11538
								54	5.35	7.28846	5.11765	3.91228	5.30612	5.18182	4.68519	5.25	8.82	6.52632	7.30189	9.31915	9.44444	5.87273	2.62	3.39623	1.64286	3	3.53488	3.57143	4.53571	5.2766	4.86957	4.32787	5.48276	5.96154	4.77778	5.2807	6.26667	5.8587	6.62222	11.0755	9.23684	11.551	5.71739	5.6129		54	24.625	13.9615	7.41176
								55	5.5814	6.96875	6.65909	6.22581	4.16	5.77551	5.66154	9.61111	8.75926	10.0714	6.71698	11.78	7.53846	7.81034	4.08	2.09804	3.5	4.64	0.957447	3.67391	5.09091	5.46429	4.63265	3.64179	4.15714	3.61224	4.77083	4.98592	8.2381	6.31081	7.77083	8.37037	7.69231	8.82979	6.21154	7.85		55	20.6744	15.0312	10.6591
								56	6.29268	7.61111	5.69388	3.23333	4.2381	7.27451	5.96296	9.18	9.96078	6.61818	8.92727	11.1837	9.97959	7.90385	4.125	3.66667	1.82609	0.57377	2.5	2.54054	5.42105	4.98182	4.88333	3.78846	4.12727	5.03509	3.03333	2.70909	6.61017	7.68	7.27273	8.43137	9.97436	10.3659	5.7931	7.11628		56	15.9268	13.0926	9.44898
								57	7.35	7.45455	6.4375	2.93333	6.26531	7.94118	5.71154	8.37255	9.25	6.43396	6.84483	11.22	9.22727	6.63043	3.72059	3.6	6.02326	4.04688	4.75676	3.8	4.91489	4.83019	5.78947	5.65385	5.10465	3.1	3.13462	5.50909	6.36364	7.73684	8.64	7.46296	8.94444	8.52	2.97778	4.02083		57	11.875	12.1455	7.875
								58	3.89474	7.70213	6.29825	3.48387	4.13333	8.83333	4.87234	8.95833	7.20408	8.2069	9.19608	9.86275	7.01961	6.34783	4.4	2.06667	0.728395	2.51923	2.97403	6.47222	3.65957	6.5102	6.75472	3.46154	4.84211	5.16071	5.02083	5.01538	6.19355	6.61957	7.15873	7.02083	9.54054	10.597	5.43182	2.78846		58	12.2105	13.617	9.89474
								59	7.15909	8.01389	7.19608	4.21538	7.02381	7.10811	4.51064	8.29231	6.32	8.62069	7.21053	9.33333	6.8	7.08696	5.09524	0.0384615	1.62	0.351852	3.21429	5	3.72	5.29508	7	3.42857	4.07547	6.78571	3.88679	5.34328	6.18644	4.62821	5.85366	9.91304	8.82857	12.7759	6.52	4.33333		59	8.43182	15.875	11.1569
								60	8.18182	10.5385	9.86	3.9863	6.28571	9.12903	5.2	8.05882	6.25455	8.5	10.3333	7.91304	7.29412	7.16	5.05952	3.85	3.09091	2.81818	4.53448	3.54054	4.72727	6.875	6.41304	5.56897	4.75362	4.22581	3.66667	3.08451	5.31429	6.16393	8.44	10.8261	9.3	9.14286	7.25424	10.8222		60	9.34091	20.4808	13.74
								61	10.1081	10.2048	9.4186	5.74576	6.05	6.01351	5.89286	7.48387	5.65517	8.85185	8.55769	6.54348	7.56522	9.44898	3.8	3.4	3.60417	1.52381	0.0888889	0.657895	3.75	7.775	6.33929	6.8	4.85714	3.61905	5.84906	5.1746	3.19718	5.87129	5.71429	9.26829	9.25714	7.82609	4.67925	6.76087		61	12.1622	28.988	27.6279
								62	7.07143	8.54386	7.2	5.20755	5.5122	5.42857	4.50943	5.27941	5.68657	7.37736	7.52381	7.6	8.26415	10.587	3.44444	1.625	1.98	2.75	3.8	4.6	4.26415	6.59375	6.32692	6.74026	3.61818	2.53846	4.36735	3.90769	5.70886	5.66372	9.2	8.7381	8.42105	7.67257	4.02	5.28261		62	17.1071	38.6491	24.2667
								63	5.31915	6.625	6.12766	2.25862	3.5	5.07143	4.41667	4.02941	5.49153	7.55556	6	10.4909	11.451	10.7692	3.54	3.92453	4.7907	2.33846	4.40476	3.65714	4.7451	5.41667	8.26	6.01587	4.24561	3.5082	5.48077	4.84932	4.07937	6.14545	9.3	8.98039	8.26471	9.22222	5.45614	4.17949		63	20.0426	36.2857	13.3404
								64	5.2623	4.66154	7.6383	3.31884	5.69048	8	4.80702	4.73016	5.65	7.03448	7.05	9.68085	10.62	7.76786	3.09677	1.22951	5.24528	3.15556	4.40816	3.5	4.81481	8.95833	8.13559	6.47887	4.79245	2.64286	4.90741	4.92857	5.29508	6.70408	8.29412	9.14706	2.27869	3.625	6.6	6.58696		64	21.8689	29.7846	16.383
								65	7.82353	5.52459	6.53846	5.15385	3.82222	4.92453	3.53333	4.66667	4.27692	6.09836	7.34848	9.36	7.51064	6.64286	2.46154	2.06383	1.62195	4.15556	3.64103	2.975	5.5873	8.38571	7.12963	6.73846	7.13208	3.36765	3.84211	5.45833	4	6.00917	6.38636	7.08108	3.86957	6.29787	7.83562	12.3		65	23.1176	24.0328	28.1154
								66	6.5	6.96429	11.96	6.78846	6	7.09804	1.94118	3.91228	4.45902	6.26786	8.1	10.1186	7.6875	6.91304	3.05556	4.40476	3.23308	3.82222	5.18182	1.95918	5.2	6.42857	6.03846	6	7.07018	4.15942	4.61404	4.27586	2.85135	8.63415	9.5122	9.56098	7.125	8.47297	5.82222	4.93333		66	24.3043	22.9286	30.5
								67	4.5	5.74627	8.37255	10.087	6.45455	6.14286	6.20455	4.94545	5.65079	7.44828	6.44262	7.5	6.86275	5.75	3.62963	2.37931	4.66667	1.85106	4.23684	2.44444	5.1	5.43077	6.39623	4.82667	4.2037	3.33333	3.64516	5.50877	5.10345	8.26042	9.08955	7.94737	4.86047	6.26562	5.42308	5.88372		67	22.0625	22.6269	29.6078
								68	4.15217	6.37879	6.07018	7.94366	4.61404	7.06452	6.63265	5.17857	7.5	7.55385	7.13333	8.54386	8.77083	6.22917	4.03226	4.21951	2.35185	1.96104	4.86111	0.825	3.18182	6.36538	5.85135	5.05455	4.24528	2.76389	5.18966	5.16923	7.69231	7.875	11.3333	10.1277	2.77273	7.14286	7.37778	6.70213		68	18.9565	15.803	22.4035
								69	2.40816	5.875	5.02985	10.3148	3.53846	6.60976	5.41176	4.76	8.08475	10.7667	6.08475	7.77358	8.59574	6.47619	3.40909	2.5283	2.06098	3.80435	2.7027	2.5	5.48936	6.43333	5.20968	5.09231	5.14815	0.781818	3.27586	6.65517	2.61905	5.8951	8.05405	7.21569	6.33333	8.66197	6.38776	11.6591		69	12.7959	20.3906	22.5522
								70	3.53191	6.33929	6.24691	7.59756	8.18868	5.16071	6.13636	5.6875	4.21538	7.10169	6.54237	8.59649	8.96078	6.65625	5.92857	5.06818	3.28302	2.61972	5.6	3.02703	7.77358	5.48718	5.65517	4.49153	4.83929	3.25352	6.82456	7.74648	4.67273	6.91724	7.80556	6.91667	1.95556	8.07317	10.2941	10.8085		70	14.1489	17.8036	21.4938
								Cell 2 Channel 1																																						Cell 2 Channel 2
								Frame	Sector 1	Sector 2	Sector 3	Sector 4	Sector 5	Sector 6	Sector 7	Sector 8	Sector 9	Sector 10	Sector 11	Sector 12	Sector 13	Sector 14	Sector 15	Sector 16	Sector 17	Sector 18	Sector 19	Sector 20	Sector 21	Sector 22	Sector 23	Sector 24	Sector 25	Sector 26	Sector 27	Sector 28	Sector 29	Sector 30	Sector 31	Sector 32	Sector 33	Sector 34	Sector 35	Sector 36		Frame	Sector 1	Sector 2	Sector 3
								1	11.4464	9.78378	15.5	20.0208	14.9701	7.40909	12	13.0588	13.2	11.7037	12.6667	13.1081	15.6538	11.6567	11.4324	14.3273	13.5312	13.8947	10.4245	11.4423	11.4889	17.4118	9.01961	10.2368	12	4.15152	10.3333	8.16667	10.7308	4	6.29661	16.9394	2.32143	10.2414	17.7381	12.3858		1	16.3036	14.4054	11.4231
								2	12.1667	10.4156	9.74468	15.551	11.6667	11.303	13.6098	13.3333	12.2647	12.7778	9.52632	13.7778	13.3947	9.5102	9.39241	15	14.0469	16.8772	14.7606	11.4186	8.89744	12.1282	8.2381	10.7576	11.5714	10.375	15.1389	13.6111	10.3077	4.43182	8.01282	16.3235	13.3333	15.3667	16.2963	14.5566		2	20.1458	13.974	7.7234
								3	12.4894	12.6275	8.15152	12.0222	12.9062	12.525	15.6562	15.2195	14.0606	12.7407	14.3939	13.9459	11.9189	14.1515	12.2632	13.7042	14.3846	15.0476	9.7069	7.58537	5.37838	10.5366	9.85366	13.5882	13.5278	9.80645	10.9744	11.383	8.40426	5.60377	10	14.0976	11.4138	17	14.4255	14.5278		3	24.3617	16.0392	2.5303
								4	9.02	8.74194	9.42553	4.2449	13.2066	13.8065	16.3333	16.8235	15.8529	10.9375	9.75	9.54054	14.8	10.5385	14.8431	11.9672	6.32877	6.92647	9.17143	6.32609	8.34211	13.8302	14.4118	12.871	9.08108	8.93548	15.0968	10.6625	10.4419	3.42857	8.74545	15.6222	4.18519	12.5926	14.4048	14.408		4	22.24	16.9032	7.19149
								5	8.18182	8.11538	9.91837	4.26087	8.68675	12.5294	15.8611	16.8788	15.2708	12.375	11.9268	12.3824	12.5556	13.9375	12.3191	11.7778	10	8.02857	11.5684	8.4878	4.58974	9.61702	13.4857	11.025	9	12	12.0571	13.7286	7.77273	5.05172	8.18382	18.4688	20.1538	19.0741	16.3409	13.3684		5	17.7955	17.1346	8.44898
								6	9.04167	10.3529	9.32	4.83636	9.66667	10.94	13.2222	16.0588	12.7097	11.2778	13.5926	12.6923	15.3667	14.9667	12.4231	10.0882	12.86	6.41379	12.9762	9.17949	9.17949	10.9744	8.5283	11.7857	10.625	8.08824	13.1351	16.0312	10.3095	4.6087	10.6364	15.8571	15.6774	19.931	15.8378	13.5091		6	13.9167	12.6275	8.08
								7	8.41304	8.96226	13.9787	5.89583	14.4615	13.2	10.027	13.9189	13.4375	11.8788	12.6061	12.0606	11.6136	11.8214	13.386	15.48	14.2449	6.41818	6.97222	6.74138	15.9167	14.0377	13.7368	14.5946	13.6	12.5556	4.61667	13.4318	11.8333	5.52273	8.85526	14.2162	13.7391	16.2143	15.3421	12.8478		7	9.76087	7.75472	5.87234
								8	10.4423	10.4906	12.6585	7.64444	14.0694	16.7541	16.75	16.5909	14.6591	11.3704	11.5349	13.2553	13.5	14.2188	13.0192	14.6709	14.3469	9.31818	10.2778	8.23256	15.8	12.0566	2.05263	10.6575	13	14.9302	9.54545	12.7069	10.15	4.1746	11.4494	17.0667	23.0833	16.4722	20.4516	14.0381		8	7	9.37736	10.4878
								9	9.90476	9.26667	13.7143	6.35714	11.3333	15.6897	13.8571	17.75	15.9394	10.7941	8.4375	11.4412	8.93939	11.9118	14.7368	15.7419	13.0455	14.4167	12.1947	15.125	15.4259	12.9524	16.1429	12.0444	12.069	17.7097	13.6829	15.4412	4.46341	6	13.0769	11.1724	14.8929	13.8	15.7647	14.2577		9	8.66667	10.6222	7
								10	10.5417	12.0204	14.1395	10.6591	10.5395	13.7455	14.2941	14.7895	13.4444	14	13.6296	13.4098	14.8125	12.8261	13.75	13.9265	13.5192	13.0408	9.34848	5.33333	17.9429	15.5	14.0541	13.6875	11.5161	13.5526	12.1463	13.0169	5.48837	7.77778	13.5	15.5714	15.48	12.7143	17.9677	14.9348		10	9.64583	10.4694	7.51163
								11	10.8704	13.375	14.4565	8.58333	9.42647	16.7231	14.8387	15.6944	15.4333	15.1471	17.6471	13.425	13.6923	14.4524	14.9167	12.7121	13.58	13.5532	5.37838	9.64706	15.5128	10.5405	13.7442	11.0857	8.68182	15.4545	12.963	12.4348	1.64103	6.07143	9.2	8.23333	11.6923	12.9412	13.1053	11.7381		11	10.7593	9.10417	8.1087
								12	14.7857	12.7018	14.6	9.04651	10.6711	14.2407	8.57143	13.9118	15.2368	14.4545	13.4688	13.9	14.3714	16.8438	17.5	17.7455	11.5778	13.7636	10.1667	4.07895	11.6757	4.73585	9.21277	13.6562	6.6	17.303	12.6615	12.6923	4.84783	8.70588	11.8372	10.9706	12.4643	14.963	17.1724	16.4516		12	9.88095	13.2632	8.73333
								13	12.1628	11.9804	13.3529	11.8537	7.37931	13.6706	15.5	16.8235	19.4211	14.9714	16.6786	17.8611	17.4242	14.7222	16	15.029	10.0465	11.9388	10.3896	15.2432	14.95	13.0857	11.5692	15.0882	15.9231	12.6	13.1786	12.5581	4.2381	7.87838	11.9318	11.5385	13.1667	14.129	14.697	14.6292		13	10.6977	15.1765	10.3529
								14	10.8049	14.3846	13.4884	12.6512	9.33962	17.2879	12.7667	12.6522	17.129	16.25	16.4	17.2812	16.125	16.3226	13.7561	14.1071	14.1837	12.8868	9.82609	5	13.7778	13.9714	13.6279	13.425	13.2857	7.125	9.5	12.4681	3.67391	7.6	8.25641	9.52941	13.7273	15	18.0667	17.75		14	9.87805	18	7.23256
								15	12.4474	14.2881	15.7143	13.0444	12.875	15.2414	12.4545	14.8	16.303	14.1333	16.6129	14.6786	14.4828	14.3667	14.1628	11.425	8.48889	14.55	9.56522	2.825	17.1463	13.925	14.0952	14.0312	14.4595	19.1429	15.5625	12.4194	4.35	10.0896	11.2667	11.4444	13.24	13.2	21.0345	15.1529		15	7.02632	14.9322	8.54762
								16	15.122	13.2708	7.57447	13.1282	10.2553	14.54	14.7586	15.3846	16.5556	13.8788	13.6667	16.2759	16.6061	13.8485	13.359	14.3833	8.8913	14.5	13.6	12.1765	12.5111	7.97297	13.8085	12.7297	13.7407	10.7222	11.7917	13	9.13953	9.11765	11.9024	13.1333	14	18.4444	18.4839	14.5647		16	4.21951	11.2083	2.02128
								17	14.5116	11.8519	6.97917	14.4474	12.2564	15.4375	11.7941	12.5946	17.8125	16	13.5294	16.4545	16.5667	15.5135	13.5333	12.6462	8.30909	13.8444	10.5455	4.20513	5.37838	7.91429	12.0789	8.65854	12.2069	10.1136	7.95455	9.66667	2.30769	8.41935	11	11.2059	15.3571	16.3704	16.1875	15.0189		17	4.4186	7.57407	-0.0833333
								18	13.6341	12.3256	12.878	13.3462	11.6744	15.7349	14.0556	14.8485	14.8511	15.2812	14.0645	16.4643	17.8462	15.4	15.3333	12.9464	10.25	13.84	7	8.55556	14.1081	13.275	15.5385	10.4118	10.4	5	10.5769	10.0652	3.65909	8.875	12.875	15.08	11.6071	14.931	19.1071	13.8571		18	2.92683	3.25581	4.68293
								19	14.3393	12.766	10.2727	14.4565	13.2564	15.6591	13.8113	15.4815	16.7708	15.2069	18.2069	16.069	15.3333	13.0698	16.3871	16.0488	12.0909	11.9508	9.20312	10.35	11.3774	15.9444	9.85417	4.83673	15.1379	12.0263	15.4412	11.4717	2.58974	11.5102	12.0625	13.7949	16.7083	18.48	18.6667	15.4167		19	3.48214	3.85106	1.31818
								20	15.7358	13.7925	12.725	15.9149	14.25	16.8816	13.3611	12.25	16.4706	16.7576	17.1379	15.2308	14.4839	13.4	15.7333	18.375	13.8627	10.9783	6.82927	0.902439	6.1087	9.7551	15.0217	12.2353	16	14.4872	11.7627	8.25	3.425	8.36957	11.6383	14.4082	19.3913	16.7568	16.8065	17.9333		20	1.69811	5.26415	2.35
								21	15.1087	12.3864	10.1064	12.5882	13.7692	16.5231	14.8	8.59375	17.8378	14.3939	14.25	14.9667	14.9143	15.1613	17.2069	17.9714	13.1132	13.381	7.91525	8.74286	9.13333	10.339	14.3333	14.5556	17.25	13.6061	14.75	11.2889	3.075	9.28125	11.2895	14.0294	20.6087	19.36	18.7857	15.8043		21	2.23913	3.77273	1.40426
								22	13.675	12.3673	14.2821	13.8333	10.8537	15.4225	14.6538	16.4815	16.807	14.2647	13.175	18	14.8889	15.2	12.6053	14.3714	13.1594	13.1628	12.8788	12.8889	13.2857	13.3158	14.375	11.3871	14.3667	13.6061	11.2414	10.9375	4.02326	10.5636	12.76	16.92	17.8696	17	16.5862	13.029		22	1.9	5.38776	7.20513
								23	17.3469	13.75	15.225	13.1538	9.52174	14.3239	12.2553	10.129	15.0541	12.4048	15.75	15.6333	15.0323	12.9756	12.45	16	12.32	8.98148	13.0286	10.175	13.1842	14.975	15.8113	8.55172	14.3793	12.0909	13.0638	9.08929	6.02439	9.7971	15.5	21.3043	18.7407	15.1429	12.697	16.4386		23	2.42857	6.57692	7.95
								24	18	14.8182	15.9756	15.1778	14.85	14.973	15.2258	8.75758	12.6364	13.8	13.5667	14.8519	14.7188	12.35	13.6207	12.1475	10.0517	10.75	13	9.95455	13.5833	10.7436	16.75	12.6538	15.2667	17.5625	15.1148	11.62	3.325	9.40625	10.8462	8.375	17.1034	18.3333	17.6667	17.6923		24	8.53659	14.0455	13.3171
								25	11.7447	13.1429	13.6429	14.4524	9.51064	15.9176	14.7727	16.0312	14.2879	12.7105	14.9118	16.5517	15.3636	13.9259	16.0455	8.65957	7.52381	3.86957	8.85	7.67442	12.1538	10.6415	16.1395	13.75	14.9688	12.8333	13.84	10.8462	6	10.0385	12.8864	10.2188	14.2917	16.0294	18	13.4521		25	9.25532	13.5	11.0714
								26	12.5106	11.6889	12.8864	14.8409	13.186	15.2941	15.9231	16.7931	14.65	14.4194	15.4138	14.9474	15.7667	11.9737	15.8529	15.4118	11	13.2889	15.7073	13.2308	13.7872	13.85	14.2571	11.6897	14.8571	11.2571	11.8605	10.5952	10.3333	12.5362	14.1389	17	18.1364	17.1	15.1034	16.04		26	8.65957	10.0889	6.22727
								27	15.0513	12.2444	14.7955	13.7273	12.7333	16.4615	16.1053	13.9655	12.9149	12.7188	14.6129	13.7586	14.9143	16.8276	15.3333	13.2826	12.3704	14.05	18.4054	9.42857	15.275	14.4524	12.0769	11.2414	15.9355	9.66667	10	10.7073	5.82222	10.4457	13.2857	18.32	19.5385	18.6	16.9032	15.2459		27	7.61538	7.95556	9.52273
								28	15.3696	12.6364	18.5952	15.8431	14.6304	15.3014	14.6275	14.5172	12.0784	13.5769	15.9667	14.9444	17.5357	15.7576	18.1562	17.0556	10.8704	13.2	20.7895	9.1087	12	11.2143	15.1452	13.5517	14	7.62069	10.4474	7.97674	4.85417	10.8088	12.8696	17.4762	16.6061	17.8148	15.6667	14.0448		28	8.86957	7.38636	15.5952
								29	13.9231	17.2	16.1395	15.4902	13.5366	14.7333	12.7778	11.7143	13.38	14.1429	14.9333	14.1515	16.5806	13	13.6053	15.4103	11.76	13.9487	12.2	8.46512	13.975	13.3023	17.1404	13.1034	12.3421	6.92105	11.6604	11.6316	4.14545	12.2568	17.1154	18.963	18.2414	17.6296	17.4062	15.2		29	11.641	5.625	17.0465
								30	13.35	12.878	17.4255	15.2041	14.5405	15.9677	14.439	10.4	16.9091	12.5758	12.875	15.4333	16.5161	14.1875	17.0294	11.5857	11.2927	13.1304	14.5	10.7073	13.9744	8.5	11.4	5.76471	3.81081	4.5	12.3846	9.90244	6.65	11.1579	14.0244	14.2692	16.1875	19.7308	14.5238	11.9828		30	11.6	4.90244	18.4468
								31	13.075	14.2558	14.4545	14.2963	14.1795	16.74	16.7949	8.15625	12.5143	13.5625	15.0968	12.75	16.4474	18.069	13.7188	14.4706	12.2222	16.6939	14.75	12.5833	15.5476	7.5	10.8	11.0811	11.4516	9.71429	11.0204	7.40476	7.97183	9.2973	12.0588	15.5455	17.36	15.2188	14.4828	12.8654		31	9.825	3.69767	18.6818
								32	11.3191	12.45	15.75	14.2982	15.1316	17.2037	15.5932	12.6667	14.7447	16.8611	16.1613	15.1714	17.2059	11.6757	12.8387	13.7	13.975	12.9778	12.5526	14.1081	14.04	9.23529	13.4857	12.1212	9.65909	11.3235	14.4348	11.1282	8.52941	13.5	12.2766	16.8148	20.12	17.4074	14.5556	14.2553		32	6.3617	6.025	19
								33	11	13.025	14.3913	13.6512	14.8205	16.0806	15.0294	7.38235	14.7317	14.7368	14.8667	16.8438	17.0741	9.13158	9.82051	13.5556	11.5349	12.6786	11.6571	11.4054	14.6341	6.58974	14.6984	13.3077	11.2273	9.55	13.2791	13.7857	6.95238	11.7736	14	15.4333	17.2759	15.1923	13.2333	14.541		33	6.17391	3.075	18.413
								34	11.0667	12.4419	13.5217	11.8293	14.1395	15.0667	12.4762	10.0303	17.186	14.2857	12.4167	17.9688	17.9062	9.73529	12.8667	13.2105	12.1379	8.14286	10.5833	10.1892	17.4706	6.60784	15.8491	9.32353	11.375	14.8421	18.0192	10.1818	7.12245	12.1273	10.8148	12.6667	18.6897	18.8214	14.1034	13.7463		34	5.55556	5.4186	17.5652
								35	10.5238	10.6957	12.8571	14.5254	16.4722	15.5536	14.4583	9.45161	13.4762	13.3529	15.7188	13.2703	15.2353	11.1935	12.8788	11.2703	11.9138	6.95349	13.8378	10.3256	12.75	7.79167	17.4828	5.70588	11.7879	11.1111	12.4348	9.90244	4.2381	12.1522	14.4286	17.3077	17.6552	20	17.4333	14.8971		35	3.57143	7.43478	14.0952
								36	10.2273	13.3659	11.2558	13.3704	13.4615	15.8958	13	8.59375	13.2703	13.3421	13.625	13.9333	16.4333	12.8	10.9767	9.58333	12.98	9.46512	15.5278	13.6667	13.2128	11.0882	17.8361	11.6333	13.6136	14.7805	11.5098	8.45238	7.51724	13.4889	14	15.7586	16.4615	18.0769	18	17.1667		36	5.70455	7.82927	14.7674
								37	10.5682	10.6744	8.275	14.6066	15.8837	13.1887	16.1463	7.88571	15	14.0588	12.1333	12.3333	16.6	11.4375	11.6486	10.4375	11.5814	6.975	11.9474	9.675	12.1667	10.3415	16.9677	14.8276	11.9744	9.95745	12.7619	4.90476	6.72917	12.55	12.8421	16.1935	17.7143	17.3077	13.625	16.0455		37	5.06818	9.34884	12.675
								38	9.97872	9.55102	7.2093	13.44	18.4634	15.2	13.1458	5.61765	12.8056	15.7297	16.9412	16.3226	16.9688	12.6207	11.875	10.9394	13.098	8.775	8.64103	9.075	12.7317	5.3	15.589	9.09091	8.78261	8	13.8333	7.97727	8.16327	11.2833	11.5556	15.3636	19.6071	20.7778	15.75	16.7123		38	6.65957	7.97959	10.2791
								39	7.97561	7.93617	5.02381	11.08	16.8974	13.1111	12.898	12.4545	13.8837	14.7576	14.8974	12.9667	15.1818	11.28	12.3438	10.9268	10.6346	13.2821	13.825	10.2703	13.475	12.8542	15.6765	14.3103	8.72727	11.7857	10.9286	4.88095	8.55072	8.58462	16.1333	16.5	18.2917	16.0741	15.9333	12.7123		39	7.58537	6.17021	6.14286
								40	10.3095	10.1	7.24444	10.8958	14.7273	15.8	14.5385	11.8824	12.4412	15.575	18	14.7353	14.6875	14.4615	18.4848	15.0588	9.63235	11.1316	13.35	9.70732	15.5429	15.9565	17.2826	9.70732	12.3143	11.2927	13.587	4.05263	6.67742	10.303	12.697	13.9706	16.9615	16.8889	15.2093	12.1385		40	6.88095	4.24	5.53333
								41	12.1818	13.7209	11.9623	10.6596	14.5227	16.3778	14.2917	15.4848	12.2703	13.4706	17.5938	14.875	18	17.0476	15.3846	10.8378	8.46154	7.15	11.6486	14.9459	13.9524	10.5682	13.5918	7.84211	11.4444	11.6087	13.7778	10.459	5.95238	9.79412	12.3793	13.9	16.175	19.64	12.5862	12.5357		41	4.11364	4.76744	3.90566
								42	4.90244	8.73333	10.175	10.3953	12.325	14.9818	12.6522	13.7568	15.025	13.8372	15.1471	15.3529	16.6944	15.2647	15.5135	12.5312	11.35	10.9737	16.4722	10.907	13.0233	17.5278	12.8889	7.375	12.2941	9.92308	15.8537	6.68182	5.62069	10.3158	14.3939	16.7037	18.7407	16.7778	13.1622	10.5641		42	4.2439	1.35556	3.2
								43	8.15556	10.3415	12.0698	14.9231	12.878	13.25	15.2157	15.1	16.0909	13	13.2258	14.4412	15.5882	12.8085	14.3	13.4118	12.359	11.1136	12.4444	10.8158	14.2444	16.225	11.9787	8.51282	10.2273	13.7692	13.7907	5.67442	7.88462	9.44828	17.0938	18.2692	17.9355	15.9259	13.6364	11.8182		43	3.8	2.73171	2.32558
								44	7.39535	11	8.82979	12.1163	14.3	14.9583	12.52	13.7879	15.7297	15.8611	15.5294	12.9143	16.5161	16.2	11.8654	13.5429	12.8333	12.3409	12.5	16	13.5106	14.2973	14.0526	7.58333	11.3514	8.26316	15.25	6.45652	7.32759	10.5128	15.4138	15.35	15	15.8333	11.5811	7.7551		44	1.83721	1.46341	1.38298
								45	10.6	11.7333	8.84444	8.88889	12.1429	13.4545	13.7381	13.3611	13.0882	15.2895	15.0571	14.0645	15.625	15.5405	15.0645	17.8529	13.8095	14.5263	13.7179	13.6111	13.3269	16.0833	13.2381	7.66667	8.89474	13.4865	13.6818	3.60526	7.875	10.3158	16.1071	14.8485	16.4	14.1724	8.71698	13.027		45	1.475	-0.333333	1.17778
								46	9.06977	8.38095	7.35714	9.61111	13.2128	12.587	13.2	12.3421	14.8158	13.025	14.3143	11.4516	14.2121	11.9474	11.4118	13.5714	13.2162	12.3171	7.85366	11.925	13.7561	16.8182	14	7.11429	11.6286	11.75	12.6341	4.97674	8	11.4186	15.3529	15.1212	13.0667	15.8846	12.907	11.6818		46	1.81395	2.09524	0.5
								47	8.95122	11.0714	6.15217	7.68	12.5577	14.375	14.4634	13.7143	16.6176	14.1951	14.439	12.8485	16.0667	12.14	7.91228	15.9706	15.2093	14.8333	11.7949	12.8667	12	11.1892	13.8636	7.05	9.92683	14.425	14.617	5.51282	8.79245	11.2105	11.5	12.8611	15.4375	14.25	12.4468	7.59091		47	2.07317	0.857143	0.391304
								48	9.66667	8.775	9.29545	8.72	12.75	13.6154	11.8462	11.7105	14.3421	12.7436	13.9062	10.6061	15.1515	11.8529	13	15.5	12.25	14.3947	15.6923	14.9744	11.9211	13.1143	12.5122	6.3913	8.13953	7.24444	13.9737	6.15556	5.89474	9.91667	14.0303	15.4211	14.44	17	13.5556	10.6		48	1.31111	3.8	2.68182
								49	9.86667	9.71429	9.84783	10.75	13.6604	13.9512	12.9318	15.2857	15.2059	14.85	14.3171	14.1	15.7273	12.3611	12.9667	7.97561	9.30952	5.7193	11.4595	12.5714	12.0435	13.625	13.9091	9.44737	8.65909	7	13.449	4.94595	4.36842	10.9655	15.1875	12.8571	13.9697	12.8077	12.64	8.84783		49	2.53333	5.11905	4.30435
								50	12.1026	9.51111	9.27273	9.31481	12.7018	13.5106	13.6	14.4595	13.9444	13.6098	12.5429	10.7391	16.0645	12.725	11.4848	13.8421	11.45	9.46809	10.8667	14.2195	12.5385	13.8235	16.9118	9.62857	12.3333	8.8913	9.97959	6.16279	5.5814	9.95918	14.3333	14.2941	12.25	12.5	10.1628	10.95		50	3.48718	5.82222	4.31818
								51	11.3902	11.2381	10.4118	11.225	10.3191	10.6275	10.9167	13	15.2	14.1	14.7353	11.3023	20.2667	17.8788	13.1	14.2273	10.6667	12.55	5.46809	9.90476	12.1944	13	15.8333	8.57576	10.1667	7.75	9.84615	5.66667	7.97561	10.6167	15.6875	15.3929	15.6667	14	14.9189	11.274		51	1.14634	5.45238	2.07843
								52	13.7027	14.0233	10.8	9.2037	9.81818	11.7647	11.1957	13.5152	13.2051	13.9143	10.6286	9.20513	15.7879	14.1316	12.5484	13.1087	8.87931	8.57407	13.4595	12.4211	12.0556	12.561	15.7143	10.8205	14.5789	9.60465	6.04082	7.97619	8.14	12.8167	15.7	17.4412	16.0714	12.5556	9.2	12.3158		52	4.18919	5.69767	1.225
								53	13.1111	13.1111	9.20455	9.25	10.6429	11.381	11.3462	12.1892	14.1143	13.275	13.9118	11.5455	16.3333	11.9688	12.4884	10.1316	11.9444	8.7234	13.625	14.7838	13.0857	12.8235	14.0286	9.45455	10.0244	9.45833	10.3864	6.14634	6.29787	10.6579	16.4412	17.129	12.35	13.8696	14.4194	13.4348		53	3.52778	6.93333	2.65909
								54	11.5128	13.1522	9.44186	9.0625	11.2093	14.0217	10.2889	9.92857	16.8529	15.7436	13.675	11.8378	15.4062	13.2381	12.0588	10.5	12.9107	12.0256	11.9211	14.4615	11.8571	13.3939	12.2381	9.95238	9.93478	12.3421	9.17778	8.2	6.5	12.303	14.129	16.6154	11.3939	13.6	13.1053	12.4737		54	4.28205	10.5	2.25581
								55	11.1944	11.1522	10.087	6.71429	9.42222	14.6667	12.1026	9.425	17.2	14.8286	15.0278	8.97222	11.2381	14.9688	11.1892	11.3902	13.9	13.7105	12.4872	14.4	13.9091	9.63415	14.0556	9.5	11.7632	8.68627	10.875	10.9773	8.53659	11.6071	17.1613	16.6333	14.0588	9.92593	8.05	8.75439		55	2.33333	11.2391	4.69565
								56	12.8158	13.5217	12.234	7.67391	10.9535	10.8571	12.74	13.1463	16.9118	17.3947	14.6444	14.5882	12	13.5312	11.6364	10.8649	13.9756	15.2778	14.8205	16.6053	13.25	11.6579	9.875	9	10.8636	10.4375	11.2045	5.09756	10.2292	11.4737	16.881	18.6538	13.8125	7.67857	6.64516	10.5091		56	2.21053	7.04348	2.46809
								57	11.9348	12.5116	12.3333	11.7	13.5122	12.0714	13.4	12.5526	17.6389	14.7568	14.6316	13.0571	12.4419	12.1613	7.875	8.69444	14.4857	9.80357	13.9459	13.2368	13.6905	12.8611	11.697	9.40625	11.1579	7.45455	12.4762	8.31818	8.41463	9.7	13.8667	16.8718	15.7609	15.0417	14.28	12.7619		57	1.63043	5.4186	1.16667
								58	10.2222	12.5098	10.2667	9.06977	11.766	12.9762	13.6596	12.9744	16.4	12.9048	13.9268	12.6452	13.5517	11.4333	9.08333	11.8889	13.2292	14.5263	14.4444	14.7436	12.7021	13.1707	11.2162	9.48837	11.6216	8.625	9.55814	9.35417	8.81818	11.6	15.069	15.3171	12.9706	16	12.4615	12		58	1.36111	3.52941	4.66667
								59	13.8889	13.4038	10.5	7.03571	13.2979	15.0256	14.1429	10.9756	14.7576	15.9286	15.7297	10.0303	11.8333	6.90476	9.03226	9.63889	10.3556	13.8235	13.2667	13.8158	14.5526	10.093	12.5625	10.8857	11	9	7.87234	4.56522	9.375	8.8	13.381	15.1136	11.2258	10.2692	14.6667	13.75		59	0.277778	2.17308	3.61905
								60	10	9.73171	9.85714	9.33333	13.225	13.0238	15.7234	11.1111	13.7317	15.3514	14.7714	14.5758	13.2963	10.2647	12.3824	10.8889	10.9756	14.7368	14.1429	15.3659	8.22917	7.59091	15.2286	10.9118	12.0541	9.52381	8.13953	6.17647	8.575	11.1957	12.3429	14	12.129	14.16	16	12.4416		60	3.04444	2.09756	1.69643
								61	9.89474	12.3478	11.3659	9.43396	13.6341	13.7907	11.0238	10.7027	14.3256	13.027	16.8889	11.7895	14.1333	13.7188	10.3871	12.2581	14.7959	14.8108	12.8095	14	13	11.7576	13.5106	12.1316	10.7429	12.4286	7.50877	6.34091	9.65217	13.7692	16.8333	17.4	12.8269	15.625	16.875	13.9259		61	2.13158	2.23913	2.2439
								62	13.1111	14.0244	12.1628	13.1042	16.0638	16.2553	14.4286	10.85	17	14.3333	16.1667	6.90196	13.5429	10.675	7.53846	15.0625	16.0862	10.35	9.41463	15.2564	13.4783	11.05	8.8	13.7018	5.1875	9.08197	9.24561	8.2439	5.32609	10.4884	15.0526	12.6222	14.5172	18.5357	16.3929	14.1404		62	4.8	5.97561	2.93023
								63	12	11.4773	11.5106	7.08163	12.9038	13.5676	13.5625	13.973	17.8947	14.1892	14.3673	15.4333	16.3	16.7586	13.1429	15.6857	16.5909	15.4615	15.7609	11.2439	12.1778	13.3235	12.6136	10.1957	6.38889	10.5652	7.92453	5.79545	8.98077	11.973	12.7273	16.5517	12.5333	15.25	14.8125	11.4714		63	6.20513	5.04545	2.57447
								64	10.3913	11.3137	7.26667	7.68182	13.1852	14.8182	12.7949	15.0233	16.6154	17.0541	15.4103	14.5152	14.4375	14.7419	15.9667	16.8286	12.2264	11	16.4615	14.0976	13.2564	15.6176	12.8864	10.8837	6.07895	11.95	8.31915	7.17778	8.95122	11.14	11	14.5385	15.8824	16.2	14.6667	14.3143		64	5.17391	5.35294	4.8
								65	11.6667	11.2308	6.7193	5.96	13.0444	12.8649	14.2083	12.2632	16.0789	16.0256	17.0278	11.6061	12.7027	12.6	12.4643	14.8868	11.4167	10.4722	13.125	13.5526	14.5	14.0435	11.8649	9.64583	9.10811	15.1429	11.975	5.71739	7.5122	10.9778	13.5	15.5312	16.9722	16.7778	9.83784	9.86207		65	7	3.92308	5.92982
								66	11.9189	11.8936	7.15217	5.83019	15.2927	14.7209	13.4762	12.878	15.9444	15.3947	16.9429	13.2286	15.6061	11.0222	11.4333	12	11.6444	6.88372	15.7368	14.4167	12.82	11.9118	12.6216	8.85417	8.21622	11.95	11.8571	5.39535	6.18182	9.34783	13.0571	15.6364	15.8378	15.4	13.5152	10.3548		66	2.10811	1.42553	5.6087
								67	11.6829	11.5	9.01818	10.6744	14.2157	14.2143	14.5	12.3684	15.0286	14.7174	15.85	15.1111	14.1875	9.93548	7.13636	15.6486	13.7727	15.8158	14.0294	12.5111	7.61905	12.2093	13.8571	7.97619	7.94118	10.34	12.1818	7.02439	7.9	9.45652	14.7619	14.0312	15.2222	15.3793	14.75	11.5625		67	1.14634	0.925	4.47273
								68	12.5263	10.625	8.53191	10.8909	16.8684	15.6905	16.122	13.875	15.3784	13.2927	14.1579	12.7714	13.2353	11.3529	6.21739	13.0833	14.1667	16.9211	15.0556	13.2667	13.925	12.4118	12	8.4	8.48649	10.3958	9.5814	4.79167	8.73333	9.42553	11.9048	13.7857	14.2308	15.1429	12.8889	10.0588		68	0.157895	0.6875	4.55319
								69	12.8333	11.9783	9.51786	10.3864	16.0233	16.125	13.75	12.1667	16.1892	16.8056	15.1579	10.5405	15.9697	14.2424	14.0303	14.8056	16.0465	10.0244	12.0222	13.2703	14.1282	10.0571	9.08889	8.46154	8.70588	11.907	9.77778	5.6	8.73171	11.0851	12	12.5833	13.6216	11.4062	12.1724	11.6038		69	0.138889	1.71739	4.14286
								70	13.6757	9.72727	12.7391	8.48438	14.3469	15.7959	13.7073	14.0513	20.4474	17.0882	16.9722	12.6364	16.8387	11.7838	12.0263	15.0938	14.1707	8.60417	13.4634	13.3488	12.9737	11.3913	8.51111	5.97368	7.88372	9.95556	8.40476	6.40909	9.475	12.075	12.8684	12.4062	15.3659	16.1143	14.3226	11.3333		70	1.54054	1.72727	7.30435
								Cell 3 Channel 1																																						Cell 3 Channel 2
								Frame	Sector 1	Sector 2	Sector 3	Sector 4	Sector 5	Sector 6	Sector 7	Sector 8	Sector 9	Sector 10	Sector 11	Sector 12	Sector 13	Sector 14	Sector 15	Sector 16	Sector 17	Sector 18	Sector 19	Sector 20	Sector 21	Sector 22	Sector 23	Sector 24	Sector 25	Sector 26	Sector 27	Sector 28	Sector 29	Sector 30	Sector 31	Sector 32	Sector 33	Sector 34	Sector 35	Sector 36		Frame	Sector 1	Sector 2	Sector 3
								1	24.2105	25.322	23.3	19	25.5652	18.6237	17.6596	26	23.973	19.2727	14.679	23.9783	22.4394	25.8617	27.9688	15.0758	20.6441	33.5412	24.3289	28.907	24.74	21.45	26.049	23.8571	21.9667	22.5965	32.2128	19.4487	19.4306	23.8039	20.9907	23.4744	32.0275	27.1692	26.0545	24.9091		1	43.193	37.1525	34.6
								2	22.9245	20.7255	23.9841	23.48	28.3826	17.6951	25.4359	19.6897	22.1053	20.8293	18.5231	20.5797	20.549	24.5897	27.686	13.3973	19.5424	32.1111	23.4122	27.7955	25.1687	21.5323	23.1635	22.5758	22.1818	21.625	29.6889	21.717	15.9889	25.8209	26.9859	22.2429	24.3392	24.4348	23.1273	23.2222		2	39.8679	36.4118	28.4603
								3	19.6182	24.9474	27.734	22.6346	25.0472	19.8171	24.6111	23.825	22.8684	22.3784	18.6598	21.8095	21.9737	20.2237	25.7634	17.407	22.7536	29.875	20.2358	23.9362	24.5506	21.9245	21.1728	17.9913	20.4074	18.386	22.1395	22.1774	21.2131	22.7955	27.4237	16.4371	25.4248	22.9677	22	20		3	39.6	36.4211	41.3085
								4	25.3889	22.0769	24.6154	22.4762	23.1418	17.3563	26.5405	22.2051	21.9714	20.0488	15.369	20.4262	21.7835	21.9861	26.5172	13.5952	21.6923	26.8778	25.9677	24.2558	23.5439	22.0167	20.6889	19.928	24.7241	13.8788	23.975	22.127	20.5968	19.236	27.375	18.1731	22.5145	22	22.2295	23.1695		4	36.7222	30.5577	27.3385
								5	24.9444	22.7778	19.9286	20.8605	20.5079	23.5781	27.7895	24.1765	22.5312	21.4474	19.5538	21.8175	21.1622	26.1286	23.4627	22.2692	17.5385	25.9091	20.5833	22.3	21	20.9294	21.0263	16.0292	13.5909	18.7317	18.3947	18.8654	18.0536	19.717	26.65	19.86	24.521	21.9273	25.3103	20.9275		5	40.8148	30.6852	23.6964
								6	29.5882	22.1266	22.5	22.3333	20.787	20.2	25.5	25.0323	19.0625	24.6286	19.8571	23.3667	23.7034	24.3333	21.3895	17.6901	11.9219	24.7368	19.902	26.2917	20.6066	22.5625	22.0278	23.3483	18.625	21.25	21.5745	21.9333	19.5167	18.0377	24.7778	18.3279	23.0323	21.623	24.0714	19.7937		6	48.4902	29.3418	27.4231
								7	25.7857	23.6613	20.3696	18	18.9034	26.7667	30.1053	22.1765	26.1562	24.2955	18.604	18.7604	22.7222	25.1429	20.8636	18.3857	11.2727	22.7937	18.3111	22.8986	19.0408	21.9726	24.973	25.7234	21.3784	18.9737	19.925	20.1522	20.0189	20.66	24.597	23.7925	22.2017	22.2879	22.9322	25.1607		7	50.0714	31.8065	27.9783
								8	24.4035	20.7183	23.3333	22.6731	17.759	22.7941	27.4792	24.9643	25.0333	21.5	18.1647	22.321	24.2037	22.6098	20.7385	18.8571	9.63636	21.5902	18.35	20.2632	13.5128	20.6	20.1795	21.9268	17.225	20.1957	24.3095	19.5	21.46	22.6538	25.3485	19.24	24.026	19.2059	21.4643	23.0781		8	44.5614	26.8873	27.6
								9	21.8333	23.04	20.2174	18.3861	18.4	19.4857	28.275	17.0625	22.7941	24.9756	19.0538	18.8353	22.6786	21.7867	16.3562	15.5	7.28571	18.4918	18.117	20.2857	18.0851	23.4565	20.24	17.1	20.5854	24.2273	25.9744	21.2353	22.74	22.8451	26.9455	19.8235	24.6555	20.9846	25.35	26.0526		9	38.2963	29.2	26.3043
								10	24.7966	24.6383	21.0625	20.4583	19.3643	18.9722	27.3077	22.375	19.9722	19.5106	20.6164	20.8082	25.562	23.7647	17.6232	14.5797	10.0714	16.0364	20.7935	19.8727	19.7193	23.6042	22.4146	21.1304	19.2955	23.8462	25.9189	21	21.9787	23.1064	21.4222	17.45	22.3592	16.9394	26.1667	27.7119		10	44.7288	32.6596	31.2708
								11	26.4314	22.3455	18.2857	19.2593	20.0312	17.2564	26.283	18.5	22.7941	23.4286	20.2396	19.2151	21.7826	22.6705	14.6714	16.2642	23.9318	18.4744	19.359	20.434	19.35	24.25	22.1351	19.4222	22.8049	24	20.881	22.0175	21.8571	24.1897	21.6032	20.6615	23.5102	20.4478	24.2909	26.5556		11	46.4902	31.8182	31.6531
								12	25.1887	21.8525	19.1333	22.1429	20.2	20.7188	24.3125	22.7742	22.9706	21.8286	20.3462	20.9697	22.2632	23.7805	14.2857	17.2766	15.1404	16.6176	19.9247	21.7333	23.7143	23.2791	20.0541	21.0667	25.8378	20.76	18.9268	18.24	23.5455	22.9194	23.7966	20.2037	24.8125	20.6349	28.2857	26.8148		12	44.1509	32	36.4444
								13	25.6078	25	21.0408	21.8406	18.22	16.1714	23.8438	18.1765	23.4103	21.2188	20.5441	18.367	23.7317	22.1029	14.6727	17.9252	18.2093	20.5155	20.5682	23.2391	19.6508	20.7209	18.5814	21.1389	19.2381	20.8205	24.2857	17.8077	22.0417	26.7302	22.4444	23.4923	23.8333	22.2794	26.3913	26.6923		13	47.7255	33.8696	45.4082
								14	24.9057	25.5106	21.1795	20.0149	17.2396	16.8864	26.0556	19.7097	21.1176	22.2222	20.4286	17.973	22.8125	22.0843	16.5	20.0081	24.6136	19.8265	21.7612	22.0577	16.1852	21.8571	20.6842	16.6957	18.175	23.85	20.6667	16.8261	20.6875	23.75	22.7255	20.0968	23.2237	19.0294	24.6852	27.1475		14	47.566	35.766	44.641
								15	27.0566	26.74	19.3673	16.8824	17.7391	17.0488	24.619	18.2581	17.975	20.129	24.1304	23.8659	23.8361	20.6351	10.8824	20.5526	28.3415	19.2407	23.0597	19.881	16.6207	22.4222	21.6286	18.1071	18.2979	20.725	21.1622	19.3469	24.4091	25.6133	25.7358	21.7647	21.1165	17.209	22.4068	26.6415		15	44.7736	38.98	40.449
								16	24.1091	24.0208	18.0566	18.6346	18.087	18.5789	20.3404	18.0263	22.75	20.1111	22.7895	23.8333	24.9141	17.5067	11.9474	15.7647	7.38182	14.9273	19.6786	21.3721	14.6167	22.0488	18.7419	19.4909	18.2	20.7551	24.8718	19.9333	23.44	24.5469	25.537	21.7101	21.7471	19.8621	21	29.1132		16	41.2364	36.8125	37.6226
								17	24.0435	25.587	16.6667	21.902	16.3579	18.2821	26.74	20.2667	21.9677	23.4	22.8033	24.7714	24.8889	19.3117	22.5085	18.6923	22.617	17.1132	22.0769	18.8511	14.9206	21.25	18.619	18.3529	20.675	24.45	21.3968	17.6304	25.1818	26.3108	28.8163	25.6119	24.2051	21.2549	23.386	30.0741		17	45.2826	36.087	34.5625
								18	23.5577	27.1739	21.575	21.3286	15.2637	19.6522	26.5714	19.6452	24.1	21.4902	19.4429	18.9492	24.3942	19.5	25.2254	20.0381	22.6667	18.9844	21.1286	19.6875	26.8235	22.717	17	19.3148	22.2821	20.7895	23	20.2787	25.4783	25.0263	24.5577	26.6667	18.6585	20.5357	25.0727	28.3137		18	39.7692	35.1739	36.925
								19	23.3654	25.8261	21.0732	20.5644	18.7586	15.45	26.25	15.4688	23.7576	23.9714	21.3049	14.8471	30.8889	21.6375	14.6481	20.2821	19.4565	22.4898	23.6275	21.1758	26.7391	23.8571	21.2973	16.3333	21.475	21.975	22.119	18.3455	20.3043	22.6667	25.5714	26.2545	20.2576	18.9615	27.4828	26.4706		19	40.1538	36.1522	37.2195
								20	23.25	22.5778	20.1163	21.43	15.3932	23.6875	26.525	17.2927	23.2593	25.2821	21.3529	22.8592	28.0382	24.0149	14.4259	18.9626	19.7111	22.1364	26.6429	15.1771	21.45	21.7115	20.8049	22.303	22.9024	22.8056	21.4444	19.661	21.9787	23.6267	28.1837	30.3065	20.9041	18.625	27.4262	25.3269		20	39.75	32.9556	33.9767
								21	21.7059	22.5	20.5714	25	16.4688	19.3111	27	17.6571	23.5556	27.3333	21.1094	21.3654	27.0863	24.8987	17.3929	18.3469	21.4426	20.4255	23.8095	16.7125	20.8158	22.8723	26.9024	22.6098	26.0278	20.3542	23.5	18.9608	20.9111	21.92	23.2292	26.7344	16.4265	18.6515	29.4068	23.8776		21	34.9412	30.1304	30.5238
								22	23.1698	20.2917	15.5435	18.5926	19.6901	18	29.3684	17.6923	23.4062	26.25	20.4634	16.3816	27.9859	23.5441	18.2167	20.9623	22.7719	23.1087	23.2041	17.2264	14.6897	22.5263	24.5	24.6512	24.1957	26.3784	25.8108	17.4156	22.8	24.6456	26.8679	28.0423	17.2297	17	28.1562	27.2857		22	39.2264	28.8542	25.4783
								23	21.566	15.2321	16.1404	21.1618	17.2941	17.2286	25.9429	17.5814	24.1923	25.8537	21.1351	24.4603	25.4696	21.5278	16.6981	21.5942	25.5122	25.6977	25.9565	19.1184	19.2941	26.3256	26.1053	27.1579	24.0833	22.9318	23.5455	19.0909	21.1667	21.6081	22.9574	25.0103	24.3273	27.1094	25.3936	25.037		23	34.4906	25.0714	28.5263
								24	21.5106	14.1163	12.76	22.5882	17.375	16.9143	27.04	21.25	24.1071	28.4894	20.4923	17.358	28.9028	19.7015	21.9825	24.5872	20.7391	27.3061	27.4583	19	20.4595	28.0541	26.4545	25.5789	21.3488	19.4872	21.7027	23.4898	24.5	25.3125	26.6889	27.0463	24.7361	22.6667	27.2459	25.9091		24	38.8085	24.9302	24.72
								25	22.8367	18.0213	18.3846	23.2188	16.2963	16.4615	26.6667	21.4815	22.8214	27.8125	20.044	17.7604	27.5395	21.9394	18.4333	23.0929	25.8537	25.775	20.6364	17.9483	13.8571	26.4688	28.2857	21.9773	22.1429	20.7222	22.7692	19.375	21.3261	25.1389	25.0196	25.2407	14.6275	11.7143	25.4844	23.8704		25	54.7347	28.617	29.1538
								26	26.4082	16.5909	16	20.6984	18.5	19.8684	23.1622	21.0357	25.5862	26.4242	17.7582	18.6889	25.7258	16.1231	21.2115	22.1797	21.4889	26.7826	22.3	20.5102	14.0392	23.0811	25.1892	23.0789	22.5385	21.5429	23.4103	24.0238	26.0976	24.5682	22.5745	23.3115	20.7222	25.4231	24.7912	23.9804		26	64.0816	27.5455	26.8462
								27	25.96	19.7674	12.439	23.9773	17.791	14.5526	25.05	18.9688	24	28.5	19.3871	16.6615	24.8571	12.4627	19.6769	20.6953	23	29.5435	27.8409	21.1379	13.7843	27.1176	26.1892	24.14	22.8378	19.8108	19.2222	18.4915	25.4	27.3188	24.2222	22.0822	20.5397	11.5571	23.1803	26		27	66.98	36.7907	23.4878
								28	21.625	19.4603	20.4359	21.7719	17.3478	13.5	25.6591	20.8333	24.25	26.4138	23.6986	21.6639	26.4918	11.9661	21.4688	21.7347	24.7377	22.2439	21.2182	20.2162	14.1351	26.3143	27	26.7692	24.6389	17.375	22.5263	20.0926	25.4681	27.2647	24.8462	21.7302	19.4821	13.2	23.1667	23		28	60.7656	34.1111	30.3333
								29	23.9767	26.2923	22.6792	17.7742	16.4054	21.4857	22.9524	17.4194	20.7879	23.5862	17.5096	19.9535	24.541	8.54839	16.5614	19.5979	24.82	25.6341	23.6078	18.9362	15.5965	23.5676	24.2647	26.5417	26.3429	18.8947	17.4737	22.1136	23.48	23.803	26.8	21.2063	20.3818	10.6338	21.2969	23.8039		29	47.7209	37.6769	31.1698
								30	23.02	19.4151	14.4737	18.2444	16.1746	21.9394	31.4667	23.9655	21.9706	26.6471	17.2727	19.9651	24.9223	26.2444	22.3093	22.053	27.2821	27.4146	24.1948	21.7679	17.7119	28.125	27.2667	24.9512	25.9412	20.1842	17.3824	18.3636	22.9302	27.0588	25.6792	21.2131	21.8214	9.56923	21.9492	23.3091		30	52.86	39.6038	21.6579
								31	23.0755	24.6316	21.4737	16.9286	17.9091	23.7333	27.72	21.5172	20.9697	25.9677	18.6947	19.0667	24.3333	6.86885	15.7368	20.8739	22.0652	27.1053	23.6613	22	17.8364	26.8857	26.0625	25.878	27.3333	22.1143	18.4	24.8462	23.3182	25	21.2353	20.7049	19.2131	9.55556	21.4844	25.3208		31	48.0943	31.1228	25.5263
								32	23.7234	24.4839	22.3902	15.5	14.2917	23.6364	25.2609	19.75	24.1	25.8649	18.9839	18.8469	20.0741	6.58824	19.9048	20.5391	27.4103	25.6944	20.36	21.0222	17.8182	25.9706	24.7419	24.2157	25	22.6944	20.2439	16.0476	22.85	24.1447	27.0417	21.9375	21.2063	11.6567	22.6119	25.5536		32	43.8298	34.5806	26.0244
								33	24.9773	27.8431	19.6579	18.5	13.0263	20.6486	29.5636	23.1818	25.3571	22.5897	20.9623	22.4059	26.4667	24.9545	23.6957	22.4419	22.9048	23.675	20.8116	16.7021	18.7963	25.75	26.3056	25.1071	26.3143	23.6389	18.5	21.1429	24.0435	26.2174	20.6809	19.5862	20.5217	12.7451	25.8462	26.4		33	41.7955	39.2745	20.7895
								34	25.9111	27.4727	23.5476	21.4545	16.4419	22.1591	28.4894	22.7714	20.3548	23.7143	23.5	25.9103	26.4609	25.7073	22.6087	22.312	24.881	22.3846	17.4375	19.5581	16.9464	22.7027	31.4062	24.7391	23.3056	20.2703	17.1591	17.2051	21.7857	26.4348	26.1333	20.9394	19.451	15.88	18.5775	27.6491		34	41.4	39.8	22.1667
								35	25.4082	25.9423	21.9762	22.4468	15.6667	20.4359	24	18.8065	16.3056	22.3226	16.6235	21.0482	25.8041	27.5714	22.6754	20.8828	26.4872	26.9744	19.2133	19.8372	15.4182	21.3721	26.25	23.0185	24.0294	22.8095	20.8718	17.42	21.6522	26.0794	25.2955	21.7167	19.48	17.6607	25.3333	28.8704		35	42.2653	35.3654	22.5238
								36	24	26.3488	22.2683	21.1528	20.6923	25.2778	27.6136	19.2778	25.36	24.8056	17.7263	20.9158	26.4404	26.0698	23.2537	23.6054	21.6591	19.1111	17.1042	20.8444	15.918	27.725	26.25	24.6735	22.3939	23.3636	19.3913	14.7907	22.5957	25.871	24.1087	23.3878	20.9333	18.7213	23.1935	27.3077		36	42.4583	35.7209	20.8293
								37	23.5435	26.4211	24.075	19.1071	13.9375	24.0263	26	21.0667	26.9655	26.7647	16.9589	23.0631	25.703	26.5897	23.6074	23.1765	24.1795	18.2195	19.06	15.7333	15.4545	29.1667	25.6774	28.6304	24.2105	25.625	18.7234	18.3269	22.7917	25.0645	21.3125	18.9016	19.42	14.8039	22.3333	27.6842		37	44.5217	34.193	27.1
								38	26.5417	25.0962	23.5263	18.5312	21.9487	26.2927	25.25	20.5333	20.875	21.7429	17.7887	24.2024	27.0588	27.2683	21.9615	17.3696	15.5	21.7381	18.6522	20.0909	17.8676	22.0541	23.6364	25.8974	18.6389	20.5429	17.575	17.3846	21.0444	25.0725	25.1455	23.4203	20.78	14.9184	21.0303	25.4727		38	47.7708	38.3269	26.3947
								39	26	21.2	20.725	16.0244	14.9167	28.6389	26.7547	22.2143	22.4333	23.1714	16.5217	21.3636	19.6415	8.22368	16.6029	23.9167	13.2679	11.5918	16.2381	19.5818	18.8444	23.5238	29.5833	25.0889	21.0286	15.4615	17.4048	16.7442	21.8864	25.4308	24.6364	18.6173	17.9216	13.9571	22.7391	25.5962		39	48.8113	31.2222	25.5
								40	27.3404	22.5227	19.7391	20.3478	17.6042	28.5143	24.3878	25.5714	27.25	24.0612	18.575	21.3269	22	8.38095	21.9825	22.828	14.359	24	16.4231	18.125	17.9524	24.4857	25.3095	22.8158	20.2941	16.8333	16.5581	17.0408	19.075	26.6029	19.78	21.875	15.8837	12.28	22.0682	26.4706		40	51.3617	36.2273	20.6522
								41	25.1304	20.898	15.075	18.0392	17.5833	25.775	27.2609	22.6207	22.5806	22.5152	16.8353	19	19.7719	5.77586	14.9538	22.4674	18.9796	15.8462	20.3913	20.7805	20.0179	25.9355	26.2308	23.1163	21.4865	22.1818	20.2917	21.4783	19.5	26.1695	25.5323	25.6383	22.7255	11.7755	22.3182	25.2182		41	53.8913	36.6122	23.6
								42	32.913	26.5088	16.7674	21.9714	21.1143	22.1538	26.0455	21.6129	18.6176	23.6364	17.6883	18.9583	26.3365	27.85	21.9904	21.0093	23.6087	21.9767	20.6792	20.4419	20.5088	27.5758	25.027	22.3958	21.5714	20.125	17.4651	19.7292	20.3488	24.614	25.8182	22.3913	23.3409	10.2857	25.4028	29.2		42	64.0652	38.3684	22.5116
								43	26.8	23.0698	12.7632	15.25	16	24.8611	26.9388	19.9677	22.9091	25.5455	17.481	19.6087	21.8077	6.30769	13.0492	18.4493	20.05	27.1714	24.0328	20.5476	19.2	23.9535	24.3056	22.2619	20.7429	17.4412	14.6042	18.3659	20.9318	24.6102	26.4906	22.8966	24.9302	12.7193	24.0714	26.8519		43	64.7111	40.2558	24.3421
								44	25.0426	27.1429	17.7447	14.3714	14.9091	19.4706	26.2766	21.7812	26.1667	25.5758	21.7077	16.24	25.1845	26.025	25.3333	20.7736	21.5769	25.8158	25.1404	23.5952	19.4462	28.5938	26.675	20.4242	16.3125	17.9412	15.3947	19.7556	18.4444	22.1356	27.5476	25.5849	24.1818	10.6296	21.6867	26.2245		44	62.5319	38.9524	27.3404
								45	25.9808	25.9362	28.3438	22.125	15.2727	24.0667	25.7632	19.85	24.6875	27.2143	19.4286	18.9655	25.9826	25.5854	23.7093	22.1154	24.5641	16.1556	22.4286	23.8298	18.2857	22.9211	22.5312	21.6667	14.7273	19.5294	15.9762	22.0286	21.1591	23.4524	25.7143	22.1346	26.6279	10.66	22.4125	24.5417		45	62.4231	37.766	30.4844
								46	24.0816	27.4091	19.75	12.6863	17.2368	25.2727	25.7222	19.0857	22	27.129	22.4643	20.4118	23.97	25.55	23.2184	21.9342	22.2195	27	24.48	21.8571	21.5	27.0541	27	23.2857	15.875	18.3514	15.0612	20.0213	23.2857	22.3231	23.8333	15.6429	22.6742	25.1905	24.2153	23.9608		46	63.0612	41.6136	33.1
								47	25.4	25.2692	25.8043	23.4211	15.7838	22.7568	25.9189	19	19.2333	26.0526	21.3103	19.1594	26.25	26.2439	24.2464	18.9901	16.2692	25.8372	24.6379	25.3438	21.6829	26.3333	26.2432	22.9474	17.2857	21.303	12.6512	17.2703	20.7727	25.1967	23.5333	20.8676	20.7273	10.3111	21.4915	23.566		47	57.4	37.6731	28.2826
								48	27.1951	23.75	24.1731	21.6857	17.1042	20.7097	26.1163	20.6176	21.3333	22.697	20.6129	22.6296	24.9712	27.2222	24.3803	21.4588	24.5455	27.4444	22.4706	19.4355	20.3659	25.8788	22.7436	22.5714	16.8	18.5588	12.3333	21.8837	21.6667	24.9836	24.8298	23.186	21.6512	11.9149	21.8082	25.4906		48	56.3415	41.2045	30.25
								49	25.4318	26.6792	24.3721	20.0714	21.3571	24.8125	22.0682	20.5278	21.3438	24.5806	20.8824	20.3378	23.2478	23.7955	24.0857	19.6091	25.05	25.8056	23.5517	26.4615	22.3256	23.8108	24.2647	24.2857	22	18.1351	17.6522	19.2889	18.186	23.3929	26.0682	26.3684	24.0204	10.3654	19.7949	24.1458		49	57.75	41.5472	28.8837
								50	25.7083	27.42	20.7674	18.898	20.5263	24.5161	25.4545	19.1765	22.8667	26.3514	18.9	21.6389	23.4023	24.9535	25.1222	19.9268	25.0889	25.6591	22.7069	23.5179	24.7273	24.5758	22.7188	25.0286	22.5	21.3429	15.8852	18.3784	16.4762	24.8868	23.9783	21.2979	24.9111	13.194	23.4918	25.8958		50	59.6875	55.66	30.5581
								51	23.6047	24.2353	20.74	20.0789	20.7895	24.7931	22.2917	18.25	18.7576	25.3939	18.9104	17.8413	23.0152	27.2	23.6106	17.6071	20.7442	20.925	22.8696	23.3833	26.7105	27.6364	24.8	26.7568	24.9091	23.1818	19.2586	20.5319	25.7027	23.9143	24.1875	21.5625	22.907	11.4638	22.9194	24.9623		51	61.2326	60.3137	26.34
								52	25.3111	22.75	23.881	21.8857	21.3784	25.4667	22.6047	20.4688	21.7105	24.6774	22.0833	22.5172	22.7009	27.025	23.3465	19.5	20.5185	23.0952	20.561	21.9206	23	26.5758	23.275	20.5	20.1944	20.9118	17.2292	19.2308	20.3409	23.3019	26.6429	23.6842	23.8293	14.9833	24.9444	24.1915		52	53.4444	60.6538	27.3095
								53	25.2955	23.3409	20.78	21.1613	23.9032	24.9062	25.2326	21.4062	22.4242	22.9375	16.241	20.8118	22.322	26.2222	22.8817	19.3175	19.2931	25.5278	23.7241	25.1613	26.4211	29.9355	25.3793	23.2558	25.8788	21.2258	20.9245	18.3556	20.6579	17.9706	24.5106	25.5897	24.8511	14.0508	22.5	24.8431		53	55.75	58.0682	28.22
								54	22.8913	25.1702	22.0652	18.9394	23.25	27.6333	22.5476	15.4848	21.8182	25.5946	18.5056	19.6406	23.2651	26.2571	24.6957	17.5	10.4419	10.9592	21.3659	22.1935	24.425	26.1471	24.5143	24.6136	25.9429	22.125	19.4909	22.4615	20.9737	18.9836	28.0732	25.25	24.1091	12.0435	19.3333	23.537		54	58.087	48.9362	23.8913
								55	23.3061	25.4808	23.1136	21.2778	18.7742	27.3	24.1622	15.5938	18.8333	25.3548	18.5487	21.1385	23.4085	24.8182	23.7018	23.4648	23.881	15.1429	20.2727	24.26	24.3778	27.0645	26.8276	26.8857	19.325	14.6944	22.2826	19.0417	23.4286	23.2727	26.8958	23.3953	21.1628	14.058	19.1132	23.8776		55	64.8163	46.0962	24.1364
								56	24.0213	24.5397	20.2162	22.3333	16.25	22.6944	23.619	17.3824	18.871	26.1818	17.6757	19.9388	20.9352	26.0541	24.2655	22.5333	23.4865	21.9333	23.4878	24.6667	25.2105	24.0882	24.6875	24.575	19.7576	17.7021	17.4773	17.6	23.15	25.125	24	23.5405	20.5641	11.9365	21.2424	24.6739		56	66.5319	44.5556	25.4595
								57	25.4043	23.0923	22.6	19.5	15.6333	23	21.0784	17.9355	19.9032	24.5	17.7952	15.9306	15.9286	7.59184	22.618	17.5556	18.3559	27.1515	23.6866	23.1923	22.5556	19.6857	24.7273	23.8293	23.8529	18.2059	18.5	19	23.2703	22.6167	24.7455	22.4762	20.9318	15.4426	20.3875	21.7636		57	63.1489	40.2154	22.45
								58	24.5	24.7143	19.0714	19.2759	15.3226	23.675	20.1429	18.5882	23.069	25.6765	18.9895	15.6933	18.6842	8.64407	22.7404	23.0545	23.814	22.0714	18.6182	23.1569	25.6842	22.775	24.0323	25.8919	21.0938	15.3043	15.7679	18.7111	25.1944	21.7326	26.2857	27.439	21.6585	15.7656	21.3077	25.0192		58	70.48	45.102	22.2143
								59	24.8163	24.8308	19.7429	20.9744	15.8276	23.2889	24.9143	20.6667	22.5862	25.3556	21.3649	17.6867	22.1099	23.2368	23.6905	20.0455	21.5897	20.2143	17.0238	24.2222	25.8	25.8857	26	27.7059	21	20.5625	20.3846	22.1081	24.1389	22.7143	25.4792	26.439	23.0698	16.6863	21.6625	24.6724		59	69.0204	51.6462	25.3143
								60	26.34	25.9833	22.5366	20.9091	19.0909	25.0606	23.4222	22.5	22.1562	27.875	17.7826	19.9808	24.8036	26.8182	24.1957	19.3803	21.62	19.2292	20.25	23.4746	22.3611	23.375	25.7273	26.2105	16.4375	18.8788	21.129	20.5962	23.4595	20.3279	26.04	26.575	22.2821	13.2333	17.5507	21.6111		60	68.58	58.8667	25.8293
								61	25.2979	22.6607	21.9474	20.4375	18.6552	21	18.5333	21.1515	21.6452	25.25	16.7882	19	24.8833	28.7714	23.3659	19.6226	13.3953	14.2917	21.1395	20.746	24.1515	27.4688	26.1282	24.8158	13.0312	17.3429	19.6078	16.5526	22.9024	21.8871	25.7	26.1463	23.4737	13.303	17.5333	22.3725		61	66.5532	55.7679	25.2895
								62	26.3542	23.386	20.7857	22.5625	22.5429	24	20.8269	20.3226	21.5294	22.0882	16.5882	23.3585	21.4032	25.3529	22.3496	19.931	25.95	20.5116	21.2	23.3214	22.641	24.4242	24.7812	23.381	15.375	16.2222	19.6154	21.3333	23.775	21.6429	27.451	29.1707	20.6486	13.6667	16.2614	20.64		62	63.3125	53.386	27.2143
								63	25.1333	23.3833	20.8649	21.0488	21.4722	24.6842	24.1622	21.3333	23.0968	23.05	15.5402	19.0204	23.4	24.3333	22.0656	15.82	25.36	22.2308	20.1304	19.0208	18.0172	29.4545	28.3902	27.1	12.8889	14.3261	20.3077	21.2105	22.8205	22.4655	25.3529	25.5714	23.1316	14.3953	16.3516	21.8727		63	57.6	56.75	27.9189
								64	23.08	22.4127	20.4167	21.1515	17.8	24.3191	24.6842	21.1	23.2903	21.25	18.9167	19.1224	22.3333	22.3235	22.563	18.4776	22.2439	16.4167	17.525	22.7381	23.3913	25.7812	26.1622	22.8723	9.75862	18.4255	23	19.1795	22.8	23.0169	25.2667	22.9512	20.8679	13.725	20.3516	21.5098		64	54.08	49.7937	25.5556
								65	24.3654	23.2182	18.2564	17.3243	18.5172	22.8919	23.3158	20.9032	21.3333	25.9429	18.1798	15.7381	22.9091	18.7632	21.0611	18.9038	15.1163	13.881	19.7727	24.7736	24.3846	23.5946	28.1667	25.3889	14.4516	20.0294	24.1207	19.46	22.1111	21.7667	24.0208	19.4324	22.2766	15.8837	22.4524	23.8077		65	51.1154	47.5818	26.6154
								66	24.1064	24.2698	20.5349	23.1765	19.3636	19.6571	22.4211	25.2	23.2903	20.7111	20.4444	21.0323	22.3729	23.0833	22.2761	15.9583	19.8824	22.9783	19.9048	20.803	22.7059	26.4333	25.7429	22.1944	14.625	21.3429	25.6905	19.5349	18	23.5833	23.5098	20.25	21.3556	14.7826	18.6531	22.6471		66	45.3404	44.1587	25.2558
								67	24.3409	23.8571	19.2895	19.9286	19.6552	19.9667	21.4583	21.0938	22.4516	25.8333	22.2326	18.9451	20.6164	24.3125	22.5766	15.225	21.1429	23.5263	20.9583	24.5098	22.975	25.3158	25.7179	23.5854	15.4118	17.8276	22.6154	26.7	22.8857	22.9245	25.0893	24.7333	20.3061	15.5238	20.2326	22.0417		67	49.4773	41.2857	26.5526
								68	18.2857	24.2364	16.3333	18.7667	20.0968	19.4	21.1231	22.75	21.9677	24.725	21.4655	20.2055	24.8611	21.9444	24.192	17.551	24.9286	16.2679	19.8182	23.5926	20.8919	24.641	23.3714	22.1944	18.4545	14.5263	20.6585	24.3415	22.3611	23.4407	25.6964	25.2093	22.5227	15.2955	20.7586	21.2982		68	46.5102	38.1091	21.9722
								69	23.3585	23.1091	21.4634	23.0938	22.1935	18.4884	23.1458	24.5938	27	23.0213	20.9583	21.0723	23.5641	24.9474	23.7982	17.5714	24.3077	18.0851	21	24.4717	23.8444	23.9697	24.4706	23.9231	16.7143	16.3333	21.5	27.7317	21.6286	23.0909	26.3182	25.3571	21.3415	18.675	21.9538	20.8507		69	42.5094	36.8909	22.9024
								70	23	22.9583	20.2424	22.1111	19.5862	19.6364	18.7708	19.7	19.129	22.4595	17.9882	23.8148	22.8333	13.3385	24.25	19.3	20.5102	23.425	21.0256	22.5686	24.439	22.7297	24.4865	24.1081	22.6176	19.0435	20.6053	24.4348	22	24.619	23.3043	22.8409	22.6	20.8605	21.2857	20.7		70	46.5636	30.7917	25.8485
[truncated: 255 more columns]

## Sheet: Fig 5e
	Fig 5e: raw data
OSCILLATING, GB-DEPLETED CELLS					GB-NULL CELLS					GB+, ANCHOR- cells ("undepleted")					OSCILLATING, GB-DEPLETED CELLS
	Ampl.	Period	Sync.			Ampl.	Period	Sync.			Ampl.	Period	Sync.		CELL 1
Cell 1	47.8471	9.7905	43.2		Cell 1	49.4312	9.6419	79.2		Cell 1	39.9286	8.6282	64.8		Time	Sector 1	Sector 2	Sector 3	Sector 4	Sector 5	Sector 6	Sector 7	Sector 8	Sector 9	Sector 10	Sector 11	Sector 12	Sector 13	Sector 14	Sector 15	Sector 16	Sector 17	Sector 18	Sector 19	Sector 20	Sector 21	Sector 22	Sector 23	Sector 24	Sector 25	Sector 26	Sector 27	Sector 28	Sector 29	Sector 30	Sector 31	Sector 32	Sector 33	Sector 34
Cell 2	76.0058	9.1649	64.8		Cell 2	55.3761	9.4004	75.6		Cell 2	34.2421	8.5881	75.6		1	132.905	38.8636	30.9167	149.571	207.643	145.692	79.4444	39.963	25.1667	31.0952	34.3462	28.6923	92.7812	118.259	59.0385	146.957	144.875	44.9565	62.08	139.969	46.6053	18.1739	18.5	17.7059	53.45	93.3056	132.152	105.808	51.3158	24.7619	57.7593	62.2022	41.3333	38.8
Cell 3	64.1747	9.5234	64.8		Cell 3	37.3622	8.3745	68.4		Cell 3	60.6063	8.304	68.4		2	156.211	54.4762	41.28	145.769	171.407	155.577	72.3846	86.125	79.1905	54	45.7727	41.5185	80.7	91.8846	68.5417	169.174	165.185	47.3	45.3846	115.839	50.8125	15.1053	14.4545	15.7857	38.119	88.102	128.974	79.6	55.0556	25.5238	45.76	71.2268	26.4762	27.625
Cell 4	77.8193	9.576	54		Cell 4	51.7473	9.884	72		Cell 4	76.2115	10.0673	68.4		3	158	64.95	66.0952	114.32	140.154	154.52	64.375	64.4348	124.429	66.9583	42.5909	36.6	55.8462	74.7917	63	136.917	155.692	41.5814	22.7385	40	39.0909	23.1667	16.8182	17.7059	33.2708	67.169	122.098	65.4348	51.3333	14.619	50.6538	88.8571	34.2273	20.1765
Cell 5	58.6126	9.4567	54		Cell 5	75.9789	9.3374	75.6		Cell 5	38.4179	9.5511	68.4		4	144.4	80.5	71.65	98.6667	91.0952	81.8182	79.75	52.7391	81.8571	57.9167	42.1818	39.3462	42.8846	58.2609	60.0909	110.08	93.5185	31.6087	31.5714	39.7576	17.2162	13.75	18.3636	17.6923	36.4909	79.463	110.515	70.2609	28.7895	13.1429	48.5319	86.1772	48.1379	16.3529
Cell 6	57.5627	9.6257	57.6		Cell 6	37.0045	8.8219	72		Cell 6	35.4784	8.7776	79.2		5	115.25	55.7143	61.3889	59.9545	54.1	52.8636	92.32	68.7308	52.381	37.7273	37.5217	41.24	35.9643	47.05	62.087	79.125	52.1667	39.8	34.7391	42.3333	18.3429	14.5625	12	19.2381	41.1837	78.0882	102.9	85.5217	22.8333	10.45	48.38	83.2338	53.5294	21.1176
Cell 7	80.4505	9.5479	54		Cell 7	58.7641	8.876	68.4		Cell 7	39.1709	9.0449	75.6		6	37.5	26.087	23.6875	32.8333	28	37.4615	86.4783	41.8333	39.2174	33.1579	37.32	30.2609	25.7917	40.4	74.0435	48.5652	40.05	39.3333	32.7895	45.6389	28.6	17.7857	16.25	26.2778	36.5128	80.3571	98.3462	93.6087	36.375	15.8	34.375	57.4111	55.3	32.375
Cell 8	72.0849	9.8922	64.8		Cell 8	63.4414	8.5468	79.2							7	38.9048	23.9	23.8333	33.45	34.9048	35.68	44.5714	42	43.2727	38.2	50.375	33.0833	33.3182	34.8333	65.9048	57.65	51.0476	60.9412	37	80.6071	62.525	25.3913	27.9167	42.1538	41.4231	84.4062	131.6	78.2	49.2222	35.4	27.2381	47.5506	66.0606	26.4706
Cell 9	85.5159	9.6473	57.6												8	72.3846	22.65	24.2778	49.8	50.0909	32.2917	33.4762	52	54	43.381	35.8095	35.0909	43.6316	32.0556	54.2632	53.3158	58.85	57.7619	65.2917	114.852	72.9	24.72	29.8333	36.4286	45.6154	174.828	235.25	94.2381	45.625	61.5714	32.5789	42.7105	87.087	34.7647
Cell 10	44.7054	9.3031	61.2												9	134.75	25.619	54.0455	85.4483	154.88	62.0741	55.4167	53.6667	46.4	43.3684	53.1739	37.76	29.8	41.2632	61.4118	63.9545	101.048	47.25	101.31	140.296	103.424	34.6786	25.9375	94.4667	91.3846	139.875	143.556	92.3667	51.6471	49.1333	35.5789	58.4894	99.3182	58.5263
															10	145.154	24.1818	50.3333	167.593	182.44	85.56	107.12	112	114.435	37.7619	38.4545	40.0435	25.4231	30.5556	45.4444	69.3182	127.143	41.5	114.107	138.111	119.103	101.4	45.5238	142.062	104.625	95.1852	131.972	72.6571	41.0588	29.0667	23.9474	60.375	42.7083	42.65
															11	134.269	25.6957	61.88	204.889	184.417	93.68	113.6	144	195.708	75.625	24.0476	44.2083	34.5667	43.5	33.8636	60.25	92.4286	53	123.259	122.667	140.433	123.407	60.7619	116.895	98.619	92.8621	145.114	93.7143	25	13.875	16.7143	68.9333	45.4815	26.85
															12	120.769	51.913	99.68	208.423	146.6	79	108.792	165.75	170.458	133.48	25.6667	95.68	67.8462	70.1667	40.6667	53.619	83.5714	59.6364	112.192	115.452	151.259	124.536	100.042	78.1579	74.5714	83.4643	129.108	85.8108	21.1579	10.5625	14.5455	76.9333	44.4828	23.619
															13	116.615	88.3913	97.68	186.778	126.692	81.0833	101.917	153.417	145.087	148.538	51.75	103.2	78.8	97.913	57.4783	50.0476	102.619	66.2174	83.96	98	138.233	125.414	106.5	55.4	46.5455	92.5	110.8	63.5278	24.7059	13.5	24.1111	84.0984	57.7353	28.45
															14	113.259	86.375	83.0833	143.462	94.5	72.125	104.261	115.208	97.2308	136.773	78.24	108.36	57.92	94.5652	56.6522	60.6364	94.2	58.6087	51.5417	86.7812	160.679	128.839	74.2667	34.1579	27.35	83.1944	95.2821	52.35	21.4375	11.2941	25.6154	84.6197	49.2162	36.8
															15	90.32	92.9565	61.9091	80.1739	59.95	55.5217	95.6364	81.913	74.32	134.542	103.261	71.2083	28.963	53.7895	45.3636	42.6	64	42.85	41.28	79.8182	164.667	126.781	45.2258	29.8947	22.5238	52.2051	69.2174	47.5714	33.5625	18.4	19.9048	74.0597	54.9474	71.9524
															16	86.3043	78.1304	52.1579	36.9524	39.5455	39.05	76.125	71	55.1154	130.913	110.375	45.4167	18.2593	20.1875	33.5263	50.2632	53.95	38.7368	37.6	64.8889	186.63	126.737	31.9355	34.2	39.5714	30.2333	54.5641	44.0833	26.5333	20.25	28.6316	68.381	69.2632	57.4348
															17	70.5769	81	51.2	51.88	66.84	42.3333	41.75	45	42.15	87.1154	95.9565	29.1905	16.8261	27	37.3529	41.3684	44.5	33.1667	39.2083	55.7632	181.074	106.773	25.4062	30.1111	45	23.6364	40.087	25.8571	18.5	19.3333	23.5789	70.0377	60.4167	64.8182
															18	51.5	55.8571	61.8333	61.12	77.4444	59.5769	50.5652	39.9048	33	40.25	79.1538	31.7143	18.68	22.6842	35.4	38.1667	35.0526	36.65	38.24	72.0244	162.643	62.1569	18.0741	29	38.6316	29.1892	67.0204	34.6667	32.3571	22.7857	30	74.0755	90.5897	30.2381
															19	49.48	78.8261	60.9091	50.0833	67.2414	54.9565	52.24	40	55.8	49.619	55.4231	42.5	22.2	29.1	27.7	28.5556	27.1111	33.5882	30.5357	84.8293	112.286	42.175	55.3182	73.5	58.2222	50.3182	96.5135	70.8	32.0667	38.8	30.3158	82.2115	92.1111	36.6667
															20	75.4783	82.0455	42.1905	49.4545	50.5	46.6818	69.1739	85.8261	168.12	81.5217	70.5217	42.5833	35.25	42.65	40.3636	42.5789	46.0556	49.65	29.4444	116.656	67.8125	26.4828	107.2	119.944	92.7368	83.5652	94.375	115.297	62.8095	35	24.2381	61.9524	99.5952	28.7391
															21	156.148	52.3182	34.95	29.7368	41.8333	56.1923	178.348	99.12	170.12	113.92	81.6087	25.9615	62.2273	72.087	46.4583	51.1364	57.65	38	30	170.871	89.7667	56.4444	96.7	136.818	139.143	127.409	85.1538	94.6429	91.3636	53.1111	28.0909	78.2791	109.051	29.0833
															22	157.731	74.5	27.4286	26.8333	44.7778	64.2174	205	100.64	162.8	91.375	127.522	72.84	50.6818	73.1923	50.5	35.619	21.9412	35.2222	31.8	171.919	117.148	103.385	93.5	163.773	146.913	146.652	78.5	58.2083	113.333	78.5263	40.4	93.3529	97.8788	28.3913
															23	151.821	113.391	32.6522	126.577	135.261	70.0417	153.826	111.56	112.115	61.5652	132.64	118.5	50.6	72	49.2308	43.7368	20.7059	51.0476	31.4444	154.886	144.222	115.63	102.52	162.739	121.13	121.88	96.7826	59.1481	142.8	57.6364	49.5926	93.6897	74.2963	23.8182
															24	104.96	117.5	35.0417	126.5	145.583	89.1154	121.25	102.875	95.8846	66.8261	129.577	136.875	37.04	96.125	38.8696	37.2105	21.9444	73.3529	56.7692	118.943	136.893	136.793	118.296	133.125	92.3333	104.391	113.435	57.1538	148.35	35.913	58.3846	81.1481	70.6923	34.2381
															25	67.9167	69.5455	36.84	125.185	137.458	88.1154	86.125	81.3478	72.4348	72.1667	117.444	132.174	39.3704	70.48	19.6522	30.6667	20.9375	86.3889	78.2174	77.7812	87.7097	149.111	107.1	86.96	67.5909	92.1739	103.12	45.6667	124.158	50.2632	48.7083	77	63.8077	44.5714
															26	41.6667	51.8261	30.913	91.5714	109.615	81.0385	58.7391	54.4783	56.2692	62.7273	87.4583	77.96	35.5172	36.28	9.88889	15.5385	16.625	87.619	96.381	63.9667	71.4194	121.654	77.1333	50.76	40.8333	78.2083	86.7917	48.3529	75.2	56.4375	28.8696	46.0714	49.72	38.6
															27	40.7143	56.1739	41.75	76.0741	87.5	47	26.1818	24.0526	25	47.9091	41.8	36.3043	24.8276	14.9	13.9444	13.2308	11.7857	63	125.231	66.7931	44.1111	52.2857	34.5714	17.6	26.1875	51.5217	75.3333	44.973	50.5714	38.2143	40.2222	40.4583	33.6667	27.9444
															28	48.4091	50.2174	28.44	81.1923	47.5806	23.08	23.1579	31.8333	38.4706	42.1304	41.7143	44.0435	46.8571	76.625	45.2857	33.4211	24.8125	43.7778	147	55.84	53.8462	47.3043	37.5926	38.5	35.7647	50.7917	66.9706	47.1892	51.8333	47.9286	43.3889	35.5455	39.4211	32.8333
															29	40.875	75.4583	23.3913	83.76	47.4516	25.375	36	56.6667	65.6471	35.4091	35	28.0476	27.3636	73.0526	51.5909	56.4	55.2632	41.3	124.429	45.2	45.4091	59.6364	59.3478	44.8235	47.7647	56.8571	60.5161	37.8276	60.6842	53	35	29.5652	46.25	47.5263
															30	62.931	92.4783	20.3478	147.333	65.3846	37.24	36	48	70.8	28.4211	35.5882	25.8421	26.88	55.9474	61.9	84.4286	126.045	36.5455	92.65	45.0417	38.2273	38.0455	37.3913	29.2353	45.3158	64	61.6522	48.7826	75.8421	73.2941	32.15	45.0909	38.8095	17.9474
															31	68.1111	67.2917	23	182.24	77.44	56.6957	89.35	81.6522	130.478	23.1905	79	38.5238	14.1739	76.9	123.783	78.0476	131.522	40.6818	52.3158	57.3333	66.4857	53.6552	38.4483	28.6818	26.8333	49.6	48.6538	43.1304	83.8	82.5	29.36	70.1071	49.7083	23.9545
															32	57.76	49.5	23.2692	156.154	129.28	60.36	126.227	105.913	153.545	21.6957	131.476	60.95	16	95.6957	141.783	139.261	92.6818	26.2	55.3158	66.5	148.364	87.8889	33.5333	29.6957	36.4118	40.8519	92.0625	53.3793	62.8333	70.4	42.7917	72.8148	77.1739	40.1429
															33	61.9167	69.8261	32.1923	168.593	139.577	67.0385	125.87	109.875	128.636	47.92	116.217	97.5455	23.5652	116.857	112.52	174.84	76.6522	31.2778	40.2083	97.5429	156.433	100.267	26.8387	52.5417	48.2632	46.1481	125.312	86.6552	62.4	59.8333	38.3333	63.2963	63.6087	48.1429
															34	50.8182	74.3043	32.48	149	147.037	107.04	95.2174	132.708	76.76	48.35	147.292	66.9048	24.5455	117.75	80.9565	172.654	61.9	20.125	23.88	108.421	131.556	98.871	22.2069	59.6957	60.75	66.96	117.462	92.027	59.1364	50	38.5909	52.0357	55.45	57.7273
															35	49.8696	59.8696	20.76	122.786	119.407	105.12	70.8636	105.304	58.5789	45.6	126	64.2174	21.2174	118.217	62.12	103.136	82.45	24.3529	19.8696	74.0976	91.8929	87.1875	30.2333	51.8696	48.4737	52.9545	82.6429	69.0303	37.85	31.1333	29.5	38.9375	57.64	45.2727
															36	45.3478	51.913	21.48	115.111	98.76	86.8077	54.6818	73.3182	39.8333	35.8333	81.2857	55.5417	17.8696	105.955	43.68	105.95	88.7143	25.0625	18.9565	56.3846	82.1613	81.5333	31.7	40.4783	36.9	39.5238	57.1	45.1818	34.4375	30.5	23.0952	36.2	69.9655	31.5217
															37	52.913	47.4091	17.9583	82.12	84.9615	54.25	35.3478	29.9	25.125	22.8421	21.3125	15.1053	15.3	61.3333	39.2174	70.3	43.6111	25.8235	24.4286	43.3235	63.7714	49.6667	20.0909	19.5789	26.8571	22.1905	33.7	24.8636	35.5714	28.5385	29.2778	29.0606	44.3871	23.0435
															38	41.28	33.9048	18.3333	48.5238	58.36	46.8	35.7	50.4	32.8571	18.7059	21.8824	12.3684	18.4583	30.9412	26.9	43.7368	21.8824	20.75	20	32.4286	52.3415	43.7609	16.6667	20.15	21.9333	20.55	25.75	31.4286	34	27.4	38.2105	26.4583	37.8889	31.15
															39	38.8261	34.1579	26.5	44.2381	48.7	39.2632	28.1053	77.619	50.85	39.9048	92.5263	31.5909	15.4762	15.3571	22.9474	49.2778	37.5	24.7778	29.8125	30.4	36.7317	35.0278	18.0741	16.1667	19.2143	22.5417	52.0571	52.8974	45.2353	40.5333	38.4375	35.3	35.6471	41.1176
															40	65.125	35.0952	23.1	50.2273	38.5455	134.286	70.619	91.3182	55.4	41.4545	119.35	44.1053	19.9048	48.4	39.5882	85.2	157.091	39.1111	29	32.3	39.9722	34.7037	14.6	31.8	35.4737	35.913	103.077	63.7619	46.7619	39.9286	35.2667	49.1429	34.7333	31.1333
															41	137.103	34.087	18.625	135.88	72.7391	179.955	146.435	97.625	57.8333	53.5238	122.25	57.9524	18.05	121.176	97.619	78.0526	157.909	45.7727	35.0625	29.6538	88.186	28.7308	31.2174	139.524	76.4783	39.1304	98.125	108.861	74.0769	22.625	19.1429	35.5882	37	39
															42	164.138	32.4545	13.96	153.769	122.25	127.87	174.25	89.16	97	28.6667	137	88.3182	42.4	154.636	111.286	70.5	157.75	35.5	25.4737	27.5862	107.447	52.1481	31.5909	129.652	86.8261	39.375	119.857	95.9189	59.0833	17.875	19.7368	46.3333	50.0909	24.6111
															43	162.615	49.3478	14.2083	165.966	110.68	83.2609	168.696	82.3333	158.864	41.1304	119.864	119.652	56.8182	176.429	131.391	79.5909	117.391	34.3333	21.1	32.1212	115.943	88.3929	29.56	108.227	83.4167	41.25	135.107	80.8462	46	18.25	9	46.1034	63.5652	34.05
															44	116.464	15.0455	20.84	151.917	78.375	68.8333	85.0909	106	167.292	78.2609	101.636	129.455	66.8095	178	141.773	96.8846	62.5217	20.7222	26.1875	21.2222	67.3111	115.586	39.5172	78.5909	118.304	63.875	93.1053	41.15	23.8	25.2667	12.3158	41.5172	56.68	47.6
															45	58.9167	15.6957	15	81	46.76	32.5238	46	129.261	154.75	80.9167	103.182	155.348	69.4	155.158	115.636	86.4167	57.0909	31.7333	30.1053	26.4444	57.375	129.655	59.75	78.7826	138.125	64.375	70.3182	31.7674	16.1667	16.6154	15.2667	31.3871	55.1304	62.381
															46	65.3333	16.8333	18.2778	24.4706	19	23.0625	36.8261	91.36	112.48	40.4545	85.7917	128.75	62.7143	116.619	64.3636	52.05	65	34.5	29.0588	32.4286	56.4324	129.037	58.1379	93.1667	122.13	56.6522	58.4324	31.25	15.3333	11.6364	18.4667	32.5455	67.3529	67.1667
															47	81.5357	23.5	19.6667	27	23.4091	29.7222	36.5294	42.5417	52.0909	26.2273	47.9565	92.24	34.1071	49.7368	24.5789	23.6316	26.6471	28.7	29.3125	33	53.2308	79.1379	38.5385	71.0435	68.6	42.9545	44.0889	26.4688	13.2727	9.4	16.3846	37.1176	66.6481	56.84
															48	81.3462	28.7273	9.58824	29.2353	24.913	32.9	33.6316	44.6	41.65	32.1818	36.8333	76.4583	34.2069	43.2941	28.0952	34.7368	28.1667	35.5556	27.8421	34	49.7561	51.5517	31.8846	53	49.1579	37.9	60.5625	41.7857	15.8667	21.6154	17.4375	34.303	79.1053	50.4348
															49	62.5217	32.6667	8.85714	68.4545	70.2174	53.0455	95.1429	40.0952	44.75	35.35	63.4211	63.2727	28.36	18.7778	21.5625	30.5556	29.1579	32.6316	35.4706	31.1818	29.6552	32.8519	30	40.3529	47.3889	42.8	94.2051	51.7447	20.8571	16.7143	28.1111	40.0435	48.45	42.8333
															50	62.9524	30.2	12.1923	145	126.417	119.364	121.625	84.9048	139.739	50.75	74.2632	42.45	33.2105	32.0556	20.7222	29.1765	31.9412	24.2632	36.3889	33.8462	32.9286	30.1923	29.68	33	26.7222	31.4857	80.1471	50.8936	19.375	28.5714	43.25	51.1176	50.0625	58.4118
															51	46.8	17.8095	47.1538	158.88	121.095	185.167	94.1667	113.773	217.19	115.875	56.1053	37.8421	39.5714	21.3889	20.9375	38.625	23.6875	16.0625	25.3333	32.8929	33.9189	30.3571	22.7308	20.7727	28.3158	33.8889	50.1064	29.6061	24	33.8333	31.9286	35.4706	53.6842	77.5294
															52	127.269	14.8261	104.885	141.84	121.652	188.56	82	122.174	212.55	88.72	85.8571	125.682	46.12	33.0952	16.8125	31.7647	29.0556	39.5556	37.4	37.1111	81.0244	103.714	29.8519	58.28	64.913	47.5	43.8485	51.7805	29.0625	27.7143	31.9412	48.3158	42.5	51.125
															53	150.517	39.2083	68.88	101.5	80.2381	157.917	58.0833	77.3913	125.5	58.56	80.7391	167.217	83.7308	126.261	53.619	58.25	71	34.95	37.8571	83.2759	91.3714	134.821	43.3793	103.538	89.9583	84	98.5667	94.4706	22.8333	26.6875	21.619	78.3929	118.08	38
															54	136.714	59.8846	12.5238	39.7727	46.7083	61.1905	41.05	53.8182	56.7727	38.5217	83.2308	178.037	60.08	127.435	77.1818	71.619	51.5556	38.5	66.8696	118.034	62.125	126.69	52.4286	95.4074	81.5455	103.348	112.478	141.097	48.3333	12.6667	7.7	57.0741	165.846	66.8696
															55	118.406	48.7778	23.8947	31.4762	25.1852	53.9545	43.3478	54.1364	37.2381	32.5217	45.5926	148.154	61.3333	120.667	99.0417	83.6364	51.1579	30.4762	79.2381	96.7667	53.8966	112.429	42.3548	91.96	68.3478	104.364	101.208	138.194	72.75	16.7333	9.3	48.5172	157.28	59.9583
															56	76	28.08	45.3333	24.1579	28.5769	33.2963	46.6552	32.2083	15.9048	21.5882	25.7333	109.808	63.4167	127.636	98.6957	90.8261	62.9474	39.5	93.5	85.1852	40.9333	79.1538	35.1667	71.85	54.4762	101.5	95.8182	125.067	114.577	13.9333	11.2143	16.9583	114.057	59
															57	58.6667	26.4286	21.4091	18.9	34.1379	31.5385	51.1	35.1818	29.0556	29	26.6923	102.038	45.7391	94.95	79.875	87.5	79.95	44.5714	78.4762	61.4783	38.1818	72.1923	29.2857	83.1818	48.9	88.0417	94.963	131.667	114.414	16.5294	13	20.8	73.625	42.8
															58	43.04	38.1	12.3333	58.7037	94.5	39.7778	34	36.4091	23.2222	23.25	36.1905	56.0417	22.7917	58.6667	65.1429	73.2381	65.6	46.5	54.3889	58.95	23.9231	44.5	20.125	44.55	55.1818	71.3182	103.731	146.839	93.0588	17.7273	18.2143	23.4545	28.7	30.0833
															59	68.5833	24.4783	28.5833	102.259	102.96	42.6667	30.1364	37.0476	30.6	39.7727	41.2174	75.3333	28.1111	45.8421	60.55	63.5238	61.619	39.1667	46.9	41.6667	28	41.7917	24.75	83.381	60.1905	67.9583	93.1852	126.526	68.7442	19.9583	19	19.5	24.6923	20.25
															60	96.75	14.625	45.32	112.75	93.76	42	33.25	43.8636	40.95	38.65	25	101.385	31.2222	33.7895	44.2727	48.9048	41.5	31.4706	36.3889	37.12	59.4545	42.2	36.7273	113.261	47.5455	54.3913	73.8519	105.696	48.3488	19.6	21.2	32.3333	20.9231	17.3182
															61	113.783	14	38.16	91.5556	60	82.4	72	32.6957	27.8	34.4737	22.6667	113.345	35.9394	30.9	34.4	36.3889	46.3889	42.3333	33.7	31.0938	130.231	71.4615	56.75	149.583	32.5217	35.8696	55.7826	76.0263	45.2727	24.7857	21.9375	25.3158	28.7222	21.1429
															CELL 2
															Time	Sector 1	Sector 2	Sector 3	Sector 4	Sector 5	Sector 6	Sector 7	Sector 8	Sector 9	Sector 10	Sector 11	Sector 12	Sector 13	Sector 14	Sector 15	Sector 16	Sector 17	Sector 18	Sector 19	Sector 20	Sector 21	Sector 22	Sector 23	Sector 24	Sector 25	Sector 26	Sector 27	Sector 28	Sector 29	Sector 30	Sector 31	Sector 32	Sector 33	Sector 34
															1	23.7037	88.1481	162.367	95.9767	187.273	185.816	184.233	247.167	149.115	78.6491	78	67.3182	83.3409	103.971	212.367	70.8889	66.0714	223.756	261.605	133.738	187.194	149.727	17.7727	127.207	187.567	283.031	125.517	65.5862	242.034	236.697	237.406	250.242	177.219	78.3846
															2	9.03846	60.3333	152.516	110.278	161.154	177.077	200.414	194.645	135.159	75.2449	64.7619	76.1739	111.98	102.75	200.345	74.84	104.357	238.657	238.436	119.333	222.576	183	8.68182	120.929	257.188	253.833	91.2188	43	231.724	194.844	238.812	249.529	133.688	50.6923
															3	11.2143	119.593	166.818	117.861	141.026	130.026	146	125.367	142.157	87.9767	61.0526	65.9	149.52	88.3889	142.385	114.192	133.429	216.562	164.55	106.19	227.765	229.559	15.2381	102.667	254.091	202.71	81.7667	35.2	246.4	166.2	221.848	268.686	87.1613	50.56
															4	10.4444	123.75	210.147	140.857	108.381	79.8293	108.393	110.172	155.897	101.432	63.2105	58.3704	138.981	83.1892	101.52	144.222	135.963	172.344	114.385	88.1282	235.833	180.649	21.8095	70.0606	273.029	143.133	67.7	24.2581	239.433	189.071	191.071	274.931	137.31	97.2692
															5	8.37037	85.3571	257.243	163.125	98.6591	88.3256	95.7857	89.6154	146.2	135.944	84.75	54.2	110.457	74.4324	94.92	140.32	120.296	183	135.103	105.425	221.725	133.205	41.0909	60.3889	268.853	121.469	59.4	22.4667	249.793	183.074	198.37	266.462	128.231	169.962
															6	6.84615	64.3333	231.973	166.344	76.2	102.45	121.31	96.6786	155.344	116.576	86.4	48.6522	102.5	77.1143	129.64	69.8077	97.7692	203.27	201.179	113.821	203.021	99.9394	85.55	57.7714	205	115.938	70.1429	20.9355	159.903	174.179	207.643	236.571	94.0833	128.583
															7	12.6429	29.6	147.538	171.906	127.778	134	180.903	91.8571	147.917	101.194	51.381	47.24	110.73	77.4375	167.28	56.96	85.5769	342.098	239.722	120.476	182.2	115.167	52.4	106.286	148.097	119.433	98.6562	12.5333	177.867	211.367	265.1	192.893	136.417	116.923
															8	22.2857	34.5185	231.167	163.75	194.394	162.368	157.867	101.714	135.1	101.224	52.9545	31.1667	106.576	106.226	153.308	49.125	78.1429	399.189	247.297	142.525	178.619	118.486	43.0952	117.556	180.469	185.3	111.094	9.93548	180.968	201.656	259.667	136.839	96.1818	126.129
															9	54.5357	63.8148	268.375	157.971	189.278	145.528	133.188	128.071	137.18	85.2143	62.9	41.1364	77.8205	215.657	126.259	45	100.966	399.111	201.868	125.511	177.769	120.839	54.35	118.069	190.833	198.531	127.97	16.875	175.871	193.867	215.581	197.172	70.4783	182.222
															10	86.2692	107.852	261.032	143.526	206.943	153.179	155.613	103.966	118.011	100.386	65.15	49.0909	88.4583	285.636	132.138	87	134.172	309.061	212	117.771	177.342	94.6538	46.4737	100.778	205.361	196.677	131.763	52.3333	213.419	207.194	219.379	266	140.167	177.654
															11	84.0833	131.857	264.933	129.045	267.257	121.234	133.742	89.1935	107.49	65.5789	62.9474	56.6154	156.942	267.968	121.893	168.929	172.321	244.938	213.564	144.714	128.868	118.5	39.6667	96.3902	203.811	132.968	143.625	71.0938	231.133	245.033	215.115	325.286	226.741	159.923
															12	36.48	144.815	272.139	114.558	291.857	93.05	133.323	247.759	133.324	53.3704	38.913	34.56	212.644	263.156	104.357	238.296	221.414	165.25	248.769	195.172	93.9535	112.778	54.5909	95.3673	192.949	78.7188	116.419	94.8182	245.094	218.241	182.963	316.25	200.862	149.321
															13	113.154	109.433	263.917	107.682	185.562	71.1842	192	278.133	180.037	55	36.9091	56.8333	247.109	233.229	89.2857	261.346	258.345	136.844	192.385	223.961	120.929	102.619	42.9524	79.9565	181.711	56.5938	58.9333	63.2727	248.781	188.633	175.964	281.172	157.828	165.778
															14	27.9167	169.966	259.824	87.875	105.212	57.2895	236.267	261.387	229.041	51.0606	34.0909	56.5	229.216	200.359	83.3793	203.042	234.172	117.852	172.767	205	203.579	97.5	21.8636	82.6977	192.778	131.839	71.4333	85.1515	221.636	172.517	210.5	200.636	100.464	99.625
															15	21.24	175.161	208.667	76.0833	136.971	59.2821	216.767	231.774	215.472	64.8864	43	30	182.613	193.561	109.677	96.2174	175.333	112.143	126.524	174.362	263.909	137.857	13.2381	80.2439	193.706	258.469	119.903	89.5758	182.97	150.379	252.379	196.059	65.2917	135.08
															16	19.5	208.143	187.862	107.5	210.385	69.0526	158.571	209.312	213.525	75.2075	70.7895	31.5	147.73	188.548	184.552	60.3077	181.308	126.214	124.341	147.45	268.344	175	33.7143	56.7812	212.314	277.094	163.226	102.71	136.485	149.897	286.233	222.806	46.5385	184.167
															17	15.8077	180.444	204.9	141.139	234.976	65.7105	71.8929	180.973	197.295	80.5283	53.7778	44.3	145.663	180.947	251.871	90.3333	295.926	203.433	214.324	114.375	245.062	215.188	71.2609	41.6552	250.857	259.903	221.968	101.333	177.788	180.452	258.194	241.971	68.75	224.739
															18	16.3077	159.821	263.424	166.909	189.568	58.1351	108.821	171.75	184.414	82.3191	68.4706	52.2857	144.024	165.053	273.065	113.36	318.143	253.935	260.543	139.212	257.172	213.471	29.08	44.0833	199.714	222.867	262.031	82.9333	199.794	213.3	209.531	164.032	70.12	240.923
															19	16.4615	199.031	258.531	148.914	128.86	30.0857	210.214	155.325	164.462	87.7619	64	39.303	188.483	164.457	211.138	98.8462	329.607	280.156	290.056	138.438	227.138	213.486	25.0385	25.8261	158.389	198.793	310.433	77.8788	241.472	231.406	197.941	106.929	111.615	267.333
															20	14.16	238.629	252.059	154.314	95.2143	63.7059	216.483	189.159	157.913	87.9545	55.5	66.1957	222.25	186.429	112.133	86.963	333.862	269.871	257.684	153.688	223.828	191.588	26.88	19.125	194.026	140.333	335.226	88.2424	286.139	262.559	195.667	110.276	152.889	239.963
															21	17.24	276.588	239.771	164.324	91.122	95.5	210.8	169.621	159.025	57.1111	9.86364	130.595	231.176	175.838	92	62.2143	309.345	248.867	235.053	161.27	174.633	140.71	22.5652	26.9259	237.568	154.806	335.097	77.2647	299.486	234.139	162.742	201.8	203.964	251.148
															22	13.4167	268.839	229.939	162.73	95.1622	100.114	188.903	148.929	176.373	55.6078	4.96	121.324	267.861	146.167	71.9394	82.7333	183.615	177.172	190.45	95.5294	99.1538	78.9583	22.9545	48.0571	257.278	221.467	287.323	56.2857	234.65	214.324	133.556	331.484	181.75	215.25
															23	19.0385	181.967	229.515	137.368	133.528	71.5676	150.333	134.037	230.824	87.2982	8.53846	96.4839	192.667	185.222	69.8537	143.793	123.52	126.625	136.256	84.7447	139.273	80.25	26.3	98.907	238.75	206.645	276.133	31	203.6	138	108.538	350.333	207.097	212.6
															24	9.56522	55.44	261.711	132.737	150.444	124.3	64.4483	124.963	215.2	148.197	39.2917	16.3077	135.056	179.231	90.8205	115.536	95.9643	94.1786	91.7027	100.059	153.091	44.2	18.3333	118.69	146.125	170.3	239.562	25.8947	152.688	133.593	174.533	311.29	201.172	227
															25	12.3077	43.125	191.541	192.512	135.743	134.184	125.2	150.704	215.63	112.758	42.913	20.3846	142.25	163.118	180.545	65.2333	88.8846	110.515	180.237	67	208.833	53.15	15.8065	85.525	189.29	79	278.258	9.32353	74.8788	90.6552	239.839	270.559	159.483	268.962
															26	24	38.7083	275.189	208.41	107.568	155.03	211.759	101.607	200.618	68.4746	25.95	42.0909	137.804	153.033	276.452	60.2414	158.963	170.455	234.757	98.4	220.2	170.636	10.9643	63.5897	161.545	56.0345	125.259	25.0588	120.75	73.7419	271.812	203.706	74.9615	313.963
															27	26.9615	65.8846	319.735	181.541	89.0541	156.581	180.968	98.6154	165.222	108.1	63.0625	66.1538	115.11	193.931	301.517	75.3793	177.75	191.303	271.842	124.027	209.222	178.318	10.9583	47.075	196.176	54.7931	76.8667	29.871	163.75	135.3	222.133	176.294	86.5	301.885
															28	6.66667	123.038	320.314	130.081	155.184	132.364	143.222	88.6333	172.5	108.914	71.9412	61.6897	121.403	193	263.5	90.4138	175.643	177.533	257.463	168.625	144.964	170.609	15.2273	50.9429	171.032	57.3103	98.32	41.8205	206.618	124.897	211.833	198.897	106.962	264.852
															29	5.74074	123.69	271.556	149.405	96.62	58.7576	88.04	148	165.719	120.296	66	68.9722	115.062	197.48	230.226	83.4828	179.571	156.176	265.538	161.946	124.586	108.857	19.7273	53.8611	143	58.1786	141	38.2778	235.139	172.345	241.548	219.448	99.375	224.444
															30	5.38462	74.25	185.595	144.571	106.27	87.1875	121.185	186.125	155.051	102.1	102.882	60.8889	89.7941	257.786	223.875	64.6071	163.857	191.324	303.244	131.234	103.467	79.6364	34.0909	50.122	201.645	50.8214	203.074	51.8889	272.343	185.29	264.455	188.867	81.12	182.48
															31	3.23077	59.7778	128.053	137.444	109.395	141.774	167.593	240.8	158.065	76.119	93.0588	55.44	72.7576	214.444	223.226	110.75	132.444	214.722	262.875	111.794	96.4286	73.35	47.2381	55.5435	212.212	37.6667	222.517	110.824	241.243	187.581	252.312	161.562	54.125	141.615
															32	17.8182	72.8889	86.6829	173.227	121.389	180.806	198.286	215.367	179.788	33.566	26	22.1538	75.093	149.2	192	101.75	126.72	130.405	225.826	106.623	114.143	65.55	36.8261	66.3061	207.939	38.0345	187.567	170.676	189.294	206.375	222.2	118.625	24.2273	161.724
															33	14.087	76.2083	112.548	184.171	140.912	135.941	158.931	205.893	251.718	100.483	23.3636	24.0833	77.7333	117.846	136.5	97.0741	143.25	81.2162	172.788	83.6667	97.7857	57.7619	34.5714	67.1071	155	68.75	147.258	199.273	146.25	315.828	152.086	149.96	25.8333	219.852
															34	9.95652	108	113.947	182.216	115.882	186.091	123.036	159.214	265.868	169	10.4783	13.125	99.8947	94.1481	149.857	96.72	148.115	160.212	220.609	90.8605	111.172	39.7895	29.25	76.7903	131.091	148.31	109.393	151.636	157.6	272	130.643	320.6	43.5172	170.32
															35	13.1304	160.963	104.108	171.229	112.485	207.848	132.786	136.267	255.375	177.352	14.1364	12.3333	106.405	205.267	170.077	76.16	235.962	200.226	237.632	168.61	119.057	32.3	23.32	86.2121	156.97	151.067	73.6071	113.467	180.875	269.143	192.214	301.552	47.1724	178.269
															36	14.3182	194.357	137.706	174.711	131.73	112.516	204.778	99	226.542	118.512	22.8696	14.0833	142.541	255.222	159.296	74.1739	267.185	210.034	250.179	222.171	217.737	35.7917	23.4091	48.2128	215.286	141.786	73.875	93.3824	217	216	273.586	248.679	42.8519	188.44
															37	12.1739	217	129.75	193.105	129.095	121.516	249.16	80.4194	262.697	95.4894	41.8571	20.6667	151.667	215.893	155.88	71.875	262.571	213.167	223.789	228.364	255.463	50.9231	14.7727	58.5	251.515	178.3	109	126.333	235.032	197.074	286.379	178.241	53.1923	207.6
															38	17.8462	129.885	178.333	251.381	143.732	93.875	243.458	122.581	189.783	55.0667	44.8421	30.8	152.609	174.556	139.84	79.2609	251.179	195.559	201.088	228.629	264.156	36.3226	22.4118	67.7561	241.487	238.862	159.92	111.727	239.667	252.893	271.37	176.654	50.72	221.308
															39	37.4583	62.28	170.194	271.578	137.674	56.1034	210.84	130.286	220.097	51.5682	23.5714	47.3	165.6	115	147.667	113.56	205.333	149.469	172.526	208.595	218.477	34.7667	34	65.359	192.488	189.536	179.467	96.3571	244.273	275.571	243.296	266.32	81.1071	197.857
															40	49.8261	48.7826	140.583	249.587	108.175	63.7857	191.565	136.857	183.102	58.9189	48.5	55.0667	132.477	123.107	146.565	140	155.444	105.517	156.55	158.49	139.468	37.0417	40.7778	81.6341	182.825	177.179	165.143	62.1034	260.938	315.033	271.815	263.417	81.2857	140.852
															41	30.3636	33.4167	102.543	220.167	114.585	63.8148	117.818	119.971	154.804	68.2	62.8824	51.7083	101.833	129.893	164.4	136.107	198.077	90.0357	155.02	113.924	97.725	56.3333	56.6316	89.6	146.676	98.64	106.2	57.2727	260.788	322.31	254.931	226.391	75.3571	126.577
															42	32.55	33.4348	110.325	215.865	125.311	104.5	76.7826	141.069	124.081	75.35	75.8333	50.619	114.22	117.065	133.8	125.889	176.148	145.821	130.619	101.795	92.8571	61.5625	50.0435	110.326	150.1	89.2222	80.0417	83	226.903	267.172	248.3	175.28	69.1071	150.037
															43	43.8077	26	122.676	196.733	139.405	115.179	110.435	235.548	109.456	79.85	89.1579	59.8571	93.0444	131.333	121.577	114.889	200.679	133.788	129.889	125.803	103.462	49.6111	24	148.108	222.207	82.5	62.5652	142.629	182.621	190	197.357	119.522	66.4828	188
															44	29.9091	56.32	102.778	224.778	120.095	74.72	230.68	252.862	148.258	72.7333	93.0556	68.8095	100.62	166.471	112.481	102.32	252	139.233	146.912	135.024	104.171	20.0476	14.92	149.091	265.897	129.296	92.7241	200.586	133.536	136.92	120.154	244.708	68.5714	194.857
															45	27.375	82.2917	146.417	211.524	94.6585	51.24	256	228.759	199.395	93.94	47.0909	27.9565	129.167	248.933	142.731	139.16	297.667	150.355	176.562	170.5	185.471	19.7826	16.3478	131.152	231.387	178.296	105.115	152.333	169.897	161.231	238.069	245	87.4643	164.37
															46	22.28	116.56	171.909	170.471	92.8148	57.7391	274.179	239	225.85	109.88	33.2857	20.7692	142.263	321	184.207	147.75	297.815	167.677	279.455	200.367	215.324	35.2333	16.05	104.212	223.633	173.923	142.815	151.345	204.7	188.963	320.429	203.667	94.1154	109.296
															47	17.88	156.231	214.088	195.531	104.826	65.7727	271.464	159.029	200.309	99.0909	35.1053	36.1818	106.333	321.424	201.276	115.231	239.115	198.844	305.118	194.75	176.658	39.1562	27.1579	95.1935	232.034	144.556	148.321	148.1	224.867	191.31	259.607	185.792	114.037	108.286
															48	45.5455	216.323	250.469	269.645	105.63	68.5217	199.52	181	183.471	75.7368	38.7	25.7273	107.104	313.75	196.6	84.1111	185	188.828	292.324	177.611	113.268	24.04	29	97.8667	204.9	129.111	131.957	147.056	251	209.821	203.929	142.958	108.148	108.067
															49	78.0909	206.938	260.081	301.375	116.194	78.76	162.458	157.282	164.103	66.4412	55.125	44	75.2778	226.978	127.625	78.4231	237.115	179.414	242.368	132.66	73.6176	50.5263	42.5217	105.939	169.033	99.76	79.5217	143.641	255.438	216.967	146.607	123.364	89.25	125.545
															50	96.8636	207.906	250.769	290.515	104.947	79.0417	148.522	106.128	161.395	75.1282	68.6667	63.125	62.3721	150.774	104.267	81.5385	256.926	175.033	170	95.2286	82.72	67.1	55.7308	116	147.379	93	67.56	118.211	216.794	208.517	108.407	116.429	77.9429	177.075
															51	87.9524	222.276	228.905	260.526	77.8947	74.6296	114.238	115.364	174.373	103.634	63.9375	65.1579	47	101.191	64.9583	98.84	185.92	160.387	112.524	85.8356	65.7083	56.8421	61.9643	144	132.538	99.3704	44.1538	102.226	133	174.923	185.84	126.923	122.8	187.744
															52	67.2174	182.44	168.091	288.533	121.614	111.96	81.5238	96.6923	148.337	93.6452	76.4706	80.2778	69.7826	79.359	59.5	98.12	103.115	76.5484	69.4419	73.9667	62.2273	49.2	53.4	192.222	102.029	79.5217	53.9545	78.2917	91.871	175.038	295	116.208	124.923	173.483
															53	71.6538	66.1667	176.265	234.023	132.578	104	83.4211	65.9706	197.154	100.123	105.625	101.222	85.913	86.225	83.0741	68.2308	193	107.281	102.568	100.635	94.1515	30.8182	51.1	130.515	82.2581	60.375	48.75	111.885	119.857	200.926	249.32	114.913	117.76	163.074
															54	31.5	34.3077	168.25	215.513	108.902	37.8846	34.5455	121.822	272.164	86.5614	100.438	78.2667	72.619	114.2	95.6562	72.88	304.714	155.897	131.775	169.5	146.8	34.8	35.2857	81.3913	124.75	65.72	66.4444	193.75	169.821	231.5	194.682	103	112.464	132.414
															55	74.1818	43.75	136.531	181.075	86.6591	35.2917	125.292	218.162	211.333	86.0625	88.1333	67.2353	74.9524	149.034	108.462	131.577	314.724	153.586	167.775	213.649	149.698	48.6897	60.4762	175.5	159.185	141.88	56.875	216.406	191.259	337.692	172.08	93.6957	92.2812	165.29
															56	108.286	40.8846	132.44	174.946	51.0976	22.56	176.074	204.576	200.323	101.161	59.3333	46.375	59	148.017	106.269	158.52	259.172	180.686	239.714	225	148.5	56.3793	41.1429	209.364	151.28	165.6	114.038	203.6	197.172	386.077	197.44	109.409	69.1613	180
															57	162.962	64.6667	126.106	202.234	61.7381	16.4783	185	231.812	200.35	101.118	57.75	82.1875	71.28	143.021	92.6154	81.32	183.867	198.5	276.486	212.833	156.325	75.0588	35.35	161.25	153.167	88.96	155.346	212.207	174.179	410.148	260.04	104.083	105.2	169.806
															58	226.625	134.25	100.436	241.51	89.3913	15.125	99.2759	231.189	168.39	72.2308	48.0714	49.125	57.8	61.0244	34.2222	55.375	174.281	191.242	278.512	194.65	141.208	23.9583	47.95	172.692	210.923	66.84	185.391	186.483	123.148	455.393	227.76	164.913	93.16	183.519
															59	251.12	79.6429	109.925	190.535	123.652	19.4815	67.1034	213.056	167.371	75.617	53.6875	67.2222	58.3043	129.978	56.5652	59.64	187.25	201.303	268.548	169.936	120.163	38.087	115.136	183.567	189.692	61.8846	178.036	159.792	111.276	402.407	221	169.75	94.24	183.2
															60	258.069	90	92.2973	166.45	174.02	14.6429	39.7391	147.556	136.882	71.4815	62.2667	57.1667	52.1905	122.963	94.7917	73.16	200.517	190.684	256.694	125.738	62.3571	43.7273	204.13	159.344	157.519	75.1923	163.417	137	170.036	379.185	165.917	134.583	134.516	223.267
															61	173.462	28.8387	91.5263	121.543	159.49	24.2581	37.7727	83.3793	163.956	109.553	67.6875	58.7368	78.4167	165.54	147.64	65.7308	253.5	121.294	202.2	104.493	53.2273	44.56	204.115	133.379	149.25	53.0385	140.038	137.042	202.519	274.64	124.87	130.32	179.364	193.242
															CELL 3
															Time	Sector 1	Sector 2	Sector 3	Sector 4	Sector 5	Sector 6	Sector 7	Sector 8	Sector 9	Sector 10	Sector 11	Sector 12	Sector 13	Sector 14	Sector 15	Sector 16	Sector 17	Sector 18	Sector 19	Sector 20	Sector 21	Sector 22	Sector 23	Sector 24	Sector 25	Sector 26	Sector 27	Sector 28	Sector 29	Sector 30	Sector 31	Sector 32	Sector 33	Sector 34
															1	94.5	175.622	83.8833	42.087	56.0556	68.4865	138.658	96.303	18.4118	193.868	147.639	150.362	170.825	158.449	20.8919	121.815	160.258	101.229	82.6481	76.087	94.45	68	73.2609	124.308	69.6042	125.25	164.319	108.326	129.758	142.909	131.75	99.0303	35.7188	41.6667
															2	60.7222	185.529	90.6716	47.8	61.5789	72.1515	107.421	85.8065	44.1842	209.543	118.833	154.646	225.86	169.818	22.0541	111.69	139.967	80.9487	58.1395	78.8182	173.526	61.3158	77.25	119.704	76.4348	118.85	154.309	127.365	112.853	141.375	117.034	103.714	36.0625	40.0741
															3	48.2	165.062	113.06	41.6364	59.7778	73.1579	180.184	162.484	33.875	198.282	158.139	155.061	269.535	199.356	30.4737	101.862	98.2581	93.4615	66.8649	80.1818	224.65	60.4762	87.8095	99.2333	85.8205	105.833	173.111	101.595	93.2941	140.581	115.655	97.9394	34.0968	32.4
															4	48.9091	173.118	123.508	33.0455	57.3158	64.275	292.081	163.552	46.2647	162.914	200.4	168.615	248.905	179.196	29.8649	120.571	94.7333	69.0588	109.31	75.3333	232.591	102.789	67	89.5333	107.75	84.1731	155.047	92.093	91.8438	147.312	112.786	96.6571	32.7778	60.5517
															5	65.9412	192.189	127.043	26.65	73.96	146.857	269.219	140.69	39.5758	165.794	93.3429	174.231	227.545	207.961	28.0263	110.379	103	86.1562	132.811	88.963	182.708	136.286	58.65	102.111	104.594	69.7447	131.914	80.2143	83.5938	126.312	106.276	68.6875	42.0714	108.903
															6	100.229	142.674	159.815	37.1053	83.8276	210.061	217.25	150	38.0968	165.514	115.029	175.946	212.905	210.618	26.3077	88.2414	103.207	98.2069	154.237	104.594	163.087	158.909	49.5	74.4286	69.2414	80.3016	156.833	72.0789	67.3125	76.8485	169.176	128.676	59.6	148.485
															7	122.558	119.841	107.292	65.8095	74.5667	211.156	159	130.519	26.7333	157.444	167.943	178.068	181.25	202.698	22.7674	64.3214	88.2414	106.742	181.707	112.575	178.2	137.364	55.8333	53.3	58.2581	83.0704	193.077	68.0465	50.0938	67.4	202.143	123.282	63.963	149
															8	117.833	125.119	91.75	62.5652	81.25	248.355	168.067	95.8214	22.2222	136.889	149.641	169.968	162.447	175.564	15.7143	63.4483	70.1071	94.4	189.952	115.34	151.696	97.7143	49.4706	51.2105	61.2821	107.215	203.735	81.1556	48.4242	68.5294	154.848	130.838	57.4	144.333
															9	97.8205	124.103	108.292	51.75	112.667	238.516	193.788	94.963	27.5172	115.676	172	173.954	136.36	149.263	11.5	88.3929	101	87.8235	180.4	96	110.524	67.5	35.2778	62.3846	87.7619	125.352	211	121.442	50.4545	78.303	134.794	113.528	45.4483	121.75
															10	70.6486	117.811	93.1304	56.3077	132.484	206.333	153.147	63.4815	30.1724	175.5	150.026	156.556	118.08	125.627	4.32432	114.148	71.1724	58.4062	133.119	64.8222	87.85	76.2105	48.0455	138.25	120.206	139.213	184.672	168.745	65.1818	73.0606	93.875	95.4118	38.5357	92.2414
															11	52.0571	125.667	68.28	52	103.065	171.357	107.242	51.56	29.4516	225.4	92.4872	127.672	109.312	120.889	7.61111	108.148	46.7586	57.2581	103.55	53.9737	91.3333	116.75	64.4762	166.92	123.29	130.075	159.282	182.923	67.6667	72.0606	78.3226	77.6	48.2069	69
															12	47.375	112.148	52.9231	48.7917	58.6129	135.44	170.897	90.2963	21.9655	195.8	86.359	115.123	116.543	130.721	7	95.6296	48.7857	41.6875	114.611	42.9062	114.238	157.8	76.2	150.96	126.536	105.559	119.689	141.143	64.0294	69.3548	68.8182	57.9062	40.7	58.6538
															13	63.6429	154.231	53.875	61.96	64.6897	173.385	204.964	134.286	19.1481	187.857	111.436	139.371	106.689	137.976	9.44444	47.7333	38.9655	26.2692	128.15	76.7297	91.7727	150.905	63.4737	115.2	108.69	102.839	81.082	111.5	69.0303	62.9706	64.9444	40.5862	28.9231	140.179
															14	60.6875	156.462	31.3636	84.2692	98.3548	229.607	175.893	148.037	29.4828	257.03	109.474	190.047	100.478	135.5	11.9714	32.5938	50.963	34.1613	128.938	173.923	111.037	129.85	58.2273	93.913	90.9375	95.5429	76.2683	102.4	79.5429	57.5806	64.2	62.0357	41.2857	216.235
															15	82	122.68	57.9091	91.0741	139.774	227.615	200.759	159.321	34.8077	244.378	123.814	218.208	103.231	141.31	8.45714	70.1724	111.69	66.5333	141.5	210.605	175.727	78.0909	52.5	80.4286	73.1282	155.217	70.5641	112.351	109.639	65.3939	151.571	121.462	61.4286	186.065
															16	89.8611	91.2143	36.4348	99	207.467	204.76	238.655	125.393	43.0769	225.842	116.122	216.149	93.0893	169.341	14.8	95.7097	111.633	71.8621	129.222	215.139	218.447	54.2143	47	69.1579	56.7	142.787	110.674	131.556	157.316	150.8	206.543	144.425	87.1613	176.613
															17	87.3182	63.5926	36.0455	91.4062	223	186.308	221.931	88.75	33.52	194.231	113.231	209.714	131.193	169.951	29.1892	118.7	95.0645	73.1515	150.844	202.028	240.135	73.9375	44.1905	56.2778	45.7742	96.2917	133.196	178	156.263	230.528	189.806	155.359	114.083	145.161
															18	64	54.52	27.7308	91.6452	237.621	233	173.6	80.4643	31.8621	180.118	100.547	199.242	134.782	166.293	27.3438	127.806	91.875	73.7097	153.091	216.657	229.784	94.4286	37.6087	42.4444	29.8636	49.725	104.917	205	146.184	229.237	179.25	162.098	109.27	114.312
															19	106.037	49.9615	19.7931	113.968	228.548	268.484	150.75	70.1852	25.64	139.553	91.0364	187.949	123.906	169.707	29.3438	150.387	85.6562	47.1786	145.632	206.781	226.595	129.8	62.9167	103.056	54.0476	49.08	105.62	219.9	152.205	221.472	132.333	195.683	85.5122	107.424
															20	111.786	73.4074	18.1667	123.625	224.4	298.576	137.714	74.7778	36.2414	130.567	73.4918	180.259	98.6154	163.325	18.6364	139.576	91.5161	37.1379	143.162	193.97	234.528	118.067	90.25	145.2	62.8696	59.48	101.746	236.729	144.974	208.343	113.833	182.55	50.25	114.758
															21	96.1071	89.4643	10.7143	111.057	180.759	266.414	184.897	65.3704	36.5926	156.212	80.1136	156.746	84.8727	129.757	8.0303	112.833	63.9375	27.5185	116.811	205.406	233.25	104.926	91.9	118.217	91.3182	86.8929	124.045	212.167	147.676	178.114	86.6471	117.951	51.7561	110.613
															22	108.71	102.444	15.4815	94.7647	162.5	246.129	188.919	89.4828	15.1538	185.231	87.9211	157.429	82.6491	84.2778	7.22581	88.9459	68.4848	44.7143	68.1714	234.944	179.947	119.962	146.19	130.524	100.542	93.1034	129.125	180	177.459	150.515	85.5152	60.0811	83.5833	100.742
															23	139.036	101.556	27.375	65.0882	134.148	202.467	206.306	89.6	10.7586	149.459	155.119	212.814	92.8596	75.8974	11.6452	128.229	71.875	46.12	62	185.676	126.636	73.6364	124.045	102.045	104.692	86.2759	123.679	127.122	183.676	148.812	55.8529	51.7143	101.222	120.469
															24	152.143	93.24	66.9167	45.9	118.367	226.033	242.094	103.281	8	123.2	174.955	212.607	162.643	76.2955	24.2143	155.606	102.636	40.8148	64.3714	128.324	83.44	110.727	175.957	108.391	97.25	87.931	96.0222	70.0286	166.568	212.2	61.6757	93.425	109	147.909
															25	127.452	78.125	25.1923	90.7931	184.724	191.63	256.667	163.871	7.32	114.65	196.698	222.145	193.115	138.977	27.8788	169.719	153.059	61.3333	99.0938	170.639	120.692	113.286	155.364	154.957	61.8	63.1154	87.5962	80	152.432	197.378	151.568	110.237	123.972	167.971
															26	96.3125	54.6667	18.0385	166.909	203.857	200.259	268.467	165.226	10.4	96.5	200.386	213.893	199.906	174.488	33.1212	180.688	175.618	50.625	123.167	219.364	150.767	136.571	170.609	143.696	51.68	45.4615	76.2105	119.696	99.2778	125.778	186.342	122.475	104.583	169.571
															27	104.833	55.2	16.5185	184.171	206.357	220.357	239.379	167.706	6.77778	64.8333	187.646	208.055	165.275	206.9	41.9091	189	220.857	58.5484	118.533	236.029	110.452	104.95	149.125	160.318	65.5417	102.097	84.6735	146.286	74.2	80.0811	172.1	157.474	87.4634	142.118
															28	99.3571	86.64	22.0357	173.406	200.28	206.621	197.8	159.781	11.7778	63.5429	183.86	202.036	156.367	182.6	59.5	216.971	183.667	48.8276	101.875	203.846	49.8214	81.3	120.739	163.56	73.68	110.4	136.208	143.548	61.0303	53.8889	134.857	199.927	80.3095	117.714
															29	91.9655	95.8	31.0714	150.562	142.857	185.321	155.733	144.345	16.4643	57.6471	185.596	179.571	134.521	164.838	97.3871	218.026	160.333	41.8333	102.167	81.3889	31.3684	64.5	155.462	137.88	105.357	122.703	167.073	113.65	80.5	62.7429	114.5	217.571	83.7442	126.171
															30	68.4	93.36	40.1429	105.129	122.138	155.192	129.156	87.8966	27.7037	37.5484	123.731	166.444	98.0208	131.789	117.812	195.262	108.722	49.5484	60.6571	36.9091	40.3684	60.8077	193.667	168.926	154.552	143.811	180.263	96.9744	99.5	117.853	98.65	207.721	82.9348	138.639
															31	75.48	104.125	54.52	59.7097	96.1923	113.64	149.839	58.9355	34.16	49.6333	83.9322	212.683	89.3469	116.743	102.618	159.717	82.1562	48.7419	59.9167	51.6	58.6842	84.48	178.345	219.516	190.967	132.515	220.103	105.459	96.8	132.219	104.395	186.467	78.7111	150.641
															32	78.3043	126.833	64.8	65.3871	112.742	200.75	196.5	59.4138	46.0909	68.8889	80.2286	244.897	99.1786	133.8	68.2414	137.047	76.4333	79.1852	112.111	66.5909	116.1	167.609	123.407	224.806	204.767	122.903	240.744	110.971	72.2727	149.364	89.8857	158.357	58.1905	123.081
															33	74.8519	87.1667	96.52	73.9091	184.484	245.103	228.31	53	51.0909	56.2174	77.8169	240.119	96.0847	175.8	47.0312	104.424	119.8	113.688	159.4	52.5	161.455	186.864	90.9615	198.71	161.414	115.516	206.056	98.1892	80.3333	153.242	97.5758	121.053	42.3	116.939
															34	120.857	140.042	102.28	84.9697	233.133	235.483	245	53.5312	27.381	44.6429	109.75	214.422	126.719	116.278	101.4	104.848	157.067	106.133	171.069	61.7308	141.857	167.409	78.92	136.148	120.438	124.697	138.053	64.3824	64.7879	126.812	79.2222	99.5135	35.675	109.667
															35	106.767	177.36	111.28	140.839	242.742	209.107	203.25	45.6552	24.9565	51.3548	128.981	178.224	167.148	73.0263	113.889	165.182	168.97	117.25	159.267	101.879	116.045	128.7	93.9091	87.8846	93.8857	159.686	140.026	91.0455	31.8387	81.3667	31.4103	87.6047	58.5366	120.229
															36	131.852	162.28	137.704	161.793	201.333	178.586	200.475	33.3929	22.2381	63.0588	130.34	142.852	168.732	99.3684	81.9643	198.118	150.242	116.069	114.618	132.205	45.8182	147.278	103.81	72.6	98.8529	131.5	151.957	114.509	20	44.1379	24.0256	97.6604	65.3409	116.029
															37	97	164.654	161.24	161.071	156.759	194.567	231.051	33.9333	55.4074	96.3548	123.634	128.859	182.255	128.41	106.933	229.486	142.486	91.375	102.5	131.651	25.8182	165.25	109.5	69.25	99.7667	121.706	121.333	167.788	51.5882	38.3548	40.55	120.956	73.3488	109.571
															38	92.6667	158.778	151.48	133.5	146.533	182.742	206.421	22.3929	62.9231	91.0667	101.909	141.873	160.586	138	87.2414	250.2	107.583	106.433	85.0938	123.45	25.48	179.5	127.455	78.5385	143.815	115.226	125.277	179.136	69	64.5938	60.775	130.225	69.7556	82.6
															39	83	132.192	129	99.7143	154.29	180.871	188.5	20	78.84	86.625	115.2	139.291	158.127	172.622	85.5484	251.744	89.6667	92.931	75.4848	91.2059	15.0455	208.81	143.696	65.9048	126.214	112.543	133.523	166.279	77.4857	110.114	73.8056	133.512	57.0682	66.1053
															40	73.25	95.7308	92.68	75.4333	160.781	185.97	132.366	31.36	111.522	88.7027	151.826	154.528	149.182	165.811	80.5333	213.156	76.0833	66.931	80.3214	103.294	11.2273	217.19	159.045	66.4	119.111	136.541	145.667	164.59	86.6571	142.857	101.944	111.395	45.75	70.9722
															41	57.8621	61.2692	90.5	49.4138	126.906	157.405	101.8	41.72	135.4	136.439	142.091	157.455	155.893	127.846	48.4516	123.692	68.1471	87.0345	117.267	144.615	10.1538	176.8	154.048	71.4762	127.4	175.179	160.821	142.757	87.2973	159.757	116.529	96.2424	33.84	66.8182
															42	45.5862	57.3462	152.739	47.7812	204.656	123.719	96.2188	35.6	101.069	168.651	142.5	177	175.831	73.6136	37.3571	80.5625	61.7667	101.333	140.667	125.953	21.28	119.947	144.217	93.6087	136.794	189.561	195.914	110.325	108.658	185	99.2647	82.4375	38.5	115.273
															43	102.061	101.885	164.167	52.2581	270.241	171.03	113.7	29.08	93.5	161.412	130.818	175.823	196.254	67.913	50	143.935	82.6774	89.7419	145.034	133.444	31.96	111.3	134.333	89.2273	119.812	172.769	171.275	104.543	134.846	192	93.8718	66.4333	47.1613	156.242
															44	109.875	165.808	180.923	63.8621	308.871	171.286	208.273	13.9615	49.3333	144.938	118.756	187.464	202.808	100.896	36.3333	220.333	109.455	99.2903	146.172	128.625	50.4545	165.136	157.55	81.6364	108.269	154.385	131.1	87.8857	136.385	172.139	77.8857	78.8	59.375	173.812
															45	124.296	189.962	125.667	70.7241	260.571	205.148	271.5	15.963	30.92	122.644	129.591	181.107	184.115	121.809	36	237.758	119.882	99.8519	139.333	136	48.4167	177.25	133.682	88.3636	101.44	118.441	113.61	64.4857	125.684	133.286	57.5484	113.324	61.4444	178.25
															46	127.552	178.2	107.435	48.0435	157.367	178.793	328.879	25.1481	20.1667	112.826	125.848	177.107	168.154	152.707	36.4828	248.879	115.743	100.069	134.625	152.629	51.1667	165.571	113.81	83.5	93.25	86.25	109.775	63.3056	64.4054	84.9091	107.25	175.737	69.5789	178.912
															47	163.125	145.214	73	52.2857	112.75	153.219	311.375	23.9643	15.5769	140.542	107.738	174.85	144.291	164.316	45.7586	215.906	103.622	86.0333	139.219	151.564	50.3667	118.75	95.8947	69.5	93.0455	79.5172	82.7547	124.953	35.5294	71.0571	144.256	194.825	82.9737	173.778
															48	147.824	128.034	46.7619	46.9583	126.966	182.286	232.839	13.6538	18.24	132.712	104.455	172.595	110.667	141.541	46.1429	162.576	78.3158	77.8276	138.25	139.979	44.4286	61.8333	69.6111	60.4783	86.4	79.2	67.4167	142.426	55.2222	127.184	143.108	207.952	83.561	173.583
															49	62.2414	103.692	42.381	39.6296	157.097	189.5	137.806	15.36	50.6786	141.652	78.4808	190.753	100.826	90	15.6897	110.176	38.4062	67.3214	123.382	110.957	36.5172	47.75	75.625	125.581	163.519	41.6667	57.4167	145.741	64.973	167.243	152.421	249.821	68.4318	128.514
															50	33.9655	82.5	49.3636	33.76	112.886	210.172	162.4	18.4	66.0741	113.61	61.5902	197.939	117.685	63.2727	84.5862	90.2581	126.357	89.0333	114.759	101.029	49.5455	123.95	128.423	186.926	179.741	108.464	103.128	136.409	75.9459	197.108	151.568	223.488	66.5926	53.4706
															51	47.3667	69.96	37.1739	23.2308	102.611	232.133	160.667	28.7692	53.7391	90.5625	68.5152	184.918	132.957	45.7812	147.407	124.419	123.241	150.69	85.75	106.222	84.0909	145.091	120.125	183.786	147.654	143.3	135.275	133.417	71.2895	236.128	139.941	162.884	49.0192	42.9355
															52	46.8214	141.115	95.36	12.6522	93.3824	172.161	196.421	11.4444	25.8889	89.234	53.4038	196.062	160.684	73.8824	156.621	161.188	90.7667	174.778	107.032	141.192	122.909	130.182	126.72	192.034	140.923	143.613	156.971	140.263	95.3243	280.175	121.969	111.767	45.1463	41.0345
															53	62.7812	175.778	89.88	18.7727	60.9	128.371	161.944	13.5714	25.0357	87.2917	61.5636	219.607	175.981	62.2727	165.828	183.545	90.5161	161.897	126.759	154.852	101.957	103.857	104.357	174.655	149	135.419	126	145.475	67.0263	272.103	115.027	79.8333	41.4286	73.9333
															54	74.5	210.688	102.69	46.7391	41.24	91.1282	129.412	20.1852	25.6538	96.2241	62.1	206.596	127.037	26.3333	161.625	200.973	76.2903	115.8	152.103	164.8	94.6364	105.292	125.733	155.862	147.759	137.862	91.3158	145.108	60.2973	263.917	68.7419	151.333	78.3409	99.0625
															55	75.8125	228.842	95.625	33.05	54.9355	138.824	99.625	37.963	26.5357	114.789	41.3095	159.508	81.7778	23.8519	156.395	193.023	82.0968	105.533	166.312	175.4	80.8	66.4583	118.879	161.276	140	110.467	77.9167	112.486	58.4286	161.606	55.5	192.59	110.846	87.0571
															56	96.7097	181.386	54.64	24.3182	74.2353	225.735	112.944	36.7308	34.3077	107.707	64.7895	152.224	97.7966	31.6538	139.368	210.442	80.303	84.7778	196.469	174	91	31.4348	96.0833	183.032	117.774	81.0667	51.2571	69.5714	53.375	55.25	65.5714	201.5	178.103	100.278
															57	58.4194	79.1622	52.3333	39.7083	93.3684	265.457	114.737	37.2593	36.0769	72.2708	115.682	185.962	134.55	35.25	139.889	183.975	119.871	64.037	156.344	133.531	49.3478	37.6522	89.8421	170.694	83.75	64.6774	44.9459	88.7222	42.6774	45.25	79.6	156.683	237.025	95.2162
															58	39.6552	61.1667	57.6667	91.5	100.263	266.912	109.079	35.1111	36.8621	91.4186	140.681	238.906	175.309	42.2	149.833	130.306	127.6	128.1	118.464	73.0357	35.9524	65	88.1892	189.053	75.7	86.0323	83.5625	103.946	60.7059	112.697	141.939	124.256	263.5	144.39
															59	44.9167	63.7391	66.2174	86.5556	89.0789	221.485	107.615	46.9259	24.4444	112.74	125.88	256.614	160.611	34.8	198.621	96.2812	115.345	100.429	111.379	102.192	56.0455	83.36	82.4634	160.895	56.1212	93.4667	92.9444	119.636	74.5833	164.829	137.188	92.5455	246.216	193.857
															60	31.8	58.2917	53.1818	72.1304	64.0968	138.324	90.4571	50.4074	33.0667	113.519	106.558	228.076	130.019	42.4483	231	141.69	121.345	73.5926	162.138	128.167	64.2857	82.7407	80.7674	176.421	56	91.7	107.5	124.278	87.2	180.528	166.706	99.6333	171.121	160.463
															61	28.3571	54.5758	49.1667	45.35	45.7407	69.3429	68.4074	46.3704	40.9429	105.388	119.696	163.345	96.3611	102.538	241.034	144.933	129.679	60.1154	182.483	135.889	70.1905	64.3846	85.4889	201.079	66.0625	108.161	115.548	129.41	111.294	169.946	212.543	102.303	109.219	101.636
															CELL 4
															Time	Sector 1	Sector 2	Sector 3	Sector 4	Sector 5	Sector 6	Sector 7	Sector 8	Sector 9	Sector 10	Sector 11	Sector 12	Sector 13	Sector 14	Sector 15	Sector 16	Sector 17	Sector 18	Sector 19	Sector 20	Sector 21	Sector 22	Sector 23	Sector 24	Sector 25	Sector 26	Sector 27	Sector 28	Sector 29	Sector 30	Sector 31	Sector 32	Sector 33	Sector 34
															1	317.167	22.2917	204.679	214	117.727	169.5	302.143	140.222	225.5	162.593	252.935	101.2	87.72	262.567	202.903	1.77778	161.231	234.778	55.1364	134.857	73.4	147.312	242.41	244.152	243.065	44.5769	101.045	124.441	189.862	135.692	97.0333	168.643	197.171	96.9333
															2	247.714	21.3333	199.742	197.519	112.227	61.68	286.2	151.621	196.379	161	230.552	101.8	159.04	219.308	241.367	5.14815	155.259	245.759	57.68	89.1053	100.957	92.9706	218.234	220.472	236.194	58.6667	88.8636	88.7714	135.7	104.231	99.0345	150.967	200.125	92.4839
															3	114.368	33.2083	183.667	193.741	140.773	46.4333	294.355	122.133	143.379	144.071	200.655	150.038	227.8	180.2	207.276	4.74074	188.346	260.515	65.6897	65.7895	78.4762	97.5294	228.509	209.22	189.848	48.68	105.261	92.6452	93.8214	108.559	110.893	113.069	223	73.0303
															4	105.294	46.2083	116.861	184.481	95.1667	46.4516	244.176	159.839	159	119.815	180.1	185.769	265.833	165.28	112.269	18.3043	204.63	249.081	58.8519	73.8947	89.4091	154	202.259	228.75	150.31	60.75	92.7391	105.345	93.2333	166.486	183.778	109.37	238.545	93.2941
															5	132.75	66.1739	111.576	162.038	75.16	46.5294	189.139	169.281	99.3333	130.107	166.194	190.037	209.083	225.4	63.72	44.0417	215.448	175.081	39.0833	148.474	86.2083	159.091	175.236	177.98	130.071	104.167	126.88	123.968	188.233	96.25	214.893	181.69	227.286	82.4706
															6	174.842	48.3043	80.2917	85.3043	49.9643	29.6061	124.65	118.9	55.2759	164.857	194.625	147.8	181.385	238.296	40.625	74.64	228.774	128.138	52.24	224.857	82.8696	159.69	178.038	159.1	115.536	141.043	166.435	169.853	331.793	73.1333	216.345	201.484	187.933	122.2
															7	332.381	32.0833	53	84	61.5385	52.8947	89.725	75.2143	58.4231	145.676	215.968	154.76	166.5	281.296	48.04	51.72	211.118	108.586	59.56	217.579	79.32	181.667	202.341	164.3	147.107	138.84	159.571	243.9	320.29	74	236.258	206.138	178.179	171.6
															8	341.864	58.9583	44.7391	96.7143	16.3824	65.8966	79.2286	69.6429	60.1923	184.647	232.688	161.444	157.88	279.577	68.5357	35.64	192.625	99.4848	55.3846	141	91.8148	273.789	177.257	124.5	159.107	120.577	97.3929	217.758	288.344	89.4643	293.967	161.9	173.607	158.833
															9	275.519	89.2083	31.16	198.625	4.25	64.25	144.433	119.5	132.481	223.088	208.345	205	169.786	278.667	107.71	36.0741	164.621	73.1622	58.5238	148.952	115.552	288.515	160.781	131.516	201.586	118.28	41.4138	194.879	256.182	98.5926	298.286	166.069	216.379	248.867
															10	284	119.667	22.08	265.04	11.8261	185.808	234.741	159.172	158.935	229.355	134.833	199.115	133.148	236.857	161.9	25.4074	126.034	46.9355	43.6522	133.364	172.5	260.545	143.533	171.133	236.679	91.92	52.8846	157.262	245.733	135.931	262.37	198.533	278.276	295.788
															11	273.318	123.04	44.75	249.889	25.381	154.333	253.034	171.786	200.607	154.219	111.9	153.833	162.731	153.577	168.774	8.17857	86.4074	113.143	52.5769	126.286	145.441	285.853	122.938	217.182	237.138	35.625	77.56	112.029	222.758	210.733	218.25	278.893	279.833	253.944
															12	255.8	144	34.8519	284.64	54.1304	99.4348	309.129	151.207	152.323	106.267	88.9286	145.542	136.917	149.429	80.0357	16.6	91.8519	168.903	32	159.682	116.286	258.265	101.107	229.459	183.222	43.9167	92.4783	135.417	208.032	246.893	207.167	338.714	267.133	210.444
															13	195.81	156.304	40.3214	272.76	77.4583	80.963	282.194	164.645	127.394	88.6897	78.6786	89.1923	181.222	171.815	50.5312	13.9545	78.4231	215.621	26.7857	187.043	112.69	198.514	93.5806	229.975	146.714	50.2083	109.227	121	188.97	195.37	182.633	291.323	191.344	218.862
															14	136.84	189.125	49.1154	246.259	64.9048	51.2692	307	189.258	94	65.6154	142.464	113.923	206.185	161	43.1333	23.0476	90.9655	215.118	26.8696	158.739	148.407	166.788	155.03	220.135	165.429	63.76	167.565	121.838	178.875	144.704	140.793	242.935	135.793	208
															15	143.074	230.8	35.3043	202.64	57.5455	34.2222	273.054	183.281	80.5641	43.28	157.893	150.577	196.038	218.167	47.4333	18.1364	76.9615	199.5	34	124.87	98.9615	161.222	166.886	195.647	163.75	39.3846	170.917	151.611	148.4	112.808	102.464	179.741	132.966	211.481
															16	212.909	202.042	63	136.895	28.8261	59.2424	230.919	170.286	69.1667	62	220.29	131.8	198.2	231.5	28.0345	18.8696	82.0833	192.273	47.0385	174.091	64.0417	173.605	181.784	163.765	216.4	17.7308	113.037	148.621	118.276	78.12	111.929	178.889	113.519	209.37
															17	198.348	201.708	51	113.368	51.3043	70.7333	173.641	199.912	37.3333	132.407	245.5	124.5	196.115	212.345	69.0312	30.5909	48.7273	196.5	37.5652	211.227	64.5	200.951	175.857	147.394	183.1	25.64	54.2609	142.452	116.556	75.96	98.6207	140.417	120.593	229.206
															18	246.667	114.25	81.15	108.235	72.2727	89.8462	147.333	156.257	78.1667	144.25	254.633	162.36	198.923	259.594	69.3125	42.4545	47.7143	161.905	29.3043	203.19	114.63	233.105	176.333	206.537	144.821	49.8261	74.6818	100.276	83.7857	119.929	117.444	147.923	138.393	229.243
															19	227.522	96.5833	79.8947	105.062	74.6818	94.9355	250.091	195.3	132.581	179.276	273.233	117.846	187.519	285.394	77.875	42.0417	43.9048	227.913	24.5217	146.727	139.444	263.486	142.677	199.97	123.9	32.96	70.8696	106.556	66.2333	180.214	111.821	269.484	181.276	198.524
															20	248.783	148.609	49.2609	291.421	21.4091	167.893	281.562	202.897	165.724	132.812	235.067	136.333	173.138	275.618	129.176	26.68	49.4545	293.696	50.32	107.909	152.655	250.618	127.6	154.448	182.828	15.5769	85.2069	129.379	157.893	222.241	124.034	298.259	198.355	223.553
															21	261.64	118.5	49.0435	361.522	14.2	178	290.414	218.448	168.7	144.594	206.621	142.538	204.207	295.171	103.706	15.4783	94.2917	291.607	36.05	112.091	139.774	320.5	127.966	200.821	253.214	5.33333	131.679	186.367	214.276	225.857	138.571	285.286	205.31	242.029
															22	269.083	97.9091	36.6	371.5	12.7273	183.226	306.806	213.8	150.433	101.719	192.3	104.269	184.571	223	88.8438	25.5	162.261	250.679	25.7143	70.7391	222.419	270.9	131.931	192.333	175.367	5.07692	157.393	189.5	248.533	244.185	192.222	235.296	232.897	295.118
															23	253.304	80.4348	17.8077	343.875	27.7619	159.806	297.806	183.767	143.531	71.5161	190.212	79.4	179.63	200.897	86.1	21.4167	233.92	228.393	16.5	89.7917	212.821	202.967	146.9	159.355	171.357	35.7407	116.893	150.059	289.2	217.241	205.692	218.667	255.333	299.917
															24	197.619	74.913	12.8846	266.355	79.7826	77.28	272.625	217.5	117.636	65.9333	246.533	195.269	200.308	203.179	79.1667	28.92	241.4	225.269	24.8333	154.75	179.321	200.129	194.3	183.548	158.036	24.037	65.1538	138.081	299.194	172.667	204.077	196.179	239.552	253.657
															25	148.091	35.8182	24.0968	285.344	49.16	40.9565	217.571	224.094	160.667	111.581	220.759	266.333	168.286	286.2	73.8125	12.96	202.875	221.731	59.3043	186.917	149.111	160.909	251.774	152.516	145.517	25.037	37	117.417	259.452	134.192	190.37	179.69	189.133	171.886
															26	192.158	26.8696	39.1379	268.211	23.2963	23.125	209.028	205.323	146.321	122.188	192.724	284.741	163.63	353.931	91.9375	37.0357	190.478	188.273	116.92	231.167	180	134.706	263.568	151.939	149.714	27.6154	23.1333	103.6	212.581	94.4444	158.714	143.448	118.867	119.294
															27	168.19	48.2273	61.9062	228.35	4.12	67	196.27	154.867	112.167	139.533	133.259	244	171.31	298.852	91.8065	11.52	179.76	190.167	119.292	174.52	187.208	106.552	239.65	108.242	153.929	23.1111	14	64.3611	143.633	49.1786	136.5	117.69	92.0857	92.9259
															28	178.05	102.095	60.125	157.875	3.45455	121.071	183.088	141.812	122.552	113.207	108.885	154.893	189.692	243.548	50.3793	19.875	196.083	199.864	87	184.652	164.32	106.379	183.667	137.094	71.3103	16.8077	14.6207	84.3125	142.897	61.1852	114	134.36	84.3939	118.214
															29	166.19	90.75	68.24	81.0455	10.8438	134.806	160.485	138.121	117.806	98.5556	118.556	159.222	194.926	177.323	36.4667	57.3182	215.043	197.348	79.6957	160.955	103.958	107.767	169.385	146.061	97.3929	12.4	15.4231	101.079	176.533	78	147.962	126.739	102.321	123.133
															30	165.579	98.9	78.9583	142	17.7419	116.444	188.176	160.065	150.742	127.379	186.222	161.107	178.346	175.059	46.8	39.8333	299.304	163.478	60.625	206.571	72.5	174.312	154.806	198.364	104.107	13.8333	27.2143	148.947	194.367	190.643	175.6	265.037	111.407	197.429
															31	128.391	94.381	32.4091	242.261	19	66.6	228.564	171.941	185.533	154.69	247.333	212.115	164.483	265.639	39.303	47.2083	320.833	179.577	109.263	189.182	58.8889	246.189	160.31	184.806	98.9655	38.08	40.0741	160.265	209.167	213.034	206.04	222.385	188.607	219.357
															32	265.3	104.727	87.1905	289.5	30.2174	59.3659	196.65	122.625	153.633	150.067	206.143	206.37	203.379	328.176	56.7429	88.6667	233	297.143	156.88	180.545	83.6	304.303	253.897	188.69	116	55.8462	51.2593	155.588	205.467	205.724	220.44	229.44	248.724	188.188
															33	205.625	198.818	155.696	295.81	56.3182	18.0541	171.524	128.226	176.29	177.69	240.724	196.815	267.655	286.222	78.7714	190.48	149.545	298.12	195.1	75.0435	112.8	333.909	250.633	138.935	87.7931	57.0417	50.6786	159.333	179.969	205.69	153.444	248.88	237.667	211.818
															34	169.783	270.409	136.292	273.8	77.5909	5.41379	123.913	183.613	168.167	223.034	224.767	149.111	242	274.364	108.676	145.115	139.043	226.591	173.857	85	177.688	313.226	255.786	123.133	101.296	64.08	48.6667	171.735	166.516	187.607	122.28	240.87	216.5	215.722
															35	181.478	242.304	96.619	252.524	45.9524	7.68966	114.689	203.967	123.759	202.655	211.897	104.148	222.677	254.448	187.054	235.16	100.833	159.739	179.85	101.348	171.562	287.759	211.103	102.276	62.1538	61.8261	60.1429	170.879	176.516	206.276	105.28	239.64	250.107	209.3
															36	150.571	181.136	51.2	213.762	47.9524	20.3529	210.625	176	82.1333	185.034	171.407	60.8214	198.581	241.4	215.943	258.75	114.458	139.727	200.25	146.565	148.656	240.433	166.5	88.0345	45.9231	54.8261	58.5926	161.909	161.032	230.562	64.7917	203.92	221.393	183.81
															37	118.35	102.364	55.0476	159	50.8261	25.1842	271.486	223.848	85.5312	132.815	114.037	46.2069	150.8	185.969	157.548	204.8	123.667	150.227	154.9	115.5	93.4333	212.97	130.345	86.3871	51.72	52.6087	73.2759	136.281	137.71	237.273	68.4167	170.917	209.926	145.342
															38	153.118	87.8	65	242.773	16.8636	40.5143	282.595	233.938	98.8485	119.692	101.769	49.5	144.833	129	124.152	145.571	105.333	278.762	86	116	86.2593	202	158.148	207.906	60	43.7727	86.2069	136.125	129.333	237.655	74.0417	141.875	181.812	111.816
															39	165.579	53.2	59.7857	264.889	9.42857	29.0323	248.026	256.706	94.7667	124.519	116.84	65.1154	231.808	111.25	97.75	110.786	86.2917	257.182	89.381	91.2381	76.5	252.216	178.593	268.367	48.6923	43.087	106.286	137.032	156.276	145.714	112.385	136.667	146.1	80.7879
															40	164.5	68.05	64.2333	190.655	10.0909	15.75	204.684	191.484	152.794	64	177.679	85.64	287.423	123.115	102.731	119.741	87.8261	225.76	125.579	69.1818	82.9355	279.667	199.111	250.625	59.037	60.8696	109.037	132.912	236.25	123.192	133.68	132.958	168.269	134.2
															41	178	103.857	93.6	166.56	2	26.963	194.917	168.677	180.719	70.6154	199.107	162	291.923	174.786	192.423	196.296	177.56	237.833	145.7	97.5238	82.6774	267.914	192.519	240.394	150.519	57.6087	102.889	121.086	306.2	186.385	198.833	143.958	162.214	156.115
															42	205.667	119.619	82.7	185.125	2.2381	20.4	223.243	171.933	207.219	85.963	185.207	179	235.846	212.357	230.552	178.08	111.458	282.542	93.619	160.826	122.067	276.03	190.321	243.172	162.889	42.8261	105.519	125.324	299.467	217.31	175.036	169.417	208.852	192.538
															43	171.947	164.333	49.6071	251.208	1.45	20.8462	272.514	196.9	198.812	157.115	129.75	182.172	259.111	258.857	262.367	188.148	140.739	326.4	99.6667	135.696	209.833	274.929	194.214	207.185	101	33.2174	138.346	174.222	308.8	220.655	197.069	200.792	226.214	217.692
															44	129.95	169.091	52.6207	225.636	7.47619	36.5517	284.273	204.833	155.353	185.538	102.714	177.464	211	299.586	275.875	103.667	91.913	204.429	111.826	215.208	137.867	238.778	174.517	238.273	103.962	51.6522	136.037	214.923	281.719	206.074	223	151.2	214.074	158.857
															45	85.1579	98.9524	66.1852	236.435	5.95238	53.2812	299.265	207.094	162.645	137.615	135.759	166.893	156.607	258.448	272.342	83.4828	93.8095	192	105.75	199.792	129.077	236.037	214.29	237.375	75.8846	55.7826	99.6071	235.025	257.839	215.714	191.4	170.926	182.556	183.143
															46	72.4211	79	74.6538	171.895	16.3462	71.2941	264.2	188.133	159.839	141.741	157.893	165.222	117.148	244.759	196.05	76.6	85.5	198.7	69.3182	175.909	131.31	240.214	172.769	219.794	77.68	67.5909	95.8889	200.974	209.548	204.25	144.731	168.778	138.607	181.206
															47	86.8125	68.3684	105.952	85.5789	27.8846	67.4595	209.03	167.567	158.286	133.25	198.379	142.542	106.68	153.267	142.583	69.24	80.4286	274.947	58.3636	104.952	89.625	184.828	177.759	181.324	76.25	63.2727	113.654	167.8	157.903	144.276	83.96	163.64	130.929	152.529
															48	96.8182	86.15	90.9	103.882	46.8333	60.6667	175.429	152.679	194.966	140.519	177.964	153.48	96.9583	110.481	96.8	60	79.7143	226.958	42.2778	80.4	94.3913	150.69	156.966	147.594	73.36	62.7273	108.75	134.237	136.067	128.593	89.08	125.958	95.25	107.207
															49	185.25	149.545	57.6842	117.824	70.875	48.6364	136.538	164	160.867	139.154	174.071	164.64	125.625	102.615	183.64	147.84	47.5909	319.714	89.9583	180.333	57.3913	147.679	152.871	167.667	86.44	60.7273	88	140.049	119.935	131.107	84.0385	86.0952	83.36	81.44
															50	150.304	165.818	43.6316	152.7	38.5417	24.4762	119.895	149.25	128.107	131.815	137.679	178.179	232.885	100.933	248.417	158.88	101.217	291.25	68.5217	257.167	43.2083	265.448	144.2	261.125	59.5385	45.4091	73.64	145.718	158.839	138.741	95.4583	121.333	136.964	84.9615
															51	40.12	117	46.45	109.368	82	30.037	155.225	155.276	95.6429	119	163.714	152.655	308.143	108.419	219.464	138.375	116.261	213.692	70.6667	204.583	74	304.429	156.96	301.467	88.0385	59.0435	105.583	196.229	176.71	130.852	73.1538	205.571	257.897	199.143
															52	39.25	84	44.75	69.2941	90.1364	48.4062	216.119	221.677	96.9655	133.741	164.185	155.531	329.036	122.219	181.643	195.083	145.261	150.524	90.96	82.5217	147.5	282.731	196.556	335.138	92.56	54.4545	162.56	215.406	199.467	200.038	116.808	231.036	312.034	234.345
															53	53.3684	148.4	53.2273	172.714	64.8421	23.0357	227.075	235.438	130.387	204.16	199.536	160.452	294.893	139.636	223.75	222.64	149.565	158.304	83.5217	64.4583	225.308	227.731	203.593	248.538	97.6154	69.2174	224	241.364	187.138	221.929	193.074	254.321	296.793	284.303
															54	96.05	162.318	109.429	231.952	116.05	27.96	223.154	252.839	135.586	166.148	234.167	189.194	236.893	191.853	227.828	202.52	247.88	133.652	129.333	101.75	198.897	193.692	187.043	243.276	76.375	114.261	256.964	184.8	180.69	201.071	260.148	216.107	320.3	228.065
															55	181.864	214.381	157.364	247.333	121.368	20.12	192.825	243.484	126.833	138.231	245.484	193.767	207.452	238.194	192.424	168.8	224.625	207.885	144.048	94.2609	145.192	177.889	173.792	128.778	51.56	127.348	275	167.452	193.233	175.621	283.143	206.96	349.138	163.588
															56	310.6	203.857	135.682	243.45	89.1111	19.36	174.049	213.886	95.1786	123.154	224.194	211.138	181.1	238.882	158.344	120.115	180.652	274.682	112.44	104.167	130.435	173.154	85	157.346	44.8462	129.773	247.357	166.4	158.429	148.483	316	152.32	256.194	134
															57	295.44	171.739	61.8571	227.2	46.1667	15.8	138.561	177.156	69.76	118.286	224.967	186.966	173.562	238.944	160.452	73	136	315.36	99.6818	127.565	120.417	223	52.625	157.889	66.9615	114	175.862	116.464	120.821	122.7	287.074	122.4	175.071	117.259
															58	274.385	137.217	62.4737	147.778	44.7222	26.96	120.667	118.786	57.8462	152.778	218.286	132.966	167.455	237.361	151.333	72.3333	107.238	323.24	114.952	182.81	91.125	295.846	64.0385	248.115	91.2222	60.3043	100.083	89.7241	102.296	99.25	157.5	86.9259	152.357	112
															59	180.429	57.3043	96.1053	123.263	48.4444	69.28	128.909	100.269	78.08	144.821	155.038	51.6667	149.147	195.525	118.03	60.7083	101.048	266.947	144.667	217.591	41.1818	310.577	131.84	288.714	132.939	40.1364	90.92	84.0357	106.931	108.778	182.214	99.1379	115.963	82.9677
															60	102.3	58.8	84.7	102.529	58.4375	38.1875	205.051	175.194	105.185	113.185	136.56	58.7143	139.682	173.804	93.7333	74.7391	129.85	180.1	130.091	160.136	41.2609	310.538	109.154	303.533	182.194	32.7391	80.7619	77.8667	143.839	86.6429	268.3	156.154	212.27	107.636
															61	95.3333	66.2778	81.3	110.667	59.9	27.973	236.611	214.452	115.452	100.731	155.28	43.3103	126.72	107.021	42.3871	78.5357	79.5909	88.0476	145.652	184.565	69.4348	232.037	106.269	300.871	172.964	39.7826	61.7273	138.351	193.867	148.233	242.037	194.966	334.03	144.184
															CELL 5
															Time	Sector 1	Sector 2	Sector 3	Sector 4	Sector 5	Sector 6	Sector 7	Sector 8	Sector 9	Sector 10	Sector 11	Sector 12	Sector 13	Sector 14	Sector 15	Sector 16	Sector 17	Sector 18	Sector 19	Sector 20	Sector 21	Sector 22	Sector 23	Sector 24	Sector 25	Sector 26	Sector 27	Sector 28	Sector 29	Sector 30	Sector 31	Sector 32	Sector 33	Sector 34
															1	222.125	130.391	218.889	30.3125	187.429	310.353	86.4211	131.08	114.806	55.8947	59.5455	46.4	65.7297	94.125	105.02	113.154	64	41.0385	32.2857	41.7857	40.2353	54.375	63.8571	75.7143	42.6111	74	46.88	106.651	137.31	92.0278	78.25	44.5789	40.2	104.067
															2	233.125	131.857	165.222	24.2	128.6	261.611	83.2857	144.182	110.378	51.2143	35.5	38.0909	62.04	110.655	96.6042	84.48	49.8571	40.6429	46.5882	51.125	46.75	64.1579	91.5294	97.3125	52.1111	107.222	66.5263	102.783	149.667	140.312	135.259	47.8636	54.5882	98.25
															3	217.103	121.375	86.4706	46.6667	145.312	216.917	115.686	163.095	119.281	41.9286	39.75	37.2857	76.6479	143.925	82.3667	59.5217	71.1852	70.814	37.6	43.625	43.7222	135.565	183.3	174.368	93.2105	109.5	121.316	83.0811	164.576	200.938	184.871	59.64	44.15	75.375
															4	187.76	100.971	84.4444	63.1333	105.105	164.913	123.429	140.643	116.567	25.1875	25.0714	32.4286	104.241	135.298	111.778	121.333	119.385	99.6176	27.8571	38.3125	76.7895	172.714	203.895	210.25	160.944	137.105	158.318	76	171.943	230.034	226.656	79.5	55.9048	69.25
															5	130.933	88.0968	89.3529	59.0714	80.2222	168.8	116.4	182.395	96.9412	21.375	22.8667	52.6154	103.735	135.688	165.607	144	115.862	86.7143	25.7647	49.0588	100.105	169.182	208.158	232.1	147.8	139.167	190.5	65.5161	176.605	250.567	196.424	124.786	50.0833	120.529
															6	133.676	81.4571	67.5	54	72.2105	114.893	140	223	106.2	29	18.3529	41.8462	103.105	166.4	206.214	115.12	89.2857	46.2143	29.2	53	113.368	159.273	242.714	191	119.579	127.632	184.15	40.1786	172.471	272.364	145.703	92.1379	50.5455	70.8125
															7	143.237	60.6538	53.3125	60.6	108.714	117.077	160.941	233.676	105.306	32.125	25.7143	27.7222	85.4177	181.097	208.8	124.517	67.4	37.4762	38	43.7647	81.35	128.033	245	135.75	90.6667	78.7222	111.824	37.7586	134.045	183.098	100.333	79.9565	47.0556	55.8667
															8	172.143	83.5714	63.875	81	126	124.963	178.25	185.289	98.9355	33.1765	30.8571	29.2667	83.4321	175.095	213.741	151.125	60.5758	39.95	37.9333	26.8667	37.1875	85.1053	220.526	92.1714	79.6842	61.6875	54.2632	46.4167	111.524	140.184	99.1429	82.1818	40.125	51.9333
															9	201.618	105.103	88.25	56.4	123.353	115.28	154.343	141.765	75.6562	35.0769	47.25	70.8235	85.4375	130.97	198.333	139	54.6364	38.7222	45.875	40	40	64.2222	160.311	52.8571	69.7647	61.0625	54.0625	64.6744	126.906	131.5	208.286	77	48.3	43.4375
															10	192.026	81.9355	116.333	51.6429	77.5333	82.5833	160.121	133.923	62.4667	38.7333	40.3636	55.1765	101.959	98.5488	164.929	108.026	44.0968	30.2632	31.25	29.5	28.9412	55.6486	97.5455	49.0417	67.2778	80.1875	70.9474	76.4318	135.283	200.08	232	112.607	74.0476	77.5625
															11	178.067	79.2333	127.125	67.0833	54.1538	73.2174	175.552	133.8	57.7568	35.5385	31.7	36.2222	97.8333	103.69	125.24	71.443	36.5926	27.8889	34.1818	36.6364	31.6429	43.8108	46.5	52.45	54.4375	77.8571	46.2381	99.9259	131.531	232.724	179.321	150.625	124.158	97.1765
															12	148.214	109.407	100	107.077	67.25	60.8947	126.774	190.769	91.871	103.826	25.1429	29.4167	67.963	101.7	125.264	84.2299	32.6111	27	29.875	39.4444	42.5833	39.8667	46.0909	51.5789	50.8125	64.6	38.8621	118.8	171.276	196.129	147.481	152.091	170.222	112.706
															13	148.3	111.97	95.8824	81.2308	56.7857	43.7826	161.824	189.731	137.613	123.263	30.6	36.2857	66.549	98.1389	197.448	87.873	30.9318	27.4615	26.7778	26.8182	29.3889	49.3871	90.3889	85.2105	41	73.3529	52.8095	96.125	166.794	165.879	140.185	146.636	160.55	130.526
															14	182.8	134.683	73.9583	65.8667	51.9231	45.2143	150.324	243.061	119.55	110.375	29.5	37.7333	69.1875	122.547	195.414	104.865	34.3929	27.5	50.4118	74.2778	50.0526	92.25	167.091	172.263	60.4286	106.389	103.895	81.5333	172.474	130.743	113.179	110.3	107.75	178.789
															15	191.559	184.574	73	66.5714	77.3571	48.1818	121.585	237.816	110.082	67.2105	32.4615	50.0714	81.193	112.699	135.625	113.812	42.2222	34.5263	55.8947	107.105	78.95	143.364	222.55	236.909	63.9545	90.8421	112.524	60.725	182.923	159.395	76	77.9412	96.4211	155.889
															16	190.152	221.905	82.0625	42.6111	87.25	49.2	92.9302	239.469	164.533	84.3667	31.5385	47.9167	79.5781	117.198	108.528	88.4815	44	43.8571	42.3889	82.5	79.0952	157.217	253.045	296.435	62.7826	86.381	109.286	44.3429	159.953	171.057	81.0312	64.2	72.2632	124.235
															17	185.138	201.95	52.8438	44.3889	90.4	50.12	96.3846	194.036	220.96	83.9167	14.9	2.90476	72.8833	225	148.719	130.296	42	42.2	31.8	47.2	69.4091	154.44	266.375	264.28	71.8966	53.1111	74.4	37.6129	126.333	152.133	171.1	110.923	77.7273	140.4
															18	153.5	180.263	59.3429	30.9444	100.231	64.3571	139.114	187.933	219.071	139.85	26.1579	9.42857	47.1404	168.406	167.548	120.966	39.5161	26.5	24.2105	29.8	52.1304	124.963	243.864	180.742	44.75	80.8889	74.6	42.4118	119.814	183.654	250.161	108.4	93.84	111.889
															19	138.345	142.194	93.3636	19.0588	61.5714	62.8	159.75	198.16	192.333	189	82.9474	16.5789	32.0488	120.106	152.469	100.219	41.871	36.35	37.4	31.5882	40.2381	107.333	165.409	80.8	46.7619	80.2353	58.6111	66.413	188.591	207.31	225.206	94.1613	87.6364	76.9412
															20	136.192	140.593	124.097	9.84211	55.1333	98.1053	166.586	216.185	188.259	205.727	115.6	26.9444	23.2258	77.2414	171.765	103.818	53.4333	39.9474	45.7059	35.7222	37.381	78.6087	96	60.2	44.8571	73.5882	42.6364	133.855	210.265	157.867	158.649	75.9655	83.45	95.1765
															21	158.429	132.4	97.8846	13.5294	72.7333	133.938	125.759	202.828	199.125	169.68	176.35	38.4706	13.25	66.8667	207.471	155.281	102.483	31.8421	35.9	30.4706	33.7143	62.36	39.9474	42.4118	40	50.25	40.1143	200.69	205.419	125.182	100.581	62.92	99.9375	106.412
															22	152.704	109.571	95.6786	21.0526	72.0667	126.765	120.4	209	183.621	132.5	191	34.2941	24.12	98.8611	170.912	153.938	90.75	39.3	38.0556	35.5455	84.5	106.963	58.8095	44.3684	36.5882	59.9375	36.48	179.472	156.433	105.758	106.278	56.2857	119	128.812
															23	181.68	103.074	94.7586	21.5238	55.2667	123.2	83.2727	220.062	163.581	143.2	142.056	31.9375	25.75	105.359	167.05	127	64.1111	25.4706	25.7647	31.5909	104.065	143.48	122.043	67.4545	44.3158	52.1765	46.1364	172.682	118.467	74.0312	83.625	61.1154	93.75	122.471
															24	154.815	121.357	88.2258	29.8095	54.6471	108	70.8	160.195	163.972	123.92	99.6111	36.2308	56.9412	114.57	104	30.6471	16.9231	16.3846	22.5	32.6296	106.478	193.08	193.8	73.5	66.9	87	50.5263	156.853	88.0714	65.4324	62.9677	58.4286	93.1333	154.294
															25	103.708	109.5	81.1429	60.5455	49.9333	59	65.8333	131.681	131.4	67.6154	37.0769	45.3333	54.36	124.341	82.5432	24.3571	18.25	25.3636	25.9286	36	135.049	214.217	264.4	115.536	49.5714	99.7647	50.7368	117.222	116.448	84.9677	64.3438	71.8947	65.75	111.625
															26	81.875	112.5	76.9565	69.55	80.3125	57.6429	56.7	100	110.071	115.037	46.25	20.9444	23.2162	151.844	100.224	27.4348	26.2667	26.0833	29	36.25	171.033	190.5	305.08	113.31	46.8421	95.9412	59.45	82.4783	116.839	111.724	106.529	64.3913	63.2857	91.0588
															27	110.308	130.533	81.963	65.3333	45.1667	40.25	82.2647	128.407	137.429	170.737	43.7778	14.5	27.3721	154.245	154.171	110.818	36.2	21	32.2941	38.875	120.385	135.478	242.4	98.3871	52.1579	77.75	58.9375	53.96	102.8	202.862	236.214	96.1176	32.3333	85.5789
															28	109.852	130.114	62.5333	60.4667	42.3846	32.3684	128.676	129.692	129.615	193.81	83.75	10.2857	22.5263	135.133	173	109.879	69.1379	29.2727	28.8824	42.7727	89.7391	82.9167	114.833	61.0909	48.5556	80.875	51.3889	95.4	166.211	187.966	225.548	121.314	28.8	104.789
															29	160.654	183.341	54	53.7857	38.8	26.625	80.9706	120.114	132.48	220.5	90.55	32.7222	18.4333	99.2459	143.267	140.212	84.5	42.0952	33.9	63.1	74.6667	73.963	79.2222	79.3529	60.4	69.7857	48.96	177.39	220.469	215.286	222	159.576	25.3478	155.278
															30	172.458	214.185	99.6579	35.8182	40.5385	43.2667	71.2188	156.083	122.818	186.76	133.947	45.3889	21.2308	79.6	147	156.781	77.1389	32.4211	26.6667	74.75	92.3913	51.9643	63.5	61.2	70.1333	75.75	90.697	237.514	204.966	201.321	191.222	119.903	29.2381	185.579
															31	176.654	190.667	131.889	28.9091	33.7143	66.75	92.7273	170.571	136.464	162.3	91	41.6316	20	99.1525	130.226	141.3	78.4118	26.3478	27.9474	52.25	110.636	107.862	63.8421	42.9444	67.7059	109.875	90.7917	193.526	186.233	185.345	190.378	91.4	32.4211	143.944
															32	154.962	146.538	151.688	37.0435	32.125	84.375	123.125	165.852	116.333	89	47.9375	74.0625	43.3953	117.62	111.75	108	94.7333	27.3182	22.6	41.0476	112.478	146.346	112.381	50.05	83	113.667	118.6	144.394	134.862	166.742	175.617	40.6	27.35	110
															33	127.808	122.704	133.724	98.9474	41.0625	76.4118	169.286	143.962	111.229	67	51.1429	68.5625	52.8378	132.535	114.029	110.147	51	25.9474	21.1765	33.8	105.75	133.56	150.095	88.3	69.5	156.263	99.6364	88.16	103.533	126.424	126.66	43.4286	36.4706	60.4706
															34	123.435	109.593	139	142.857	42.5625	71.9333	149.385	146.346	112.645	69.1429	55.9231	70.3636	64.25	118.29	102.102	84.8919	30.9583	27	28.9412	35.6	69.1154	119.333	151.25	143.048	89.1053	163.842	67.6818	59.1429	78.2069	102.088	74	55	54.2941	66
															35	112	107.385	154.583	167.762	43.2222	66.8667	111.364	153.64	122.192	94.05	50	50.4167	50.8148	101.733	119.885	77.65	34.9524	34.2778	35.0769	39.2917	55.4545	98.6667	146.2	169.75	89.5	155.579	80.7727	75.5909	96.6897	110.29	63.5294	70.35	70.8125	86.2353
															36	106.962	124.4	158.957	160.5	47.9444	41.3571	68	132.957	110.167	139.222	53.1333	57.2857	29.9	86.4138	171.8	73.549	30.8947	36.4667	44.2143	39.4783	54.7273	87.4762	96.3889	126.889	87.8235	126.65	97	117.724	152.077	149.759	76.1667	63.3333	90.6667	109.8
															37	120.6	132.037	131.44	104.043	53.625	79.1429	52.6667	115.3	132.684	141.783	64.875	37.8421	14.375	100.696	175.875	128.732	41.8276	40.375	56.3125	48	60.95	82.7	83.0588	86.4	76.4706	118.632	133.115	140.652	166.111	112.074	92.1471	36.1724	57.4706	82.5
															38	165.565	126.16	166.179	69.8462	36.8125	63.2143	52.3684	128.571	185.87	198.957	74.1667	43.3	11.2917	126.603	154.441	210.868	43.9032	32.125	46.6111	59.7059	53.15	77	64.8333	128.889	51.7222	139.05	174.5	197.556	218.815	145.296	160.7	28.6897	45.3158	51.6471
															39	198.609	147.75	145.4	52.6786	25.5	37.9286	52.8462	186.226	207.304	191.92	119.737	15.4783	12.1852	141.408	124.618	232.844	101.452	31.3158	40.0556	41.4211	70.1667	137.048	146.55	168.667	67.5556	132.857	166.84	224.481	213.667	171.32	230.323	25.3462	16.3	47.8889
															40	233.136	160.72	135	74.32	45.5	36.2667	51.5385	187.257	168.6	179.667	151.762	11.05	11.4444	120.217	109.219	228.406	152.407	45.2632	50.1429	61.4286	99.1304	202.348	204.455	172.65	79.7273	147.105	168	280.185	202.04	136.731	265.346	62.8214	11.2727	45.8421
															41	188.28	135.667	129.793	66.4348	48.4	51.9412	92.3448	210.097	130.75	163.519	90.6667	10.3889	5.42308	125.782	106.833	180.724	152.462	61.1429	59.9	89.1364	112.64	228.652	185.391	151.091	81.4211	95.4286	147.633	248.88	152.923	104.84	236.077	89.5	10.7826	34.3158
															42	170.083	127.038	108.654	62.85	61.5333	80.3333	108.893	183.387	116.88	167.654	122.15	19.6667	8.68	95.3571	114.611	170.929	138.708	61.5789	47.35	87.1667	138.615	241.476	148.208	110.875	61.8421	95.1579	139.923	223.04	145.72	103.208	213.889	107.704	6.95455	26.2
															43	127.783	108.179	80.75	59.3333	76.6	98.8333	95.75	144.179	90.2727	144.577	150.619	32.4118	6.45833	56.1395	118.194	149.433	110.136	55.3889	44.8571	88.3077	156.44	173.125	104.13	73.2381	63.9444	86.3158	100.038	170.609	157.52	100.273	167.958	103.714	8.15	25.0526
															44	106.957	89.9286	71.2083	55.4706	66.6667	65.4286	67.6154	111.038	89.5714	131.875	172.429	26.75	5.30769	63.0968	127.839	136.44	78.9565	49.1765	51.5652	88.3077	143.304	114.458	103.905	65.1	63.0556	76	72.2609	101.522	167.769	167.435	110.308	58.3478	24.5	43.6842
															45	85.2174	69.871	54.5909	62.75	77.6429	52.3571	33.5238	84.3333	91.72	132.318	111.4	15	10.3913	27.6897	126.719	106.577	66.5789	40.4444	60.6667	103.167	118.286	109.909	107.783	57.1765	54.1667	96.5556	110.556	86.4615	137.36	227.6	95.04	62.55	49.5333	47.9444
															46	105.318	97.1071	56.8621	43.8182	64.4286	45.1429	36.2105	95.8889	91.3913	90.2857	66.6842	32.5882	34.4167	21.3214	168.719	125.323	52.8571	33.2941	39.6667	74.9167	83.5455	133.409	104.783	51.3158	51.5556	117.176	113.55	102.13	143.423	163.375	100.808	67.0526	48.25	49.7368
															47	212.2	120.84	85.5769	60.75	47	63.6429	55.125	68.7143	79.2174	155.391	173.52	37.1667	37.9048	28.6452	177.852	168.267	113.926	42.5	39.3158	53.7895	66.1923	177.318	182.958	64.875	74.5789	122.833	164.182	122.462	174.417	144.148	76.1154	42.4375	65.5	55
															48	181.75	191.333	92.8667	55.8261	45.8421	51.5714	36.4815	174.71	60.6154	204.955	143.75	46.7895	69.65	39.8333	161.929	162.821	164.357	49.45	62.2857	58.5714	95.4444	205.083	213.769	40.8333	90.5	115.857	245.286	167.259	176.042	99.12	110.083	29.9444	28.7778	42.8
															49	150.182	192.72	79.0938	46.9565	35.4667	31.5625	48.7333	230.529	75.0769	194.435	153.273	55.7222	68.8636	52.1923	137.267	167	168.259	59.85	62.9545	87.3478	162.778	218.208	192.36	54.0417	109.75	146.45	242.913	227.333	170.708	102.792	99.68	39.7778	32.4706	63.1905
															50	129.37	155.64	67.8857	46.0526	35.4286	25.75	59.1515	200.73	90.1923	148.333	104.75	74.3158	64.2	46.48	113.448	158.172	138.92	40.1429	37.8947	86.3913	179.741	187.125	161.4	82.5417	80.2632	116.6	163.913	221.692	157.6	117.852	77.36	37.4667	27.6875	64.85
															51	135.458	109.875	106.731	79.9615	39.3889	29.5	41.4375	193.545	77.8214	128.174	102.478	80.2222	76.0556	48.1053	69.7333	136.633	101.84	41.6316	38.5909	115.192	153.292	153.043	136.231	103.304	52.7727	89.3684	94.2857	174.645	162.92	77.3226	63.12	40.8	28.2	37.6471
															52	116.731	131.083	118.231	83.0833	37.7222	57.625	94.08	110	53.2308	148	59.1481	41.7059	61	48.75	47.64	105.786	61.3478	47.2857	43.35	129.214	111.458	147.208	126.333	122.069	72.8	63	64.5	103.154	155.778	58.5333	79.84	46.3529	29.9444	32.6
															53	78.3333	146.292	130.68	96.0909	54	98.9444	127.625	83.4091	51.76	85.5156	40.5806	29.4444	31.125	31.3333	30.7273	47.7255	41.72	58.8333	38.8	142.808	107.292	132.292	127.226	91	59.75	61.25	48.1667	65.76	114.16	61.4615	94.1538	55.8889	49.8889	56.8
															54	90.28	160.25	142.4	96.2174	60.7	124.235	105.556	128.074	51.0741	73.1129	32.7692	42.4286	39.25	31.9	35.5556	54.7115	64.3704	61.6	35.4783	134.714	127.96	110.833	124.786	135.867	43.5909	82.2353	56.75	55.4286	91.4545	52.24	113.952	103	35.7778	41.4375
															55	114.167	186.25	117.1	66.2174	62.1765	108.167	69.8182	174.094	65.6562	83.619	26.05	38.2727	60.3333	37.1111	56.2222	134.107	116.364	66.05	34.3913	125.759	112.56	103.36	127.76	169.452	87.913	72.1053	77.7778	89.2083	104.783	59.75	137.5	114.8	36.4118	31
															56	110.292	167.56	152.714	75.9583	51.8947	107.412	57.5312	143.514	58.2903	129.5	27.8421	72.5333	156.733	51.2273	101.16	162.458	129.217	74.5	30.5217	110.759	102.577	111.28	124.04	169.656	115.917	60.65	79.2	152.609	139.091	110.409	189.167	106.333	26.9333	24.3889
															57	105.37	129.84	227.72	126.708	55.4783	139.412	62.1034	150.069	74.3448	134.517	25.4211	94.4375	152.765	69.4737	117.958	159.913	135.522	48.6522	24.8	84.4074	94.9032	106.038	130.333	165.323	107.478	74.8571	129.55	132.65	114.348	148.435	279.4	97.619	18.5789	17.3125
															58	104.214	113.5	276.385	152	45.3684	204.389	69.3793	186.889	119.032	116.655	32.8333	114.812	132.889	63.55	117.217	148.522	138.88	41.4762	24.5263	59.375	92.5806	95.8077	133.556	136.172	104.821	100.75	156.167	86.1364	147.5	169.136	226.25	140.087	23.0952	22.9375
															59	93.7429	167.852	267.63	135.143	32.6	176.211	99.4	215.393	139.167	81.6842	37.3333	74.3077	72.4375	64.8095	110.833	172.042	116.455	36.35	24.6316	60.3824	66.1562	73.5769	161.931	125.029	99.7083	69.1429	113.7	101.095	181.458	167.636	185.792	128.909	25.3	35.4375
															60	87.129	132.571	275.767	135	36.0952	144.75	122.974	207.581	104.311	67.1667	39.7273	58.6364	55.2667	46.6	96.0625	159.292	78.45	39.2353	49.08	92.0541	74.3333	58.6538	181.276	101.676	93.2917	50.7	83.6667	114.92	202.292	159.217	104.72	119.435	38.5882	37.4375
															61	110.587	159.154	244	101.241	37.7895	95.9	99.119	208.273	89.8267	70.2955	28.5556	45	49.5833	35.3684	73.359	120.72	58.381	31.8182	48.8636	102.514	89.8621	51.56	166.933	84	78.9167	44.95	75.7778	91.1667	196.52	128.458	66.5833	170.9	47.4118	31
															CELL 6
															Time	Sector 1	Sector 2	Sector 3	Sector 4	Sector 5	Sector 6	Sector 7	Sector 8	Sector 9	Sector 10	Sector 11	Sector 12	Sector 13	Sector 14	Sector 15	Sector 16	Sector 17	Sector 18	Sector 19	Sector 20	Sector 21	Sector 22	Sector 23	Sector 24	Sector 25	Sector 26	Sector 27	Sector 28	Sector 29	Sector 30	Sector 31	Sector 32	Sector 33	Sector 34
															1	102.633	18.5625	65.7317	198.262	58.0417	69.0833	89.4211	95.8947	26.6923	131.167	23.3478	129.963	101.167	220.32	10.7083	81.5	196.548	73.5172	119.171	127.032	37.8	22.3077	116.379	195.815	23.2692	74.7273	138.913	91.44	4.22222	182	187.531	30.4375	40.75	49
															2	61.6	40.3125	95.8478	159.427	43.1667	45	58.1176	64.7	81.95	137.231	9.34783	81.7037	137.586	208.538	32.96	64.2222	215.871	126	97.4545	131.125	60	22.4231	123.222	203.724	58	118.652	125.955	107.077	0.333333	109.486	185.562	10.7308	64.76	79.24
															3	53.5172	68.8485	109.816	148.306	35.0789	34.85	73.6875	55.55	78.625	127.333	7.82609	84.5385	144.167	188	28.6	44.88	185.967	151.419	72.2	123.226	67	21.64	116.214	154.31	57.9615	153.174	84.5217	105.391	8.5	76.3143	139.857	5.36364	113.875	136.462
															4	75.44	36.0312	116.787	178.89	83.4444	100.167	80.9	53.65	67.68	130.44	22.8636	109.423	117.483	148.444	20.28	61.2	172.828	162.571	88.1515	135.258	75.5	5.38462	134.036	119.323	55.2692	184.545	100.818	99.8182	43.3043	58.3636	145.172	15.5652	147.815	144.815
															5	78.4667	12.037	64.2	203.823	70.027	173.32	132.429	30.4286	78.8462	140.75	41.8261	140.346	143.643	146.037	20	71.24	156.567	158.581	89.1333	135.839	85.3611	4.29167	174.241	71.7857	64.1538	195	167.391	74.7826	35.4348	50.7097	208.469	29.2083	148.962	139.607
															6	88.4194	4.2069	73.4583	173.52	64.15	179.16	146.167	59.7619	50.4074	155.4	45.9583	121.423	153.724	182.63	33.5385	55.2083	151.483	147.515	93.2759	145.059	94.2647	22.9167	168.414	67.9333	71.76	173.696	174.455	75.6667	35.1739	70.9189	247.548	18.4783	125.179	117.71
															7	94.9643	5.68966	47.5	149.622	77.6923	145.286	202.136	43.3913	25.875	154.429	30.0417	133.308	148.69	195.103	53.963	27.76	165.828	141.379	92.5455	157.576	89.2059	35.88	165.321	87.4286	61.7692	172.739	118.24	74.3333	27.2	95.725	242.267	5.875	100.889	90.0909
															8	90.0714	0.806452	48.7838	206.628	74.5952	110.308	228.25	39.6957	29.0417	139.889	41.24	169.48	98.5862	171.844	60.1071	18.8	142.429	119.767	94.4848	124.781	82.4138	36.8	184.276	103.176	41.2174	131.217	71.875	45.6087	29.7407	78.3514	218.226	8.52	65.3793	49.5143
															9	67.3448	4.13793	28.1081	225.625	71.9048	76.1379	230.571	42.8182	16.1538	149.375	48.2174	132	90.7	147.818	82.3214	13.2593	135.138	143.562	90.2812	72.2759	77.4231	42.7692	202.688	79.5714	35.4167	86.5238	71.8571	40.6	21.9355	50.9118	170.733	1.52	58.8077	27.1724
															10	38.6897	9.53571	61.8837	208.024	76.6591	63.4167	145.5	55.5238	25.3478	119.88	59.5217	103.542	60.6667	120.121	101.621	3.59259	127.759	128.364	81.7857	68.6897	98.1538	37.4444	170.281	63.5556	41	70.5263	65.5714	44.5	24.3462	40.8684	104.296	1.92308	48.1111	34.5357
															11	65.4074	6.75	85.5238	208.462	47.0204	78.6522	74.9412	65.1579	21.7222	108	58.3333	73.4286	59.3462	106.881	135.567	3.51852	97.2	115.344	70.7857	104.63	77.9615	35.4615	120.567	55.7188	40.4348	52	62.1739	52.619	20.9091	39.5	42.3182	4.06452	96.0833	80.2222
															12	102.667	4.44828	99.6222	170.569	41.8448	50.8636	56.7647	67.4706	25	99.6923	47	48.6667	56.4074	75.5476	167.943	9.36667	105.767	93.2188	85.5667	142.964	59.3214	72.5161	107.425	55.4333	43.1304	54	61.05	56.4348	23.6957	40.7188	54.0417	4.5	110.071	60.4444
															13	105.16	20.3462	50.7083	156.221	60.8923	59.9524	62.1765	70.4667	41.75	50.75	50	28.3158	23.2	93.0926	131.211	18.0667	131.742	87.2414	122.258	128.5	55.0714	112.241	96.2558	73.7407	46.3182	53.5789	77.7	71.8824	38.3913	83.2308	155.923	2.72727	115.185	95.5
															14	111.714	33.6538	50.2885	182.216	59.2456	135.708	160.391	54.8571	82.1667	36.8889	69.1667	47.3	22.9231	117.654	101.545	8.28571	158.065	89.7576	141.536	162.931	66.4615	122.857	97.2188	134.357	26.2083	81.7	101.45	87.2632	37.92	108.675	183.692	19.7917	87.0435	87.2692
															15	156.429	74.4815	64.1837	163.949	15.475	176.84	163	76.75	79.5882	36.1579	46.7647	69.7273	62.4571	161.023	63.2	12.75	136.032	116.394	105.296	164.586	77.44	90.7692	131.6	119.828	24.0435	186.095	64.9524	110.3	59.5238	94.8571	160.452	54.7826	114.917	61.1538
															16	127.483	91.5714	73.25	185.964	10.8158	133.76	179.571	108.32	71.0556	33.4211	27.2857	133.462	84.2581	165.711	39.4483	15.3214	145.8	102.424	89.2593	180.31	99.4231	80.5385	100.344	80.4138	21.8	194.909	85.6818	164.45	35	113.719	137.3	48.5652	102.346	60.6923
															17	129.367	113.357	45.6389	252.922	26.907	83.4	149.286	121.273	51.8333	28.5	51.6818	149.25	72.7333	164	39.7667	12.5	150.867	138.03	74.8889	170.733	146.231	89.8148	112.194	89.3571	50.6667	165.619	101.227	162	40.9565	108.379	132.5	34.7826	94.52	77.8077
															18	118.103	129.75	27.5758	268.018	37.6444	90.8148	136.368	125.478	72.2222	39	57.2083	148.731	91	168.889	35.3333	8.96296	160.75	153.382	103.333	160.267	170	106.962	133.821	80.5926	95.5652	137.143	113.591	159.5	37	89.6429	128.812	19.087	78.5556	70.4444
															19	136.08	90.7857	26.1429	235.518	38.9512	162.708	149.619	97.6522	63	35.4211	60.68	138.143	69.129	188.364	43.5517	10.3846	139	171.1	103.581	144.871	176.333	105.464	131.593	110.667	121.261	130.048	92	147.5	42.3182	73.2759	97	12.72	79.12	66.9615
															20	122.269	18.4643	23.0833	180.509	34.6842	185.52	129.542	67.45	52.45	49.3158	53.48	149.269	78.5806	184.515	52.3929	10.5556	130.903	158.677	95.6	129.281	162.781	93.4286	104.269	117.042	121.292	112.783	84.1429	104.286	34.1818	49.3667	91.7895	10	81.7778	60.5556
															21	148.483	3	32.8056	168.825	32.8529	169.583	109.333	47.4762	54.619	60.1875	64.6	114.926	48.1	157.667	73.9355	6.62963	112.107	136.156	92.9333	95.0667	105.188	67.4483	68.3043	72.6538	97.9048	87.3333	66.3529	116.909	39.0455	40.8293	92.6286	4.95833	82.5833	58.7692
															22	151.485	-1.5	41.4444	143.295	27.0938	101.167	87.1176	45.6316	87.25	86.2381	88.2174	119.8	54.0714	111.725	104	7.11111	53.0345	101.382	124.069	94	54.0606	42.4815	59.6	38.4231	40.25	44.8	76.95	115.5	22.5	58.575	74.0385	4.26923	58.0455	100.067
															23	132.138	-1.48148	20.5938	154.844	21.129	71.4091	82.9375	83.7222	60	129.364	88.0909	88.1667	36.4231	87.9737	100.821	11.8966	37.6667	92.2812	181.257	87.4595	39.1481	38.8519	42.0476	41.0417	44.4	46.5263	115.35	86.2381	40	72.4167	65.2593	10.1364	57.5455	182.515
															24	127.7	4.65385	42.3871	185.38	62.8571	50.5833	111	75.1579	67.4	134.045	73.7826	77.2222	51.6	63.9032	40.2609	18.5385	41.931	123.528	193.824	96.5152	71.3333	67.92	86.8889	37.5417	48.5	111.143	178.35	38.913	29.9583	127.054	120.533	13.4348	47.0952	127.727
															25	131.562	10.9259	49.3333	206.933	73	74.6923	109.889	84.9	49.3077	160.769	39.8261	111.5	49.8214	113.292	31.625	16.7826	78.375	155.083	186.812	140.903	103.333	95.92	158.56	64.9231	75.2727	180	173.7	29.8182	10.7917	135.256	158.724	-0.545455	106.125	111.862
															26	152.867	14.7778	45.7667	213.674	65.5306	52.36	67.7222	65.8	37.7692	132.667	24.1739	126.478	41.0741	170.034	45.0769	66.7727	113.579	156.485	164.088	180.774	119.258	71.3333	147.875	104.308	101	195.565	152.773	32.25	29.8	128.051	179.607	4.66667	148.808	93.7143
															27	166.188	33.5926	17.129	199.66	73.6066	25.7727	42.25	49.5294	48.0714	78.4062	15.5652	127.043	67.6786	186.444	57.5385	70.7083	151.2	150.5	165.875	163.515	111.743	70.3182	166.696	183.583	151.348	164.318	183.727	11.85	18.3478	132	210.741	9.95238	151	160.071
															28	163.094	33.6296	16.2069	172.863	87.2121	38	30.5882	41.125	40.9355	81.1667	16.125	112.375	98.8571	162.828	80.5417	45.8	170.861	145.455	132.094	145.485	112.394	56.3636	160.826	159.56	161.12	114.5	171.4	19	21.72	153.026	178.292	8.59091	137.938	159.033
															29	175.758	27.5	25.9667	174.659	107.62	5.36	89.2381	131.389	45.0455	97.0769	21.2727	75.68	108.69	147.607	77.0417	36.5385	192.364	153.333	121.806	126.618	74.6875	38.3636	179.833	181.64	144.346	97.12	131.25	8.5	12.4815	156.895	159.44	3.6087	155.457	144.2
															30	141.121	18.16	43.8667	153.722	130.956	10.1923	176.55	162.429	79.36	114.045	37.6087	41.0417	103.156	126.844	97.5	31.2963	175.029	125.343	108.774	86.3824	47.5714	21.5455	146.125	132.852	100	136.5	64.3158	7.71429	17.1667	133.914	110.609	8.57692	101.725	148.906
															31	127.241	12.24	53.1071	137.8	135.242	5.25	164.476	172.714	79.56	114.095	76	22.7391	69.8	130.385	143.103	15.2069	156.438	138.303	65	46.125	8.95652	40.6522	117.333	79.2222	119.652	132.5	35	9.43478	34.6207	114	64.75	15.2759	94.075	89.2581
															32	115.483	32.9583	84.3214	143.76	124.969	7.83333	179.286	151.5	44.9048	134.115	60.6957	32.0952	55.0667	118.395	148.906	10.9032	107.133	129.971	57.7879	29.2308	21.8333	128.292	102.083	49.1818	182.409	106.08	44.7273	25.2632	34.7778	112.333	47.3333	7.09677	86.1795	57.6129
															33	87.28	54.5833	116.962	133.654	160.241	10.3333	119.455	106.1	18.0952	136.393	41.7083	46.8095	63.6897	90.1163	112.389	11.1	61.5862	146.812	56.0625	24.2	16.7083	138.708	97.4231	35.25	221.091	78.6522	52.913	15	29.8077	74.3704	38.5714	2.82759	81.6098	53.2667
															34	76.6333	48.125	68.0357	171.577	141.581	14.3214	94.5909	105.05	19.2174	127.483	31.24	74.381	97.7931	47.9429	68.7931	25.1786	64.2667	181.686	101.033	78.697	18.1739	138.478	161.542	80.8333	160.043	48.5909	49.4783	9.80952	19.9167	85.2174	49.913	8.375	88.7179	54.0667
															35	59.1071	30.96	70.8571	182.069	128.389	15.7778	105.5	77.3158	16.2222	138	21.625	117.583	93.963	77.3214	53.1852	49.4	87.5625	165.857	141.344	92.6471	24.6522	112.318	186.72	95.4167	181.72	27.3913	68.7368	18.4348	21.913	92	50.2174	6.51613	100.195	65.3
															36	52.2414	19.4583	114.815	191.281	131.15	51.5926	73.9524	51.2778	18.4545	105.387	7.75	135.615	59.1481	146.037	52.6923	44.3333	122	166.182	136.531	126.917	34.8	91.2727	176.591	123.125	166.208	60.75	57.75	20.8889	20.0909	147.857	58.4	-1.78788	100.977	73.5667
															37	50.1875	22.4783	90.12	182.333	157.788	71.4815	79.7826	72.4211	34.8571	117.154	5.75	134.88	48.1481	163.519	80.52	44.5417	179.421	185.688	172.412	161.297	52.8667	104.714	148.045	117.273	117.409	78.4583	58	20.8333	24.5	199.741	80.85	-1	99.1633	102.812
															38	43.0294	14.7273	101.643	178.029	170.27	64.5172	117.857	70.9	57.08	126.682	7.58333	120.708	39.069	155.929	93.5	29.1481	203.205	117.848	159.265	166.1	55.6923	97.7727	95.25	70.2	96.6522	72.1	55.7895	13.2609	56.5	176.208	100.091	1.74194	95.5455	105.594
															39	44.7353	18.2083	62.2593	198.625	189.4	47.2222	167.87	53.8	43.0833	96	7.73913	91.125	43.6364	167.333	87.8846	15.2593	200.385	84.9143	158.281	159.524	39.2955	83.5	77.4737	46.1429	91.9048	48.8421	73.7059	23.7391	99.2759	153.692	106.5	12.4706	95.32	83.3125
															40	55.125	33	38.2963	177.515	184.056	56.9	114.174	39.45	29.0455	67.5909	69.8	120.077	46.9722	191.667	57.8667	10.4074	185.5	57.3333	161.5	152.386	25.9318	66	133.619	99.9565	98.087	26.15	64.3333	22.2083	60.6552	120.923	128.739	17.6667	83.3846	68.7576
															41	120.966	72.4783	62.6154	146.548	188.394	83.2121	93.0952	38.6667	20.4211	74.6522	78.08	133.958	58.1081	190.974	37.6897	44.2857	125.8	45.2903	142.394	126.49	20.3871	93.35	134.826	236.481	84.56	26.1053	88.8235	47.3182	77.8148	137.75	133.364	30.9394	103.717	68.5625
															42	98.2903	98.5455	42.52	80.0345	146.367	41.7857	111.783	98.0476	13.1053	28.8571	69.963	112.731	36.1515	159.622	57.3714	43.3667	105.207	55.9333	91.6061	153.61	24.4118	105.7	136.917	236.481	56.5833	25.7	69.1429	30.4762	70.4615	94.4348	38.4615	46.875	83.549	58.9677
															43	107.545	102.167	44.9048	45.84	115.24	45.5769	105.913	107.579	20.9048	51.9412	54.36	128.452	41.7742	154.245	35.9459	57.3103	121.517	116.853	76.3667	153.472	39.6129	97.25	116.348	258.593	106.821	17.8947	70.3889	46.1429	65.5455	91	54.12	57.3824	83.7292	56.6774
															44	93.3421	70.4348	30	47.6071	131.769	63.6875	65.8261	49.8333	30.15	40.5	54.8636	111.742	56.7	120.309	25.4634	57.3793	112.379	117.312	105.2	117.475	37.0769	69.3	111.348	258.724	98.4828	28.3333	85.4375	33.3636	48.8095	77.8947	54.5769	62.5	87.8696	71
															45	85.6154	50.1739	20.3913	58.2222	152.167	87.9333	70	28	31.0667	28.5	141.519	110.955	53.3	106.462	26.1892	50.9667	110.433	96.5806	107.323	88.0465	39.037	63.5714	111.64	258.194	56.9	27.55	64.4211	37.9412	44.76	153.545	55.5714	53.2188	87.3958	55.5667
															46	88.2188	37.6667	57.3913	51.8571	184.656	73.2353	66.35	46.8824	42.4706	55.68	216.696	98.9565	53.3448	105.675	37.7333	75.4667	49.3103	62.2258	75.697	63.3208	35.2727	41.4286	122.778	162.861	16.6522	41.7647	53.1667	25.2105	60.5172	217.909	55.5455	44.0882	86.8095	51.2857
															47	58.6	35.4211	52.3636	78.5	215.875	72.9032	63.5238	101.789	45.4737	68.0435	211.565	64	44.6207	124.522	61.5938	72.5667	65.9655	46.3438	71.4375	76.9516	29.88	36.05	78.5238	70.9167	30.5263	72.3889	51.55	22.9091	94.4286	196.304	51.875	45	89.1471	54.5517
															48	48.72	28.45	23.8636	103.306	210.433	62.6333	69.0909	160.632	48.4	65.9048	147.565	51.7826	45.4333	138.976	97.7419	78.931	62.2857	75.2069	65.6765	111.458	31.4595	64.4783	66.25	44.2	51.8333	77	53.9048	19.2174	99.8519	169.783	52.0417	50.8421	83.8824	44.7143
															49	37.6333	24.8333	20.35	97.7692	160.633	34.2692	129.955	156.429	37.7895	69	120.429	57.4348	46.9032	174.179	93.6207	92.0357	117.517	125.031	75.8	127.244	52.2903	136.583	77.96	30.0476	46.1176	49.9375	46.3333	24.9583	102.643	151.783	49.1739	45.2368	83.9714	38.069
															50	25.2	60.2	49.8095	83.0645	149.769	32.5926	160.333	143.478	48.4762	63.4444	103	64.8333	58.5938	165.222	93.5517	84.4643	133.655	155.607	107.424	138.615	45.4483	141.083	101.286	21.3043	32.9333	36.6154	36.9231	35.9394	99	154.174	55.7037	30.4	99.6364	28.2963
															51	39.3571	112	106.682	32.76	190.12	30.68	111.727	145.524	62.0476	75.6316	113.905	95.5417	69	174.067	92.3704	91.8519	136.897	172.438	139.781	160.289	41.963	88.4	181.758	32.6	31.75	35.1538	41.7857	32.3448	122.333	163.091	77.0769	35.7895	94.8182	30
															52	57.7037	135.957	123.591	40.0833	161.667	37.8519	80.1429	113.45	61.6	89.8	103.333	122.615	68.7	166.857	106.2	62.1538	155.129	162.484	166.121	176.605	40.3333	45.9	236.133	35.7353	26.8125	36	59.75	30.5714	110.188	172.182	92.56	29.325	110.243	23.0667
															53	57.9286	128.5	129.125	56.6296	182	43.3103	54.7826	91.0476	63.7273	102.722	73.8333	153.04	69.5806	155.63	109.296	33.5385	184.419	113.194	139.882	177.474	64.25	15	224.222	49.697	32.3333	37.8667	51.3846	28.6452	102.133	179.304	91.12	34.175	102.842	13.129
															54	51.96	87.75	94.44	89.2963	184.633	51.9394	60.5238	47.3158	49.375	64.45	72.04	90.3846	45.4848	187.4	125.143	25.5769	210.273	172.167	167.361	179.128	61.625	29.087	123.909	33.8462	28	37.875	77.05	18.24	118.786	167.957	96.1667	37.8	116.65	12.5333
															55	77.4483	75.9583	82.92	100.481	164.29	34.1765	89	44.0435	38.7333	49.4706	48.8095	47.125	33.6591	186.949	72.1071	25.2593	162.594	100.545	141.903	142.051	67.7872	36.8077	95.0455	37.8333	35.4706	45.1765	125.789	24.4091	112.963	124.273	118.28	32.9474	137.405	17.4375
															56	63.0741	50.4762	97.12	85.037	139.44	21.5926	127.217	95.75	32.6471	38.1667	41.0625	34.1	25.1731	187.439	66.4333	29.5714	95.4194	73.0312	119.312	110.381	59.871	71.3636	53.2941	43.8235	46.0714	68.6875	108.05	41.8095	102.25	111.773	117.385	43.525	116.19	22.6452
															57	41.1538	35.7368	43.9545	41.24	24.7368	22.0455	101.158	97.9583	89.5714	31.75	25.8125	22.1053	50.2931	191.243	48.9355	70.32	85.1379	80.4688	98.129	92.75	53.6182	67.2692	27.375	30.4118	35.75	32.8571	49.5	65.88	84	129.826	118.444	39.8718	121.705	22.9062
															58	36	45.85	72.3043	44.8	27.5263	20.6087	41.1111	51.6842	88.8	53.0625	71.65	74.9545	72.5	175.605	57.6071	77.9231	116.552	85.4062	121	92.875	41.9024	47.913	97.3889	53.3333	41.5625	31.2143	38.5	61.0909	82.3478	116.25	102.577	42.7561	121.898	18.0909
															59	34.6667	95.8261	167.783	84.5	91.2692	22.6	44.7222	50.0556	82.5882	60.7619	123.095	161.375	63.6316	169.538	42.3871	72.0769	148.621	102.893	106.559	114.273	61.8605	21.56	165.389	59.619	38.1053	39.625	74.0588	68.1176	72.65	85.55	64.76	42.1304	112.071	12.1515
															60	37.3077	102.957	149.13	83.8	159.926	31.3636	182.864	101.864	64.1	73	139.095	175.417	58.0938	157.614	41.9375	65.9231	156.971	73.9677	108.333	119.78	61.2222	13.3636	167.9	61.4348	20.75	30.5556	112.562	77.3	65.5263	89.6667	69.3636	36.36	93.2817	19.1875
															61	51.44	102.565	86.875	111.72	173.8	27	219.773	158.318	22.4762	87.9474	155.524	172	38.3	144.5	50.6774	42.8846	161.743	105.7	79.0625	131.762	82.7111	45.6429	64.0833	37.3158	40.1579	36.25	76.7333	88.2	51.3043	134.227	128.87	37.0185	76.9344	11.4688
															CELL 7
															Time	Sector 1	Sector 2	Sector 3	Sector 4	Sector 5	Sector 6	Sector 7	Sector 8	Sector 9	Sector 10	Sector 11	Sector 12	Sector 13	Sector 14	Sector 15	Sector 16	Sector 17	Sector 18	Sector 19	Sector 20	Sector 21	Sector 22	Sector 23	Sector 24	Sector 25	Sector 26	Sector 27	Sector 28	Sector 29	Sector 30	Sector 31	Sector 32	Sector 33	Sector 34
															1	183.655	144.457	149.036	231.964	222.462	56.1944	246.435	239.122	30.4242	202.052	125.395	43.9565	93.3929	212.69	69.2222	182.6	65.6875	17.2174	13.4118	100.875	112.55	217.571	252.049	71.3421	168.077	182.519	128	160.069	144.326	266.559	46.6667	196.206	121.257	109
															2	159.833	195.139	130.893	175.731	179.5	62.8378	253.727	217.128	46.2121	196.148	116.795	30.0833	65.6071	203.548	106.115	141.036	71.3448	21.3462	14.0667	106.175	104.667	181.842	199.949	68.7143	213.036	170.926	176.419	205.345	124.762	153.41	19.5667	133.235	188.314	131.765
															3	140.533	185.385	126.467	155	168.654	73.4211	233.442	166.405	47.4412	213.135	87.0682	31.5417	40.0645	209.031	142.621	151.962	93.5625	23.2593	21.2759	111.167	168	127.294	174.054	64.2	239.821	185.111	241.125	281.226	102.273	145.417	11.3448	148.433	188.222	177.056
															4	139.424	239.128	108.094	101.12	171.346	69.1667	209.386	184.583	63.0286	199.039	76.0625	25.52	53.6875	157.156	179.034	134.655	88.8485	25.2222	34.6296	103.385	183.947	176.108	130.875	42.7353	196.714	194.143	237.774	294.788	129.182	173.281	76.2414	201.882	227.486	185.676
															5	113.933	237.075	83.2424	118.875	162.5	71.8919	208.628	173.919	59.8	202.352	63.1915	22.6538	42.2667	160.606	179.3	117.607	90.3226	27.6	35.1786	70.3281	180.075	223.902	127.286	48.5676	98.0357	145.111	241.656	326.781	176.118	183.742	106.938	279.694	241.265	219.722
															6	90.2667	184.378	55.4062	98.9545	128.815	75.2941	185.087	163.972	36.0857	212.96	67.1356	12.88	25.1818	205.467	67.069	131.71	73.8286	18.9615	38	71.3881	162.395	234.667	78.7391	39.9697	53.7692	100.538	188.818	258.562	161.622	135.5	59.4706	312.865	280.457	235.146
															7	118.714	146.471	51.0294	92.3182	101.261	84.3824	143	119.611	30.7838	167.527	77	12.56	19.6176	208.935	107.548	107.448	68.8	25.68	38.5625	112.016	110.868	185.788	94.7333	44.0909	42.04	111.84	133.483	175.853	143.55	84.6667	17.2059	260.405	244.667	210.725
															8	127.844	196.647	101.789	82.375	104.917	107.962	94.359	88.8	50.7714	215.96	63.7719	7.46154	34.8125	180.656	165.452	129.069	115.429	21.7586	23.7742	153.5	123.263	201.579	78.0667	45.5517	65.8333	105.667	122.414	184.103	104.81	89.75	3.33333	145.158	180.97	184.324
															9	179.419	171.061	142.436	99	89.5	101.414	82.9744	58.0303	37.7143	208.161	28.1667	17.5556	59.4286	169.03	150.345	136.581	165.966	11.9259	26.8529	185.418	176.541	227.286	86.0909	47.2593	92.2609	164.28	166.483	215.103	90.9444	147.595	5.44444	71.0882	125.182	152.333
															10	198.788	118.323	207.214	106.846	236.68	37.7941	163.208	51.9143	34.8788	170.242	20.7857	21.2593	71.3243	190.812	153.242	122.233	219.321	21.3333	32.5938	185.536	236.077	203.302	111.571	45.8276	71.48	209.846	142.742	235.545	117.8	181.9	9.46429	60.7097	91.1579	145.703
															11	224.909	86.3	208.767	264.786	168.607	40.3243	190.881	77.6	47.5938	162.291	13.9375	30.5357	82.0286	251.818	167.939	86.3333	241.207	27.3	39.8857	189.833	248.225	192.396	159.513	42.8065	125.96	132.889	238.194	227.323	231.895	270.919	24.1852	121.556	151.788	201.405
															12	132.065	79.6667	188.273	258.167	189.103	43.9643	187.39	122.289	88.7568	124.783	26.2903	55.8333	91.0571	270.147	181.879	55.7	255.839	27.6667	56.3846	228.245	237.385	174.423	218.875	70.2581	107.679	105	283.846	195.559	227.048	252.324	25.9655	185.6	153.871	259.371
															13	42.1786	110.125	193.378	271.765	137.724	137.586	191.171	108.667	103.135	139.917	26.7333	108.933	124.788	224.242	151.667	79.7	250.909	27.5185	50.7778	270.078	221.342	182.224	180.175	166.121	121.655	95.2692	338.4	186.257	226.976	257.553	19.4074	240.714	177.032	262.889
															14	28.5333	126.455	173.189	288.861	106.833	180.143	178.861	167.972	72.8235	155.515	27.4667	122.033	198.935	239.7	160.968	100.241	244.273	16.3571	57.9783	237.698	205.35	173.362	186.784	211.806	115.069	78.1111	286.929	147.1	204.558	212.658	18.3448	254.457	134.862	250.706
															15	16.7941	173.216	157.571	216.361	84.2581	168.7	210.303	217.2	79.2353	105.469	21.1379	80.8065	192.281	213.125	163	88.1667	221.387	9.24242	57.7	225.3	189.2	193.233	147.658	198.788	123.188	44.75	261.63	109.065	161.837	133.171	27.3214	217.222	110.414	179.353
															16	19.4286	171.053	164.412	155.949	63.7143	156.515	224.061	248.211	79.1944	87.1379	17.4286	68.303	243.758	212.094	177.742	77.8667	188.233	12.8438	35.1053	206.34	156.41	199.455	111.5	208.895	111	38.4643	280.231	96.3	116.5	69.2222	41.9032	184.286	85.6562	89.9375
															17	29.7941	156.676	140.543	125.714	44.4643	95.1333	238	276.263	75.697	146.909	12.4286	53.7188	238.412	191	175.543	91	125.321	33.6207	16.7297	143.964	177.625	170.857	126.056	185.949	71.2973	60.8889	260.8	81.4444	103.794	63.9259	58.0645	153.029	59.7576	73
															18	34.5758	177.684	142.054	98.4694	74	68.56	182.184	267.784	84.7419	196.758	5.75862	57.1765	250.056	157.879	146.941	90.0345	116.286	38.4074	13.3243	110.339	205.39	151.205	118	194.275	62.6667	59.4615	231.967	90.8462	99.8438	52.6667	37.1724	153.872	74.1212	97.1613
															19	44.4118	153.077	114.667	122	52.3548	58.5417	96.4857	215.278	80.2353	197.697	10	49.4	185.975	128.027	109.941	62.0741	94.2963	22.6	8.31429	142.25	221.651	98.375	144.484	195.548	10.8182	130.786	149.786	191.469	177.684	99.9688	9.42857	239.051	103	205.194
															20	55.6667	110.737	123.051	143.5	67.9032	75.7727	58.7692	189.25	41.4857	190.706	12	24.1471	156.457	87.5135	119.576	107.462	253.452	21.069	17.7619	203.05	202.875	196.405	155.581	193.263	7.90625	199.75	144.571	212.156	206.472	136.935	19	280.914	156.371	208.375
															21	68.4286	159.053	125.561	115.492	115.25	71.8148	154.295	179.139	32.9394	203.25	11.2258	35.0541	199.907	122.73	237.344	94.1379	310.9	45.7931	15.7805	196.738	194.263	237.659	123.229	211.35	34.4688	166.862	170.267	155.4	201.459	117.7	26.8125	315.487	160.8	196.812
															22	83.6757	121.381	127.289	102.545	195.103	64.931	250.8	169	67.2727	169	17.8065	45.2222	244.878	185.816	216.818	115.931	259.781	52.4375	23.9474	215.679	178.184	268.975	113.694	228.442	72.4444	131.714	99.9655	207.032	170.444	58.6	78.0526	310.657	166.083	215.424
															23	83.025	124.205	154.364	115.983	226.571	73.6667	243.174	202.135	38.6364	197.333	9.64516	61.1892	254.595	206.333	207.515	119.032	270.531	72.9714	37.0263	208.522	187.3	238.595	116.972	233.262	74.2105	114.929	73.2414	266.939	190.938	85.2903	114.632	321.528	130.618	228.531
															24	88.1081	88.5897	161.731	91.3065	178.538	144.059	236.841	219.378	28.1212	203.031	11.125	67.75	217.786	154.571	156.75	85.2414	247	43.7419	31.5476	186.111	178.095	207.409	84.4	215.545	43.0556	128.793	90.8276	254.917	215.611	107.839	129.912	266.943	61.9697	177.267
															25	82.1538	70.6923	146.857	59.5082	142.435	169.421	244.385	204.541	44.7273	174.125	7.12903	75.9778	209.975	167.955	139.368	71.5517	229.781	55.4688	21.5833	135.854	154.524	214.929	134.75	175.024	84.4412	178.633	100.355	277.382	239.6	130.306	69.6786	196.5	30.1935	89.9286
															26	81.5952	69.6923	114.675	40.4773	118	138.878	294.974	213.081	86.6667	126.156	20.0323	77.7843	198.293	168.34	129.722	43.7857	263.667	58.2424	28.1818	83.9565	162.905	187.154	174.278	161.158	87.9143	185.742	99.5	312.086	231.077	117.268	40.4231	104.286	31.8065	77.8889
															27	68.7179	67.475	115.795	61.3778	110	115.714	274.077	211.649	101.265	111.161	14.9032	67.1698	192.886	133.875	92.1875	53.8846	290.323	59.7812	40.9062	73.1087	166.182	171.615	179.457	216.154	156.595	189.097	78.1935	279.676	202.1	75.1515	16.2667	236.757	36.4571	66.6667
															28	54.7632	79.025	125.571	57.8627	154.238	82.6053	230.953	164.718	87.9091	108.3	23.8125	67.9286	175.529	104.672	96.069	58.1786	290.219	53.4516	37.5312	72.766	133.364	182.881	152.658	270.105	177.105	135.194	60.8333	196.939	129.343	32.8276	22.4286	357.472	47.6757	109.643
															29	49.8537	61.85	128.645	59	132.682	85.5333	127.405	119.229	63.5938	104.897	45	65.9697	136.37	96.082	93.0667	64.2222	227.29	43.6364	41.2759	105.278	107.024	196.717	136.714	274.568	186.974	146.324	65.2333	170.034	112.226	70.1034	33.6216	330.73	85.3611	202.033
															30	47	31.3095	122.278	66.1791	95.7391	82.4074	102.947	111.235	62.8485	129.962	61.0667	59.4831	101.807	82.5789	145.4	81.6429	122.393	38.3929	37.1892	158.259	113.732	174.093	105.531	217.474	214.211	142.206	37.3333	173.938	124.067	50.1333	48.5526	315.971	114.257	235.323
															31	30.4595	29.8444	97.0441	80.9014	103.696	83.3913	80.0278	144.683	56.5143	91	53.5862	56.506	101.643	82.8333	138.515	70.75	101.593	38	68.9487	191.672	110.639	112.971	58.0968	168.794	202.415	120.219	27.2857	246.333	235.412	126.321	29.1471	292.611	198.714	228.774
															32	52.8108	40.9773	71.9344	85.8961	110.552	85.5	103.392	245.184	67.4595	84.7241	59.3704	38.5556	107.45	108.279	163.875	43.0714	253.355	18.8438	30.973	176	150	77.2424	88.7941	114.686	231	156.5	82.2903	220.029	249.441	127.567	53.5	316.114	150.455	194.323
															33	62.5758	74.4	79.873	137.095	189.655	72.68	128.429	265.854	78.2273	56.2692	48.4	32.8929	162.679	115.635	96.6452	76.2593	252.806	19.2667	27.5641	133.674	202.622	149.765	109.9	155.743	243.853	232	65.3793	246.353	292.081	209.308	4.38462	197.053	197.188	118.303
															34	96.2778	100.625	76.322	140.76	95.1786	108.7	226.381	258.632	92.8421	112.296	82.4643	28.2281	180.152	136.344	93.9706	104.481	245.871	37.7576	16.8485	88.4583	252.079	207.179	168.152	215.75	175.353	200.853	136	176.182	242.512	187.568	11.6154	177.474	151.969	149.031
[truncated: 216 more rows]
[truncated: 76 more columns]

## Sheet: Fig 6b & Fig 6c
		Fig 6b
		HO635+RAP		% cells that show LimE oscillations within 120 sec. after drug treatment
				Exp1	Exp2	Exp3	mean	stdev	sem	sqrt	n=
		no drug		0.2	0.166667	-	0.183333	0.0235702	0.0030429	7.74597	60
[truncated: 11 more rows]

## Sheet: Fig 7c & Fig 7d
	Fig 7c & Fig 7d: raw data
[truncated: 1,206 more rows]
[truncated: 10 more columns]

[truncated: 1 more sheets: Fig 7e]
