# Supplementary material for: Gβ Regulates Coupling between Actin Oscillators for Cell Polarity and Directional Migration
Source: PLoS Biol. 2016 Feb 18;14(2):e1002381. doi: 10.1371/journal.pbio.1002381 (PMC4758609; doi:10.1371/journal.pbio.1002381)
Supplement: S2 Data — Raw values from S1 and S4–S21 Figs. (XLSX) [file pbio.1002381.s002.xlsx]

## Sheet: S1-Fig
	S1-Fig a																						S1-Fig b
	RBD reporter in Gbeta recruit away strain (NO RAPAMYCIN)																						PIP3 reporter in Gbeta recruit away strain (NO RAPAMYCIN)
	time	cell1	cell2	cell3	cell4	cell5	cell6	cell1	cell2	cell3	cell4	cell5	cell6	cell7	cell8	cell9		Mean	stdev			time	cell1	cell2	cell3	cell4	cell5	cell6	cell7	cell8	cell9			Mean	stdev
	0	1	1	1	1	1	1	1	1	1	1	1	1	1	1	1		1	0			0	1	1	1	1	1	1	1	1	1			1	0
	1	0.884743	0.927788	0.898299	0.943491	0.918439	1.00489	1.0601	1.07916	0.917456	0.958259	1.01723	0.915942	0.909994	0.970814	0.969612		0.958414	0.0588241			1	0.995098	0.982136	0.955185	0.90372	0.970675	0.934722	1.02593	1.09722	1.02772			0.988045	0.0573899
	2	0.8508	0.909291	0.820682	0.861349	0.81284	0.902599	0.878709	0.905493	0.813934	0.912153	0.997212	0.839222	0.821791	0.853528	0.891862		0.871431	0.0501271			2	0.864874	0.930747	1.01424	0.790053	1.00056	0.813433	0.915242	1.06206	0.939283			0.92561	0.0915557
	3	0.853438	0.899781	0.805251	0.772655	0.774898	0.81124	0.839157	0.82039	0.680838	0.848501	0.82594	0.837752	0.823024	0.798204	0.889433		0.8187	0.0522555			3	0.743939	0.834012	0.952775	0.677832	0.988054	0.743464	0.854915	1.01567	0.890978			0.855738	0.117778
	4	0.866366	0.905346	0.823317	0.747758	0.762303	0.790877	0.813225	0.872679	0.635166	0.845661	0.796887	0.884708	0.859948	0.781557	0.94388		0.821978	0.0753877			4	0.651098	0.754597	0.785815	0.631966	0.899408	0.621145	0.881814	0.894977	0.880988			0.777979	0.118559
	5	0.896396	0.912216	0.783348	0.775006	0.729042	0.791994	0.761002	0.911763	0.687107	0.873494	0.784951	0.849225	0.83376	0.841931	0.86578		0.819801	0.067632			5	0.595454	0.808689	0.689818	0.666695	0.906051	0.70456	0.916511	0.829973	0.873823			0.776841	0.1158
	6	0.923204	0.944785	0.813732	0.813403	0.748291	0.835491	0.800412	0.904047	0.734777	0.86981	0.798787	0.901981	0.891114	0.853887	0.891846		0.848371	0.0628737			6	0.60068	0.88481	0.665252	0.717067	0.942503	0.697981	0.939165	0.831078	0.872982			0.794613	0.126525
	7	0.939916	0.95253	0.818623	0.775984	0.773424	0.823187	0.826299	0.884786	0.812116	0.881667	0.851196	0.892895	0.877738	0.829852	0.87114		0.85409	0.0528242			7	0.667707	0.884311	0.619214	0.689564	0.927784	0.704102	0.990818	0.919993	0.930335			0.81487	0.141784
	8	0.977037	0.953137	0.839259	0.7989	0.771134	0.847572	0.887969	0.948	0.799492	0.941695	0.893199	0.900172	0.869755	0.865239	0.90769		0.880017	0.0612674			8	0.780315	0.843362	0.591627	0.713581	0.913252	0.775559	0.998916	0.941829	0.975646			0.837121	0.134495
	9	0.948218	0.950184	0.861689	0.856898	0.799361	0.866535	0.888575	0.912303	0.796135	0.933077	0.942329	0.868923	0.856416	0.93252	0.86789		0.885404	0.0500934			9	0.848681	0.857804	0.58116	0.726546	0.893138	0.793753	1.06134	0.976457	0.985838			0.858302	0.146241
	10	0.979372	0.941851	0.869858	0.849765	0.776791	0.857523	1.0471	0.988653	0.807292	0.921044	0.938294	0.882119	0.854996	0.891717	0.884254		0.899375	0.0712769			10	0.895517	0.883777	0.615257	0.728502	0.936642	0.792379	1.07608	0.991996	0.942579			0.873637	0.140857
	11	0.954077	0.961562	0.882341	0.905345	0.790655	0.909541	0.998567	1.02632	0.891568	0.922524	0.932448	0.912772	0.874333	0.911116	0.922648		0.919721	0.0547919			11	0.917915	0.893173	0.630184	0.699001	0.950988	0.781853	1.08732	0.961219	0.963368			0.876113	0.144846
	12	0.977946	0.95585	0.870269	0.889258	0.788161	0.90473	1.0726	0.993585	0.917844	0.919815	0.970928	0.893343	0.860235	0.865562	0.90715		0.919152	0.0678105			12	0.96331	0.894809	0.65698	0.765186	0.962283	0.734538	1.00406	0.914233	0.983854			0.875473	0.125087
	13	1.03448	0.959391	0.882868	0.88334	0.797786	0.934314	1.03502	0.95492	0.878721	0.932082	0.971382	0.896688	0.84992	0.897896	0.902675		0.920766	0.0641961			13	0.911433	0.86908	0.668561	0.752136	0.982286	0.759826	1.03239	0.914803	0.986107			0.87518	0.123769
	14	1.04229	0.966878	0.889472	0.922252	0.838234	0.960263	0.910507	1.01931	0.954436	0.892618	1.01351	0.890922	0.83792	0.911996	0.910187		0.93072	0.061556			14	0.923168	0.902024	0.651548	0.720298	0.972833	0.755421	0.975731	0.857435	0.976285			0.859416	0.122123
	15	1.01935	0.974356	0.866514	0.891873	0.863423	0.932094	0.951654	1.04155	0.893006	0.920473	1.00371	0.909221	0.857829	0.923059	0.958971		0.933805	0.0573128			15	0.895369	0.886666	0.657051	0.77424	0.954151	0.737285	1.01991	0.877361	1.00145			0.867053	0.122403
	16	1.00352	0.97442	0.878767	0.904421	0.904087	0.938753	1.02967	1.10149	0.856285	0.957306	0.957878	0.901201	0.851567	0.946769	0.944247		0.943359	0.0668129			16	0.857304	0.892698	0.663346	0.71762	0.96833	0.794096	0.96558	0.858507	0.94702			0.851611	0.108506
	17	0.997382	0.961939	0.846357	0.960358	0.954296	0.934627	0.985267	1.08837	0.93289	0.910481	0.95453	0.877942	0.830051	0.93926	0.975488		0.943282	0.0629195			17	0.876609	0.901328	0.708017	0.762678	0.993599	0.859832	0.994694	0.84856	0.944362			0.876631	0.0970206
	18	1.01269	0.963733	0.868869	1.00886	1.0126	0.993556	0.949533	1.0793	0.979309	0.897944	0.968374	0.848912	0.813484	0.926307	0.980973		0.953629	0.0711052			18	0.880653	0.923021	0.666223	0.77441	0.938596	0.802277	1.00856	0.900435	0.88822			0.86471	0.101909
	19	0.991566	0.979359	0.862167	1.01043	1.01132	1.00795	1.10753	1.00088	0.975032	0.874757	0.999522	0.847924	0.796696	0.898347	0.989761		0.956882	0.0822366			19	0.909319	0.975222	0.692695	0.759065	0.955807	0.772584	1.02524	0.844642	0.908335			0.871434	0.111471
	20	1.03539	0.952603	0.857226	1.01833	1.03561	1.03746	1.11171	1.02789	0.958957	0.868026	0.972749	0.886811	0.849228	0.881503	1.05188		0.969691	0.0838739			20	0.915256	0.929169	0.663885	0.737471	0.931153	0.729676	1.08623	0.879806	0.931176			0.867092	0.132073
	21	1.0083	0.951159	0.851182	1.00524	1.05274	1.02538	1.12306	1.06314	1.07553	0.900441	1.01252	0.826689	0.802139	0.87842	1.02054		0.973099	0.098739			21	0.898739	0.921211	0.643024	0.688417	0.940251	0.764517	1.00374	0.82572	0.894746			0.842263	0.12121
	22	1.00374	0.941042	0.817471	0.990618	1.01066	1.01526	1.17776	1.07015	1.11859	0.864754	1.0391	0.83287	0.794076	0.852736	1.04663		0.971697	0.116444			22	0.879831	0.965918	0.64137	0.740956	0.962748	0.673952	1.01527	0.810884	0.931075			0.84689	0.136373
	23	0.995479	0.948188	0.802402	1.01925	1.01128	1.03503	1.24591	1.07806	1.02942	0.883606	1.06686	0.779268	0.759288	0.821858	1.01992		0.966387	0.133836			23	0.871448	0.898625	0.668921	0.777896	0.94081	0.764803	1.01391	0.839283	0.887951			0.851516	0.102907
	24	0.927139	0.918195	0.832227	0.970885	1.00323	1.0074	1.27658	1.10133	1.06602	0.872402	1.06386	0.769264	0.751636	0.825133	1.05411		0.962627	0.141427			24	0.879286	0.907627	0.64788	0.788735	0.942224	0.771211	0.997001	0.813999	0.90958			0.850838	0.106034
	25	0.950121	0.947057	0.8164	0.965562	0.993893	0.993705	1.31601	1.00096	1.10832	0.830067	1.09918	0.769629	0.735934	0.786965	1.08516		0.95993	0.15628			25	0.924783	0.856435	0.675143	0.787375	0.943768	0.778077	1.05322	0.830576	0.89599			0.860597	0.110044
	26	0.949321	0.934006	0.815495	0.978704	0.998088	0.996476	1.32228	1.00764	1.15156	0.837291	1.15341	0.795235	0.764103	0.770701	1.06608		0.969359	0.160084			26	0.922577	0.919738	0.616984	0.717407	0.937982	0.775559	1.01451	0.857669	0.866456			0.847654	0.123811
	27	0.991415	0.94702	0.799899	0.898094	0.975234	0.929338	1.32669	1.00531	1.15723	0.868893	1.18395	0.785224	0.733825	0.797649	1.07814		0.965195	0.166321			27	0.971878	0.900876	0.650254	0.765058	0.934186	0.78191	1.06367	0.854454	0.872645			0.866104	0.122543
	28	0.979372	0.938549	0.775591	0.941219	0.969713	0.963764	1.19872	0.971962	0.958677	0.866183	1.147	0.786843	0.734293	0.798537	1.0622		0.939508	0.13292			28	1.00735	0.901062	0.663202	0.728714	0.945071	0.776932	1.029	0.933892	0.883914			0.874348	0.125618
	29	0.951353	0.952337	0.801414	0.946331	0.962004	0.953038	1.19108	0.992627	1.05708	0.862245	1.14049	0.816014	0.741056	0.7761	0.993648		0.942454	0.128325			29	0.974269	0.941743	0.710427	0.713496	0.946225	0.811602	1.02713	0.875017	0.864236			0.873794	0.1117
	30	0.957342	0.916705	0.79066	0.966288	0.956291	0.959459	1.144	1.02742	1.0994	0.867825	1.12573	0.826007	0.764952	0.765727	0.975875		0.942912	0.123642			30	1.05483	0.966359	0.705859	0.704484	0.925421	0.812747	1.02053	0.913932	0.868373			0.885838	0.125733
																						31	1.04631	0.906038	0.680466	0.687651	0.879498	0.837977	0.966826	0.915774	0.864673			0.865024	0.119347
																						32	1.06784	0.942265	0.758983	0.779299	0.94775	0.853539	0.969894	1.00442	0.872275			0.910696	0.1027
																						33	1.0493	0.965327	0.762292	0.766759	0.930278	0.742033	1.0089	1.01721	0.891449			0.903729	0.119735
																						34	1.03651	0.946523	0.76204	0.726929	0.940605	0.834258	0.968925	1.01869	0.965083			0.911063	0.110527
																						35	1.01613	0.998736	0.798655	0.733773	0.967604	0.801934	0.965949	1.06701	0.958423			0.923135	0.115197
																						36	0.99988	0.948182	0.748013	0.755452	0.976034	0.812632	0.91515	1.07833	0.978438			0.912457	0.115377
	RBD reporter in Gbeta recruit away strain (PLUS RAPAMYCIN)																					37	1.03488	0.92345	0.755494	0.6522	0.923561	0.788832	0.917295	1.08242	1.00441			0.89806	0.140706
	time	cell1	cell2	cell3	cell4	cell5	cell6	cell7	cell8	cell9	cell10	cell11	cell12					Mean	stdev			38	1.03237	0.973865	0.799051	0.762891	0.950932	0.869958	0.94491	1.07398	0.968481			0.930715	0.102438
	0	1	1	1	1	1	1	1	1	1	1	1	1					1	0			39	1.05992	0.993794	0.843003	0.732795	0.950635	0.855427	1.02528	1.08727	1.03623			0.953818	0.119052
	1	0.986125	0.966412	0.969067	0.989823	1.01883	0.956653	0.965647	0.97683	1.02133	1.00231	0.954225	0.988868					0.98301	0.0224569			40	1.04449	0.981799	0.853145	0.672391	0.922202	0.860461	1.00118	1.08309	1.02789			0.938516	0.127666
	2	0.993448	0.932319	0.976206	0.980562	1.01075	0.977241	0.957182	0.974404	1.00572	1.01533	0.956389	0.972033					0.979299	0.0243068			41	1.01269	0.9813	0.876704	0.653475	0.924249	0.830997	0.999354	1.10385	1.00568			0.932033	0.131973
	3	0.990836	0.927341	0.973699	0.969919	1.02952	0.971965	0.948172	0.973588	0.991027	1.00233	0.948844	0.958021					0.973772	0.0273213			42	1.03528	0.983377	0.899687	0.628523	0.940866	0.851021	0.955152	1.10861	1.01823			0.935638	0.137898
	4	0.97942	0.932479	0.973429	0.973805	1.02098	0.986087	0.957041	0.978513	0.983196	1.00188	0.949114	0.958731					0.974556	0.0235981			43	1.02596	0.985477	0.882279	0.705377	0.96967	0.846387	0.977761	1.13784	1.01625			0.949667	0.124007
	5	0.98156	0.921616	0.957217	0.972637	1.00846	0.973227	0.945679	0.953627	0.962633	0.991177	0.949215	0.958679					0.964644	0.0227885			44	1.03079	0.956511	0.879114	0.741764	0.982379	0.888323	0.961381	1.16614	0.977059			0.953718	0.115793
	6	0.984205	0.948738	0.948258	0.975973	0.988381	0.990048	0.950165	0.97365	0.959422	0.985416	0.95553	0.95253					0.967693	0.0168119			45	1.0206	0.950014	0.832284	0.717365	0.939991	0.832142	0.976976	1.15241	0.94961			0.930155	0.125052
	7	0.987518	0.947543	0.941336	0.974672	0.989894	0.978694	0.953545	0.983692	0.954893	0.984555	0.948086	0.966662					0.967591	0.0176996			46	1.04817	0.920793	0.845628	0.703337	0.934818	0.907604	0.954391	1.14009	0.925424			0.931139	0.121351
	8	0.982884	0.946632	0.933978	0.962	0.982735	0.948486	0.949437	0.955793	0.953008	0.981571	0.953328	0.968985					0.959903	0.015959			47	1.00223	0.966661	0.835737	0.675069	0.950746	0.894044	0.935612	1.12391	0.897739			0.920195	0.122459
	9	0.986681	0.944361	0.921387	0.961016	0.995111	0.948474	0.947008	0.953278	0.944076	0.970681	0.945312	0.974562					0.957662	0.0207974			48	1.02548	0.987797	0.826493	0.707375	0.95203	0.812289	0.954668	1.10723	0.906788			0.920017	0.121828
	10	0.992073	0.977406	0.917184	0.96021	1.00169	0.950595	0.945203	0.941864	0.958109	0.96579	0.959691	0.975315					0.962094	0.0228796			49	1.02099	0.938147	0.800417	0.70899	0.919746	0.910979	0.962027	1.08721	0.846609			0.910568	0.113877
	11	0.98973	0.966584	0.932329	0.957474	1.00846	0.956145	0.950105	0.960653	0.943506	0.962664	0.95673	0.971402					0.962982	0.0201678			50	1.05725	0.948437	0.842175	0.754346	0.929273	0.949883	0.94198	1.13687	0.857037			0.93525	0.113749
	12	0.989546	0.966938	0.923189	0.945529	0.980466	0.97552	0.943576	0.989043	0.952646	0.948428	0.954808	0.967611					0.961442	0.0202405			51	1.02339	0.941535	0.844657	0.75966	0.91301	0.931117	0.880845	1.12873	0.787608			0.912284	0.114458
	13	0.979805	0.952716	0.916751	0.948611	0.991397	0.975005	0.93831	0.986176	0.965453	0.942469	0.944927	0.969978					0.9593	0.0222995			52	1.01835	0.966406	0.867784	0.717322	0.919876	0.897534	0.892795	1.13038	0.7868			0.910805	0.121509
	14	0.96601	0.967418	0.915553	0.935813	0.982911	0.996206	0.940457	0.953633	0.97514	0.934487	0.950806	0.964265					0.956892	0.0229165			53	0.994202	0.948796	0.82635	0.736876	0.916825	0.947709	0.915242	1.13359	0.816772			0.915151	0.11484
	15	0.971368	0.941479	0.903314	0.948478	0.974507	0.982016	0.928963	0.956659	0.970146	0.938052	0.962816	0.965805					0.953634	0.0226191			54	1.01568	0.954005	0.866813	0.722635	0.898534	0.991704	0.878907	1.10368	0.709869			0.904648	0.129979
	16	0.97595	0.91592	0.907323	0.947399	1.00006	0.95024	0.929755	0.959013	0.961044	0.93017	0.966845	0.965417					0.950761	0.0264397			55	1.03302	0.966939	0.827105	0.706568	0.936567	0.937296	0.902946	1.15415	0.722349			0.90966	0.142721
	17	0.971329	0.910683	0.908973	0.948708	0.968908	0.964693	0.920062	0.983949	0.955309	0.924191	0.976964	0.972117					0.95049	0.0273288			56	1.03572	0.959573	0.824947	0.684676	0.918518	0.911093	0.859736	1.09377	0.713603			0.889071	0.135679
	18	0.960934	0.928112	0.90963	0.93624	0.975902	0.937812	0.90171	0.972557	0.948653	0.930246	0.979524	0.975025					0.946362	0.0266442			57	1.00695	0.976637	0.790526	0.730457	0.923635	0.91218	0.821095	1.10837	0.717169			0.887447	0.132478
	19	0.97503	0.905334	0.891468	0.932821	0.98294	0.912989	0.906655	0.999695	0.939977	0.922453	0.989167	0.959614					0.943179	0.0370175			58	0.977657	0.997158	0.812035	0.782019	0.924696	0.941702	0.833391	1.06698	0.776709			0.901372	0.104271
	20	0.957053	0.912672	0.897253	0.932717	1.03363	0.900332	0.900037	1.02757	0.954429	0.920266	0.971572	0.95277					0.946692	0.0464596			59	0.951419	1.01681	0.848362	0.833496	0.908098	0.948681	0.807876	1.06865	0.728774			0.901352	0.107265
	21	0.970528	0.894506	0.893326	0.945811	1.03489	0.912805	0.908614	1.03508	0.980788	0.941848	0.977685	0.94657					0.953538	0.0485368			60	0.921728	0.987704	0.80664	0.846249	0.923765	0.968763	0.828016	1.04712	0.719927			0.894434	0.102491
	22	0.955365	0.87486	0.905988	0.948801	1.02721	0.901701	0.904125	1.00847	0.977093	0.937473	0.982908	0.944142					0.947345	0.0460772			61	0.951484	0.998562	0.804985	0.871881	0.948253	0.969278	0.9014	1.0792	0.73715			0.918022	0.103092
	23	0.968226	0.88849	0.918569	0.951964	1.01841	0.903642	0.901527	0.984148	0.979882	0.941643	0.967432	0.951592					0.947961	0.0389311			62	0.952656	0.971626	0.77542	0.776366	0.904321	0.901253	0.864789	1.05643	0.715992			0.879872	0.108773
	24	0.961552	0.871637	0.910357	0.948501	0.959484	0.899961	0.88632	0.956019	0.982529	0.929117	0.976678	0.94954					0.935975	0.0361547			63	0.927442	0.9834	0.827213	0.849224	0.881582	0.949654	0.911874	1.0638	0.815191			0.912153	0.0800184
	25	0.96791	0.859773	0.911047	0.946356	0.933973	0.908833	0.891572	0.973126	0.951886	0.941508	0.969011	0.941667					0.933055	0.0343159			64	0.876812	0.971591	0.797396	0.777811	0.837613	0.921048	0.933652	1.08111	0.859123			0.895129	0.0941058
	26	0.967915	0.870437	0.938344	0.937224	0.970972	0.905071	0.88181	0.986864	0.950857	0.929395	0.962688	0.942671					0.937021	0.035721			65	0.847822	0.934598	0.819768	0.833624	0.897957	0.920819	0.873371	1.06169	0.818017			0.88974	0.0773193
	27	0.96454	0.85456	0.931699	0.939094	0.983505	0.902817	0.884852	0.968773	0.946059	0.933573	0.949303	0.95608					0.934571	0.0371555			66	0.850693	0.921002	0.813437	0.838682	0.91355	0.906974	0.869149	1.0933	0.792283			0.888786	0.088844
	28	0.954889	0.840555	0.933954	0.934816	0.963614	0.898475	0.887636	0.968042	0.960728	0.925596	0.953155	0.954224					0.931307	0.0382459			67	0.848422	0.935758	0.792145	0.837237	0.918016	0.836203	0.876185	1.13848	0.753229			0.881742	0.11174
	29	0.953453	0.865145	0.934745	0.938145	0.972611	0.902119	0.884867	0.981421	0.947716	0.923732	0.943874	0.952964					0.933399	0.0344483			68	0.824039	0.910574	0.809229	0.864612	0.916546	0.912009	0.847648	1.13285	0.741624			0.884348	0.109334
	30	0.951024	0.859337	0.930618	0.940844	0.959616	0.896355	0.880464	0.976598	0.960432	0.932092	0.933015	0.943017					0.930284	0.0347662			69	0.775468	0.896723	0.756537	0.771902	0.864798	0.944448	0.802916	1.11001	0.769678			0.85472	0.116075
																						70	0.747143	0.926686	0.735101	0.764973	0.88108	0.924424	0.804531	1.08902
																						71	0.775661	0.94853	0.745639	0.753794	0.909419	0.933978	0.767366	1.09056
																						72	0.729961	0.885587	0.727404	0.834984	0.892672	0.999657	0.7807	1.05673
																						73	0.712826	0.885749	0.756393	0.843231	0.90566	0.944219	0.703716	1.11765
																						74	0.726591	0.902465	0.809877	0.897683	0.922295	1.00921	0.759476	1.14062
																						75	0.703307	0.935421	0.828076	0.919915	0.906926	0.968419	0.769996	1.12646
																						76	0.783656	0.896317	0.783656	0.92051	0.914573	0.921391	0.764874	1.16219
																						77	0.745675	0.898219	0.745675	0.908948	0.891314	0.932891	0.734953	1.1423
																						78	0.741143	0.883847	0.741143	0.887439	0.894514	0.888666	0.742889	1.16956
																						79	0.744452	0.943553	0.744452	0.92017	0.893268	0.895189	0.789743	1.1499
																						80	0.669928	0.95832	0.669928	0.956727	0.856425	0.901939	0.753155	1.15951
																							PIP3 reporter in Gbeta recruit away strain (PLUS RAPAMYCIN)
																						time	cell1	cell2	cell3	cell4	cell5	cell6	cell7	cell8	cell9	cell10	cell11	cell12	cell13	cell14	cell15	cell16	cell17			Mean	stdev
																						0	1	1	1	1	1	1	1	1	1	1	1	1	1	1	1	1	1			1	0
																						1	1.00571	1.01425	1.01206	0.950813	1.01579	1.00496	0.976397	1.04471	0.87676	0.954832	1.0348	1.06853	1.08981	0.949	1.05971	1.02053	1.0028			1.00479	0.0518644
																						2	0.91467	1.01384	0.976444	0.898989	0.996157	1.03798	0.985817	0.937137	1.06044	1.00651	1.03503	0.895425	1.04677	1.00372	1.08273	0.96542	0.935663			0.987807	0.0567626
																						3	0.93059	1.01303	0.868468	0.827709	0.888208	0.997616	0.978073	1.01663	0.861926	0.970379	1.05933	0.971539	1.03214	0.853077	1.04627	0.898809	0.76198			0.939751	0.086404
																						4	0.954535	1.03813	0.894187	0.945395	0.84756	0.976708	1.00286	0.992398	0.935264	0.937361	0.986731	0.915429	0.978106	0.880011	1.10692	0.845861	0.704639			0.93777	0.0896027
																						5	0.8947	1.01973	0.734398	0.871514	0.795113	0.963933	1.0081	1.03385	0.891231	0.999256	0.989028	0.833803	0.78171	0.951492	0.979914	0.905738	0.625925			0.89879	0.11393
																						6	0.868628	1.04025	0.847531	0.956709	0.810052	0.978596	1.00736	0.997199	1.00007	1.0023	0.958137	0.80108	0.978424	1.01852	0.980198	0.910251	0.67889			0.931423	0.0982172
																						7	0.877045	1.03874	0.848612	0.966483	0.863348	0.913592	0.983819	0.969958	0.92444	0.980239	0.93159	0.652495	0.805773	1.02208	1.08488	0.963461	0.747634			0.916129	0.109076
																						8	0.923371	1.00956	0.890031	0.858428	0.80581	0.923909	1.01865	1.01319	1.01217	0.983675	1.01646	0.787352	0.994446	0.863721	1.04369	0.882861	0.741287			0.927565	0.0935395
																						9	0.9251	0.987188	0.770448	0.803213	0.813817	0.949897	0.984721	0.888274	0.88905	0.976823	0.919041	0.693121	0.850091	0.99873	1.09147	0.890118	0.769327			0.894143	0.101946
																						10	0.849038	1.03524	0.801312	1.03619	0.877218	0.938422	0.96873	0.982604	0.937564	1.0109	0.971323	0.723804	0.919462	0.982189	1.05427	0.952935	0.825961			0.933363	0.0911234
																						11	0.84703	1.00884	0.835046	0.868009	0.840843	0.99374	1.01781	0.970216	1.04138	0.987775	1.01347	0.686821	0.968984	0.776544	1.07353	0.934632	0.721629			0.916841	0.116004
																						12	0.82388	0.990655	0.773585	0.8282	0.861663	1.01193	0.98495	0.992818	1.0293	1.0034	0.97998	0.74407	0.865483	0.976932	0.93746	0.911492	0.740515			0.909195	0.0986606
																						13	0.783602	1.01815	0.745171	0.936435	0.879822	0.970304	1.02159	0.958493	1.03589	0.958693	1.01526	0.771398	1.00186	0.949285	1.06821	0.93254	0.784012			0.931219	0.102207
																						14	0.775279	1.00118	0.857194	1.04153	0.856099	0.969286	0.982999	1.12487	1.01125	1.08906	0.993796	0.748689	0.920609	0.948812	1.14368	0.982873	0.845373			0.958387	0.113396
																						15	0.808695	1.01767	0.810407	1.15145	0.825095	0.983042	1.02984	0.914354	1.00433	0.983291	1.0381	0.842373	1.18094	0.868474	1.09721	0.90927	0.794364			0.956407	0.122269
																						16	0.738264	1.02119	0.823537	1.0041	0.842662	0.979958	0.905469	1.02146	0.978231	0.941253	0.969333	0.739796	0.923521	0.817685	1.02273	0.8188	0.839719			0.905159	0.0976132
																						17	0.788718	1.02141	0.883674	0.879928	0.814282	0.975232	0.931161	0.999187	0.966305	0.939653	0.947764	0.681508	0.800358	0.895118	1.03906	0.979998	0.864475			0.906343	0.0948243
																						18	0.804904	1.06279	0.955774	1.15365	0.851792	0.987563	0.941302	1.00709	0.994841	1.02252	1.08979	0.80725	1.24916	0.910836	1.05183	0.898287	0.897306			0.98157	0.119051
																						19	0.680356	1.04858	0.834495	0.939977	0.787188	0.990649	0.997041	1.06957	0.952592	0.998195	0.984857	0.811273	1.00144	0.897975	1.02245	0.825663	0.92328			0.927387	0.10648
																						20	0.772416	1.04556	0.875074	0.988839	0.78038	1.00714	1.02559	1.03106	0.96047	0.93694	0.943316	0.820303	0.906158	0.902225	0.969881	0.904172	0.951793			0.930666	0.0827669
																						21	0.7448	1.04424	0.842645	1.09504	0.816651	0.982177	0.925642	1.01569	0.968062	0.990995	1.02676	0.919685	1.13595	0.900465	0.94775	0.922343	0.897659			0.951562	0.0989293
																						22	0.719151	1.04753	0.82398	0.804653	0.767665	0.973626	0.959232	1.06098	0.859218	1.00983	1.01155	0.933093	1.06518	0.913327	1.0648	0.912212	0.837928			0.927292	0.110376
																						23	0.709709	1.02279	0.768791	1.01656	0.786555	0.969048	0.971976	0.875721	0.876716	0.972539	1.01991	0.83594	1.02055	0.850909	1.0988	0.943848	0.902595			0.920174	0.106436
																						24	0.756319	1.06571	0.83916	1.13269	0.843103	0.995601	1.01328	0.928616	0.869653	0.963329	1.01475	0.928918	1.01364	0.923741	0.988345	0.855274	0.867712			0.941167	0.0956649
																						25	0.721701	1.04793	0.853405	0.950733	0.864928	0.992414	0.97336	0.966721	0.842521	1.01044	1.07527	0.947745	1.22869	0.926889	0.982461	0.948229	0.81606			0.949971	0.114293
																						26	0.667918	1.00133	0.877004	0.907521	0.865185	0.994449	0.961337	0.878632	0.822818	0.993482	0.988891	0.8766	0.940748	0.881555	0.911586	0.855601	0.797344			0.895412	0.0853297
																						27	0.701483	1.01381	0.786195	0.783384	0.833514	1.00046	0.964106	0.92239	0.963375	0.941647	0.998437	0.855324	0.918451	1.00419	0.988785	0.829325	0.809606			0.900851	0.0960805
																						28	0.827094	1.02591	0.893401	1.13947	0.852867	0.978606	0.908195	0.884748	0.795162	1.0071	1.08735	0.902814	1.12633	1.03027	1.07061	0.90685	0.9309			0.962805	0.104904
																						29	0.750495	1.03959	0.786088	0.672757	0.840687	1.00704	0.914237	1.00186	0.876557	0.993603	1.02983	0.878543	1.01687	0.964928	1.07355	0.9396	0.915837			0.923651	0.111506
																						30	0.757065	0.999587	0.85495	0.916837	0.887955	0.990736	0.930461	0.857556	0.827	0.972184	0.987105	0.867978	1.06018	0.966346	1.03756	0.909532	0.85841			0.922438	0.0810731

## Sheet: S4-Fig
		Cell	Peak period
		1	14.2222
		2	11.6364
		3	18.2857
		4	14.2222
		5	18.2857
		6	11.6364
		7	18.2857
		8	12.8
		9	14.2222
		10	12.8
		11	9.8462
		12	16
		13	10.6667
		14	10.6667
		15	11.6364
		16	10.6667
		17	18.2857
		18	16
		19	14.2222
		20	16
		21	18.2857
		22	11.6364
		23	9.1429
		24	9.8462
		25	16
		26	10.6667
		27	18.2857
		28	12.8
		29	9.8462
		30	9.1429
		31	10.6667
		32	9.1429
		33	14.2222
		34	16
		35	16
		36	14.2222
		37	12.8
		38	9.1429
		39	9.8462
		40	16
		41	10.6667
		42	12.8
		43	9.1429
		44	9.8462
		45	11.6364
		46	18.2857
		47	10.6667
		48	16
		49	10.6667
		50	10.6667
		51	10.6667
		52	25.6
		53	18.2857
		54	12.8
		55	18.2857
		56	12.8
		57	10.6667
		58	11.6364
		59	12.8
		60	12.8
		61	16
		62	9.8462
		63	12.8
		64	11.6364
		65	10.6667
		66	9.8462
		67	18.2857
		68	25.6
		69	9.8462
		70	14.2222
		71	14.2222
		72	10.6667
		73	12.8
		74	12.8
		75	9.8462
		76	16
		77	12.8
		78	14.2222
		79	9.8462
		80	11.6364
		81	18.2857
		82	10.6667
		83	14.2222
		84	9.1429
		85	18.2857
		86	12.8
		87	9.1429
		88	18.2857
		89	10.6667
		90	16

## Sheet: S5-Fig
	The matrices below have a value of 1 if a cell exhibits circular traveling waves of actin, and 0 otherwise
	GB-DEPLETED CELLS				GB-UNDEPLETED CELLS
	Well	Cell	Circularly polarized		Well	Cell	Circularly polarized
	1	1	0		1	1	0
	1	2	0		1	2	0
	1	3	0		1	3	0
	1	4	0		1	4	0
	2	1	0		2	1	0
	2	2	0		2	2	0
	2	3	0		2	3	0
	3	1	0		3	1	0
	3	2	0		3	2	0
	3	3	0		4	1	0
	3	4	0		4	2	0
	4	1	0		4	3	0
	4	2	0		4	4	0
	4	3	0		5	1	0
	5	1	1		5	2	0
	5	2	0		6	1	0
	5	3	0		6	2	0
	5	4	0		7	1	0
	5	5	0		8	1	0
	6	1	0		8	2	0
	6	2	0		10	1	0
	6	3	1		10	2	0
	7	1	0		10	3	0
	7	2	0		11	1	0
	8	1	1		11	2	0
	8	2	0		12	1	0
	9	1	1		14	1	0
	10	1	1		16	1	0
	10	2	0
	10	3	0
	10	4	0
	11	1	0
	11	2	0
	11	3	0
	12	1	0
	12	2	0
	12	3	1
	13	1	0
	14	1	0
	14	2	0
	14	3	1
	15	1	1
	15	2	1
	15	3	0
	15	4	0
	16	1	0

## Sheet: S6-Fig
				in S6 fig. timepoints are plotted from ~ 290-1200 (1 frame/sec)
				RAP added at t=600sec
	timecourse
	HO547				background inensity:	453
	cell10							background
	frame	area	mean	min	max			corrected	relative
	1	20.846	467.446	449	489	9744.19	210818	14.446	1
	2	20.846	465.002	439	488	9693.26	209716	12.002	0.830818
	3	20.846	465.732	447	488	9708.47	210045	12.732	0.881351
	4	20.846	465.357	446	488	9700.65	209876	12.357	0.855392
	5	20.846	463.636	439	484	9664.79	209100	10.636	0.736259
	6	20.846	461.557	439	495	9621.43	208162	8.557	0.592344
	7	20.846	463.211	442	487	9655.91	208908	10.211	0.706839
	8	20.846	465.417	440	486	9701.9	209903	12.417	0.859546
	9	20.846	465.377	436	490	9701.07	209885	12.377	0.856777
	10	20.846	465.825	447	486	9710.41	210087	12.825	0.887789
	11	20.846	465.142	443	490	9696.17	209779	12.142	0.840509
	12	20.846	465.102	444	489	9695.34	209761	12.102	0.837741
	13	20.846	465.098	440	491	9695.25	209759	12.098	0.837464
	14	20.846	464.359	437	491	9679.85	209426	11.359	0.786308
	15	20.846	465.528	442	486	9704.21	209953	12.528	0.86723
	16	20.846	466.459	438	490	9723.62	210373	13.459	0.931677
	17	20.846	466.856	448	490	9731.9	210552	13.856	0.959158
	18	20.846	465.661	442	490	9706.99	210013	12.661	0.876436
	19	20.846	468.002	445	492	9755.8	211069	15.002	1.03849
	20	20.846	468.592	442	491	9768.09	211335	15.592	1.07933
	21	20.846	466.809	445	490	9730.93	210531	13.809	0.955905
	22	20.846	467.718	446	490	9749.88	210941	14.718	1.01883
	23	20.846	465.9	440	487	9711.98	210121	12.9	0.892981
	24	20.846	466.61	442	491	9726.77	210441	13.61	0.942129
	25	20.846	465.652	440	496	9706.8	210009	12.652	0.875813
	26	20.846	466.051	444	489	9715.12	210189	13.051	0.903433
	27	20.846	468.661	445	491	9769.52	211366	15.661	1.08411
	28	20.846	467.284	446	493	9740.82	210745	14.284	0.988786
	29	20.846	466.093	442	494	9716	210208	13.093	0.906341
	30	20.846	467.716	448	489	9749.83	210940	14.716	1.01869
	31	20.846	466.525	444	495	9725.01	210403	13.525	0.936245
	32	20.846	468.129	446	494	9758.43	211126	15.129	1.04728
	33	20.846	466.796	443	486	9730.65	210525	13.796	0.955005
	34	20.846	465.973	439	499	9713.5	210154	12.973	0.898034
	35	20.846	465.146	441	487	9696.26	209781	12.146	0.840786
	36	20.846	468.022	445	489	9756.21	211078	15.022	1.03987
	37	20.846	468.585	443	492	9767.95	211332	15.585	1.07885
	38	20.846	467.319	448	491	9741.56	210761	14.319	0.991209
	39	20.846	468.585	442	499	9767.95	211332	15.585	1.07885
	40	20.846	468.359	447	490	9763.24	211230	15.359	1.0632
	41	20.846	468.803	443	496	9772.48	211430	15.803	1.09394
	42	20.846	469.743	445	494	9792.08	211854	16.743	1.15901
	43	20.846	472.304	447	492	9845.46	213009	19.304	1.33629
	44	20.846	472.042	449	498	9840.01	212891	19.042	1.31815
	45	20.846	470.681	446	497	9811.63	212277	17.681	1.22394
	46	20.846	470.31	440	494	9803.91	212110	17.31	1.19826
	47	20.846	472.208	446	497	9843.48	212966	19.208	1.32964
	48	20.846	469.306	446	490	9782.97	211657	16.306	1.12876
	49	20.846	471.57	453	494	9830.17	212678	18.57	1.28548
	50	20.846	470.53	438	499	9808.49	212209	17.53	1.21348
	51	20.846	467.951	442	497	9754.73	211046	14.951	1.03496
	52	20.846	467.692	444	492	9749.32	210929	14.692	1.01703
	53	20.846	468.304	450	493	9762.08	211205	15.304	1.05939
	54	20.846	466.729	436	488	9729.26	210495	13.729	0.950367
	55	20.846	467.749	444	490	9750.53	210955	14.749	1.02097
	56	20.846	468.705	448	490	9770.45	211386	15.705	1.08715
	57	20.846	469.29	447	492	9782.65	211650	16.29	1.12765
	58	20.846	466.554	439	489	9725.61	210416	13.554	0.938253
	59	20.846	467.641	443	491	9748.26	210906	14.641	1.0135
	60	20.846	469.951	443	492	9796.42	211948	16.951	1.1734
	61	20.846	467.273	441	495	9740.59	210740	14.273	0.988024
	62	20.846	467.273	441	495	9740.59	210740	14.273	0.988024
	63	20.846	465.978	447	488	9713.6	210156	12.978	0.89838
	64	20.846	466.599	447	497	9726.54	210436	13.599	0.941368
	65	20.846	465.769	440	500	9709.25	210062	12.769	0.883913
	66	20.846	468.246	442	500	9760.88	211179	15.246	1.05538
	67	20.846	467.126	445	498	9737.54	210674	14.126	0.977849
	68	20.846	469.235	438	498	9781.49	211625	16.235	1.12384
	69	20.846	467.384	444	499	9742.9	210790	14.384	0.995708
	70	20.846	467.787	445	495	9751.31	210972	14.787	1.02361
	71	20.846	466.956	441	505	9733.98	210597	13.956	0.966081
	72	20.846	468.004	445	493	9755.84	211070	15.004	1.03863
	73	20.846	467.59	447	493	9747.2	210883	14.59	1.00997
	74	20.846	467.925	440	490	9754.18	211034	14.925	1.03316
	75	20.846	467.754	449	490	9750.62	210957	14.754	1.02132
	76	20.846	470.016	444	500	9797.76	211977	17.016	1.1779
	77	20.846	468.654	446	491	9769.38	211363	15.654	1.08362
	78	20.846	468.217	442	498	9760.28	211166	15.217	1.05337
	79	20.846	467.829	444	498	9752.19	210991	14.829	1.02651
	80	20.846	467.361	442	491	9742.44	210780	14.361	0.994116
	81	20.846	465.346	442	496	9700.42	209871	12.346	0.854631
	82	20.846	465.967	442	503	9713.36	210151	12.967	0.897619
	83	20.846	466.251	441	493	9719.28	210279	13.251	0.917278
	84	20.846	467.08	441	486	9736.57	210653	14.08	0.974664
	85	20.846	466.339	443	494	9721.13	210319	13.339	0.92337
	86	20.846	465.721	440	492	9708.23	210040	12.721	0.88059
	87	20.846	465.687	441	488	9707.54	210025	12.687	0.878236
	88	20.846	465.055	445	488	9694.37	209740	12.055	0.834487
	89	20.846	464.816	441	490	9689.38	209632	11.816	0.817943
	90	20.846	465.965	446	495	9713.32	210150	12.965	0.89748
	91	20.846	464.069	440	483	9673.8	209295	11.069	0.766233
	92	20.846	465.033	447	489	9693.91	209730	12.033	0.832964
	93	20.846	464.062	439	493	9673.66	209292	11.062	0.765748
	94	20.846	465.328	444	488	9700.05	209863	12.328	0.853385
	95	20.846	464.111	442	491	9674.68	209314	11.111	0.76914
	96	20.846	464.508	441	484	9682.95	209493	11.508	0.796622
	97	20.846	464.412	443	490	9680.96	209450	11.412	0.789976
	98	20.846	464.12	437	487	9674.86	209318	11.12	0.769763
	99	20.846	465.115	442	491	9695.62	209767	12.115	0.83864
	100	20.846	464.521	441	496	9683.23	209499	11.521	0.797522
	101	20.846	464.838	441	497	9689.84	209642	11.838	0.819466
	102	20.846	465.273	436	547	9698.9	209838	12.273	0.849578
	103	20.846	465.889	444	535	9711.75	210116	12.889	0.892219
	104	20.846	466.126	441	516	9716.69	210223	13.126	0.908625
	105	20.846	467.443	444	501	9744.15	210817	14.443	0.999792
	106	20.846	465.847	440	524	9710.87	210097	12.847	0.889312
	107	20.846	466.543	442	501	9725.38	210411	13.543	0.937491
	108	20.846	466.011	445	501	9714.29	210171	13.011	0.900665
	109	20.846	463.956	440	516	9671.44	209244	10.956	0.758411
	110	20.846	463.523	438	492	9662.43	209049	10.523	0.728437
	111	20.846	464.182	442	488	9676.16	209346	11.182	0.774055
	112	20.846	463.537	444	483	9662.71	209055	10.537	0.729406
	113	20.846	462.925	440	486	9649.95	208779	9.925	0.687041
	114	20.846	463.809	436	484	9668.39	209178	10.809	0.748235
	115	20.846	462.619	439	484	9643.57	208641	9.619	0.665859
	116	20.846	462.92	441	484	9649.86	208777	9.92	0.686695
	117	20.846	463.293	435	487	9657.62	208945	10.293	0.712516
	118	20.846	462.594	440	486	9643.06	208630	9.594	0.664128
	119	20.846	462.466	442	489	9640.38	208572	9.466	0.655268
	120	20.846	463.747	440	484	9667.1	209150	10.747	0.743943
	121	20.846	461.785	438	484	9626.19	208265	8.785	0.608127
	122	20.846	463.299	442	482	9657.76	208948	10.299	0.712931
	123	20.846	463.299	442	482	9657.76	208948	10.299	0.712931
	124	20.846	463.299	442	482	9657.76	208948	10.299	0.712931
	125	20.846	465.326	443	487	9700.01	209862	12.326	0.853247
	126	20.846	464.8	445	484	9689.05	209625	11.8	0.816835
	127	20.846	464.035	443	494	9673.11	209280	11.035	0.763879
	128	20.846	465.169	442	487	9696.73	209791	12.169	0.842379
	129	20.846	464.477	442	489	9682.3	209479	11.477	0.794476
	130	20.846	464.612	443	487	9685.12	209540	11.612	0.803821
	131	20.846	464.916	444	488	9691.46	209677	11.916	0.824865
	132	20.846	465.71	442	489	9708	210035	12.71	0.879828
	133	20.846	465.652	444	488	9706.8	210009	12.652	0.875813
	134	20.846	464.847	439	489	9690.02	209646	11.847	0.820089
	135	20.846	464.078	442	490	9673.98	209299	11.078	0.766856
	136	20.846	464.149	444	490	9675.46	209331	11.149	0.771771
	137	20.846	467	448	491	9734.9	210617	14	0.969126
	138	20.846	464.827	445	490	9689.61	209637	11.827	0.818704
	139	20.846	466.426	441	496	9722.93	210358	13.426	0.929392
	140	20.846	465.506	443	488	9703.75	209943	12.506	0.865707
	141	20.846	468.277	445	492	9761.53	211193	15.277	1.05752
	142	20.846	467.35	446	488	9742.21	210775	14.35	0.993355
	143	20.846	468.446	441	493	9765.04	211269	15.446	1.06922
	144	20.846	468.752	447	494	9771.42	211407	15.752	1.09041
	145	20.846	468.239	444	492	9760.74	211176	15.239	1.05489
	146	20.846	469.239	442	495	9781.59	211627	16.239	1.12412
	147	20.846	470.78	440	506	9813.71	212322	17.78	1.23079
	148	20.846	468.794	439	502	9772.3	211426	15.794	1.09331
	149	20.846	470.557	450	496	9809.04	212221	17.557	1.21535
	150	20.846	470.024	449	493	9797.95	211981	17.024	1.17846
	151	20.846	469.297	444	491	9782.79	211653	16.297	1.12813
	152	20.846	468.942	450	494	9775.39	211493	15.942	1.10356
	153	20.846	469.501	445	493	9787.04	211745	16.501	1.14225
	154	20.846	467.038	444	496	9735.69	210634	14.038	0.971757
	155	20.846	468.386	444	490	9763.79	211242	15.386	1.06507
	156	20.846	469.341	446	494	9783.71	211673	16.341	1.13118
	157	20.846	469.459	448	491	9786.16	211726	16.459	1.13935
	158	20.846	468.284	442	495	9761.67	211196	15.284	1.05801
	159	20.846	468.898	445	492	9774.47	211473	15.898	1.10051
	160	20.846	470.224	444	492	9802.11	212071	17.224	1.1923
	161	20.846	471.171	437	501	9821.84	212498	18.171	1.25786
	162	20.846	471.193	449	498	9822.31	212508	18.193	1.25938
	163	20.846	471.931	448	498	9837.7	212841	18.931	1.31047
	164	20.846	468.882	446	500	9774.15	211466	15.882	1.0994
	165	20.846	470.315	450	492	9804	212112	17.315	1.1986
	166	20.846	470.115	450	492	9799.84	212022	17.115	1.18476
	167	20.846	466.736	443	487	9729.4	210498	13.736	0.950851
	168	20.846	465.477	442	511	9703.15	209930	12.477	0.863699
	169	20.846	466.623	445	495	9727.05	210447	13.623	0.943029
	170	20.846	465.348	437	496	9700.47	209872	12.348	0.854769
	171	20.846	466.698	440	493	9728.62	210481	13.698	0.948221
	172	20.846	468.293	443	492	9761.85	211200	15.293	1.05863
	173	20.846	468.676	447	497	9769.85	211373	15.676	1.08514
	174	20.846	468.639	446	492	9769.06	211356	15.639	1.08258
	175	20.846	466.404	444	488	9722.47	210348	13.404	0.927869
	176	20.846	467.636	444	493	9748.17	210904	14.636	1.01315
	177	20.846	469.82	447	503	9793.7	211889	16.82	1.16434
	178	20.846	469.022	447	489	9777.06	211529	16.022	1.1091
	179	20.846	468.324	448	492	9762.5	211214	15.324	1.06078
	180	20.846	467.743	446	490	9750.39	210952	14.743	1.02056
	181	20.846	469.969	447	492	9796.79	211956	16.969	1.17465
	182	20.846	467.976	445	495	9755.24	211057	14.976	1.03669
	183	20.846	467.508	440	495	9745.49	210846	14.508	1.00429
	184	20.846	469.104	448	494	9778.77	211566	16.104	1.11477
	185	20.846	468.335	442	489	9762.73	211219	15.335	1.06154
	186	20.846	468.058	442	489	9756.95	211094	15.058	1.04236
	187	20.846	464.88	442	487	9690.72	209661	11.88	0.822373
	188	20.846	465.237	442	491	9698.16	209822	12.237	0.847086
	189	20.846	467.29	446	491	9740.96	210748	14.29	0.989201
	190	20.846	465.149	444	483	9696.31	209782	12.149	0.840994
	191	20.846	466.61	443	493	9726.77	210441	13.61	0.942129
	192	20.846	463.685	439	492	9665.8	209122	10.685	0.739651
	193	20.846	462.947	437	485	9650.41	208789	9.947	0.688564
	194	20.846	463.933	439	482	9670.98	209234	10.933	0.756818
	195	20.846	465.421	444	483	9701.99	209905	12.421	0.859823
	196	20.846	465.373	446	488	9700.98	209883	12.373	0.8565
	197	20.846	465.224	437	489	9697.88	209816	12.224	0.846186
	198	20.846	463.636	445	487	9664.79	209100	10.636	0.736259
	199	20.846	464.539	438	484	9683.6	209507	11.539	0.798768
	200	20.846	464.231	442	486	9677.17	209368	11.231	0.777447
	201	20.846	461.9	434	489	9628.59	208317	8.9	0.616087
	202	20.846	465.845	442	489	9710.82	210096	12.845	0.889173
	203	20.846	464.993	437	498	9693.07	209712	11.993	0.830195
	204	20.846	466.384	437	500	9722.05	210339	13.384	0.926485
	205	20.846	464.016	436	484	9672.69	209271	11.016	0.762564
	206	20.846	462.557	440	486	9642.28	208613	9.557	0.661567
	207	20.846	463.665	439	484	9665.39	209113	10.665	0.738267
	208	20.846	464.896	443	488	9691.04	209668	11.896	0.823481
	209	20.846	464.421	440	486	9681.15	209454	11.421	0.790599
	210	20.846	463.993	437	485	9672.23	209261	10.993	0.760972
	211	20.846	463.175	436	485	9655.17	208892	10.175	0.704347
	212	20.846	464.353	444	486	9679.72	209423	11.353	0.785892
	213	20.846	463.211	439	482	9655.91	208908	10.211	0.706839
	214	20.846	464.091	440	488	9674.26	209305	11.091	0.767756
	215	20.846	464.694	440	484	9686.83	209577	11.694	0.809497
	216	20.846	463.993	443	484	9672.23	209261	10.993	0.760972
	217	20.846	464.674	442	484	9686.42	209568	11.674	0.808113
	218	20.846	464.763	442	489	9688.27	209608	11.763	0.814274
	219	20.846	464.002	442	485	9672.41	209265	11.002	0.761595
	220	20.846	463.889	440	487	9670.06	209214	10.889	0.753773
	221	20.846	463.674	441	487	9665.57	209117	10.674	0.73889
	222	20.846	464.113	442	486	9674.72	209315	11.113	0.769279
	223	20.846	462.929	442	488	9650.04	208781	9.929	0.687318
	224	20.846	464.118	440	482	9674.82	209317	11.118	0.769625
	225	20.846	463.69	444	486	9665.9	209124	10.69	0.739997
	226	20.846	464.29	437	485	9678.42	209395	11.29	0.781531
	227	20.846	461.814	442	481	9626.79	208278	8.814	0.610134
	228	20.846	463.009	439	485	9651.71	208817	10.009	0.692856
	229	20.846	462.523	435	483	9641.58	208598	9.523	0.659214
	230	20.846	461.876	440	485	9628.09	208306	8.876	0.614426
	231	20.846	460.962	439	488	9609.04	207894	7.962	0.551156
	232	20.846	463.135	438	483	9654.34	208874	10.135	0.701578
	233	20.846	463.208	441	487	9655.87	208907	10.208	0.706632
	234	20.846	465.007	440	487	9693.35	209718	12.007	0.831164
	235	20.846	462.277	442	484	9636.45	208487	9.277	0.642185
	236	20.846	464.503	439	486	9682.86	209491	11.503	0.796276
	237	20.846	465.018	442	489	9693.58	209723	12.018	0.831926
	238	20.846	465.61	432	489	9705.92	209990	12.61	0.872906
	239	20.846	468.007	442	491	9755.89	211071	15.007	1.03883
	240	20.846	466.758	444	490	9729.86	210508	13.758	0.952374
	241	20.846	467.253	444	491	9740.17	210731	14.253	0.98664
	242	20.846	464.355	438	486	9679.76	209424	11.355	0.786031
	243	20.846	465.058	443	489	9694.41	209741	12.058	0.834695
	244	20.846	464.865	443	484	9690.39	209654	11.865	0.821335
	245	20.846	465.827	446	486	9710.45	210088	12.827	0.887927
	246	20.846	466.632	445	487	9727.23	210451	13.632	0.943652
	247	20.846	466.035	444	489	9714.8	210182	13.035	0.902326
	248	20.846	466.035	444	489	9714.8	210182	13.035	0.902326
	249	20.846	469.627	441	497	9789.67	211802	16.627	1.15098
	250	20.846	466.251	439	496	9719.28	210279	13.251	0.917278
	251	20.846	466.967	443	497	9734.21	210602	13.967	0.966842
	252	20.846	467.894	446	492	9753.53	211020	14.894	1.03101
	253	20.846	470.82	446	499	9814.54	212340	17.82	1.23356
	254	20.846	468.313	442	491	9762.27	211209	15.313	1.06002
	255	20.846	468.486	446	497	9765.87	211287	15.486	1.07199
	256	20.846	469.379	441	500	9784.5	211690	16.379	1.13381
	257	20.846	468.401	447	505	9764.11	211249	15.401	1.06611
	258	20.846	468.57	440	500	9767.63	211325	15.57	1.07781
	259	20.846	469.674	449	500	9790.65	211823	16.674	1.15423
	260	20.846	470.532	445	496	9808.53	212210	17.532	1.21362
	261	20.846	470.122	446	500	9799.98	212025	17.122	1.18524
	262	20.846	471.508	445	494	9828.87	212650	18.508	1.28119
	263	20.846	469.681	447	489	9790.78	211826	16.681	1.15471
	264	20.846	469.614	446	490	9789.4	211796	16.614	1.15008
	265	20.846	467.991	449	497	9755.56	211064	14.991	1.03773
	266	20.846	467.922	447	489	9754.13	211033	14.922	1.03295
	267	20.846	468.282	447	492	9761.62	211195	15.282	1.05787
	268	20.846	469.069	447	499	9778.03	211550	16.069	1.11235
	269	20.846	467.889	449	490	9753.44	211018	14.889	1.03067
	270	20.846	468.468	446	500	9765.5	211279	15.468	1.07075
	271	20.846	470.889	447	495	9815.98	212371	17.889	1.23834
	272	20.846	469.909	447	500	9795.55	211929	16.909	1.1705
	273	20.846	470.2	448	496	9801.6	212060	17.2	1.19064
	274	20.846	467.783	443	486	9751.22	210970	14.783	1.02333
	275	20.846	470.792	448	497	9813.94	212327	17.792	1.23162
	276	20.846	469.574	443	495	9788.57	211778	16.574	1.14731
	277	20.846	467.749	442	491	9750.53	210955	14.749	1.02097
	278	20.846	469.69	439	491	9790.97	211830	16.69	1.15534
	279	20.846	468.885	443	492	9774.19	211467	15.885	1.09961
	280	20.846	469.242	446	493	9781.63	211628	16.242	1.12433
	281	20.846	469.441	447	494	9785.79	211718	16.441	1.1381
	282	20.846	467.377	443	498	9742.76	210787	14.377	0.995224
	283	20.846	467.317	450	489	9741.51	210760	14.317	0.99107
	284	20.846	466.714	444	495	9728.94	210488	13.714	0.949329
	285	20.846	468.328	446	495	9762.59	211216	15.328	1.06105
	286	20.846	467.452	446	493	9744.33	210821	14.452	1.00042
	287	20.846	468.251	445	490	9760.97	211181	15.251	1.05572
	288	20.846	469.785	448	497	9792.96	211873	16.785	1.16191
	289	20.846	468.916	450	492	9774.84	211481	15.916	1.10176
	290	20.846	467.501	446	489	9745.35	210843	14.501	1.00381
	291	20.846	467.177	445	491	9738.6	210697	14.177	0.981379
	292	20.846	467.834	448	492	9752.28	210993	14.834	1.02686
	293	20.846	468.887	444	493	9774.24	211468	15.887	1.09975
	294	20.846	468.113	445	486	9758.11	211119	15.113	1.04617
	295	20.846	465.315	442	495	9699.77	209857	12.315	0.852485
	296	20.846	466.545	444	486	9725.43	210412	13.545	0.93763
	297	20.846	468.703	451	494	9770.4	211385	15.703	1.08701
	298	20.846	466.792	444	491	9730.56	210523	13.792	0.954728
	299	20.846	464.149	443	493	9675.46	209331	11.149	0.771771
	300	20.846	466.191	443	491	9718.03	210252	13.191	0.913125
	301	20.846	465.401	438	491	9701.58	209896	12.401	0.858438
	302	20.846	464.142	443	487	9675.33	209328	11.142	0.771286
	303	20.846	465.381	442	487	9701.16	209887	12.381	0.857054
	304	20.846	462.552	443	494	9642.18	208611	9.552	0.661221
	305	20.846	462.166	439	485	9634.14	208437	9.166	0.634501
	306	20.846	463.823	443	485	9668.67	209184	10.823	0.749204
	307	20.846	463.306	442	484	9657.9	208951	10.306	0.713415
	308	20.846	464.443	438	487	9681.61	209464	11.443	0.792122
	309	20.846	464.12	443	490	9674.86	209318	11.12	0.769763
	310	20.846	464.12	443	490	9674.86	209318	11.12	0.769763
	311	20.846	466.71	443	500	9728.85	210486	13.71	0.949052
	312	20.846	465.042	443	486	9694.09	209734	12.042	0.833587
	313	20.846	464.049	438	484	9673.38	209286	11.049	0.764848
	314	20.846	465.2	442	490	9697.37	209805	12.2	0.844524
	315	20.846	464.441	441	487	9681.56	209463	11.441	0.791984
	316	20.846	465.441	445	486	9702.41	209914	12.441	0.861207
	317	20.846	464.204	442	486	9676.62	209356	11.204	0.775578
	318	20.846	462.894	442	487	9649.3	208765	9.894	0.684895
	319	20.846	462.576	440	491	9642.69	208622	9.576	0.662882
	320	20.846	462.659	435	484	9644.4	208659	9.659	0.668628
	321	20.846	461.523	440	484	9620.74	208147	8.523	0.58999
	322	20.846	462.483	438	485	9640.75	208580	9.483	0.656445
	323	20.846	462.656	435	481	9644.36	208658	9.656	0.66842
	324	20.846	463.175	439	484	9655.17	208892	10.175	0.704347
	325	20.846	462.164	434	485	9634.1	208436	9.164	0.634362
	326	20.846	462.984	438	492	9651.2	208806	9.984	0.691126
	327	20.846	462.477	434	487	9640.61	208577	9.477	0.656029
	328	20.846	462.925	439	492	9649.95	208779	9.925	0.687041
	329	20.846	461.452	434	488	9619.26	208115	8.452	0.585075
	330	20.846	462.381	440	486	9638.62	208534	9.381	0.649384
	331	20.846	464.381	442	493	9680.32	209436	11.381	0.787831
	332	20.846	464.521	437	484	9683.23	209499	11.521	0.797522
	333	20.846	463.297	439	491	9657.71	208947	10.297	0.712792
	334	20.846	463.674	445	493	9665.57	209117	10.674	0.73889
	335	20.846	465.04	443	513	9694.04	209733	12.04	0.833449
	336	20.846	465.412	439	547	9701.81	209901	12.412	0.8592
	337	20.846	465.443	438	571	9702.46	209915	12.443	0.861346
	338	20.846	467.004	442	589	9735	210619	14.004	0.969403
	339	20.846	464.279	435	588	9678.19	209390	11.279	0.78077
	340	11.463	463.625	443	483	5314.43	114979	10.625	0.735498
	341	11.463	463.919	437	485	5317.81	115052	10.919	0.755849
	342	11.463	464.169	442	486	5320.67	115114	11.169	0.773155
	343	11.463	464.02	442	493	5318.96	115077	11.02	0.762841
	344	11.463	461.823	442	479	5293.77	114532	8.823	0.610757
	345	11.463	461.935	438	493	5295.06	114560	8.935	0.61851
	346	11.463	463.601	438	485	5314.15	114973	10.601	0.733836
	347	11.463	463.46	442	486	5312.54	114938	10.46	0.724076
	348	11.463	462.278	445	483	5298.99	114645	9.278	0.642254
	349	11.463	463.218	439	488	5309.76	114878	10.218	0.707324
	350	24.728	464.748	446	486	11492.4	248640	11.748	0.813235
	351	24.728	466.527	443	530	11536.4	249592	13.527	0.936384
	352	24.728	463.024	436	487	11449.7	247718	10.024	0.693895
	353	24.728	463.011	439	484	11449.4	247711	10.011	0.692995
	354	24.728	462.071	438	484	11426.2	247208	9.071	0.627925
	355	24.728	461.617	435	491	11414.9	246965	8.617	0.596497
	356	24.728	463.664	442	491	11465.6	248060	10.664	0.738197
	357	24.728	464.867	440	488	11495.3	248704	11.867	0.821473
	358	24.728	465.129	443	486	11501.8	248844	12.129	0.83961
	359	24.728	463.953	442	486	11472.7	248215	10.953	0.758203
	360	24.728	464.721	438	490	11491.7	248626	11.721	0.811366
	361	24.728	463.594	435	497	11463.8	248023	10.594	0.733352
	362	24.728	464.475	441	487	11485.6	248494	11.475	0.794338
	363	24.728	463.611	444	489	11464.3	248032	10.611	0.734529
	364	24.728	462.593	439	487	11439.1	247487	9.593	0.664059
	365	24.728	463.213	438	492	11454.4	247819	10.213	0.706978
	366	24.728	462.695	439	492	11441.6	247542	9.695	0.67112
	367	24.728	463.662	442	486	11465.5	248059	10.662	0.738059
	368	24.728	462.757	437	490	11443.1	247575	9.757	0.675412
	369	24.728	463.007	441	485	11449.3	247709	10.007	0.692718
	370	24.728	463.789	441	484	11468.6	248127	10.789	0.74685
	371	24.728	462.23	430	487	11430.1	247293	9.23	0.638931
	372	24.728	462.23	430	487	11430.1	247293	9.23	0.638931
	373	24.728	462.757	437	490	11443.1	247575	9.757	0.675412
	374	24.728	464.292	444	490	11481.1	248396	11.292	0.78167
	375	24.728	464.015	444	490	11474.2	248248	11.015	0.762495
	376	24.728	465.376	438	485	11507.9	248976	12.376	0.856708
	377	24.728	463.159	444	490	11453.1	247790	10.159	0.70324
	378	24.728	465.045	437	491	11499.7	248799	12.045	0.833795
	379	24.728	464.314	443	488	11481.6	248408	11.314	0.783193
	380	24.728	464.308	442	488	11481.5	248405	11.308	0.782777
	381	24.728	462.989	443	489	11448.9	247699	9.989	0.691472
	382	24.728	463.385	440	491	11458.7	247911	10.385	0.718884
	383	24.728	463.243	438	487	11455.2	247835	10.243	0.709054
	384	24.728	463.798	438	486	11468.9	248132	10.798	0.747473
	385	24.728	464.718	436	488	11491.6	248624	11.718	0.811159
	386	24.728	464.8	445	486	11493.7	248668	11.8	0.816835
	387	24.728	462.036	436	489	11425.3	247189	9.036	0.625502
	388	24.728	463.267	439	494	11455.8	247848	10.267	0.710716
	389	24.728	464.899	440	487	11496.1	248721	11.899	0.823688
	390	24.728	464.153	443	483	11477.7	248322	11.153	0.772048
	391	24.728	464.48	443	489	11485.8	248497	11.48	0.794684
	392	24.728	463.729	436	486	11467.2	248095	10.729	0.742697
	393	24.728	465.14	440	493	11502.1	248850	12.14	0.840371
	394	24.728	465.069	443	486	11500.3	248812	12.069	0.835456
	395	24.728	464.48	439	489	11485.8	248497	11.48	0.794684
	396	24.728	464.178	441	487	11478.3	248335	11.178	0.773778
	397	24.728	465.007	445	488	11498.8	248779	12.007	0.831164
	398	24.728	464.273	445	490	11480.6	248386	11.273	0.780354
	399	24.728	465.903	443	488	11520.9	249258	12.903	0.893188
	400	24.728	464.224	443	493	11479.4	248360	11.224	0.776962
	401	24.728	463.845	440	493	11470	248157	10.845	0.750727
	402	24.728	464.15	444	486	11477.6	248320	11.15	0.77184
	403	24.728	464.15	444	486	11477.6	248320	11.15	0.77184
	404	24.728	464.14	438	489	11477.3	248315	11.14	0.771148
	405	24.728	463.039	438	484	11450.1	247726	10.039	0.694933
	406	24.728	467.181	443	487	11552.5	249942	14.181	0.981656
	407	24.728	466.142	439	488	11526.8	249386	13.142	0.909733
	408	24.728	466.17	443	494	11527.5	249401	13.17	0.911671
	409	24.728	466.458	443	490	11534.7	249555	13.458	0.931607
	410	24.728	465.34	441	490	11507	248957	12.34	0.854216
	411	24.728	465.163	440	489	11502.6	248862	12.163	0.841963
	412	24.728	466.531	445	489	11536.5	249594	13.531	0.936661
	413	24.728	465.082	443	487	11500.6	248819	12.082	0.836356
	414	24.728	465.062	440	487	11500.1	248808	12.062	0.834972
	415	24.728	465.763	444	489	11517.5	249183	12.763	0.883497
	416	24.728	464.662	443	486	11490.2	248594	11.662	0.807282
	417	24.728	465.164	443	491	11502.7	248863	12.164	0.842032
	418	24.728	464.598	437	489	11488.7	248560	11.598	0.802852
	419	24.728	466.424	446	489	11533.8	249537	13.424	0.929254
	420	24.728	465.017	441	486	11499	248784	12.017	0.831857
	421	24.728	465.172	442	492	11502.9	248867	12.172	0.842586
	422	24.728	466.024	444	486	11523.9	249323	13.024	0.901564
	423	24.728	463.879	440	485	11470.9	248175	10.879	0.75308
	424	24.728	463.385	445	486	11458.7	247911	10.385	0.718884
	425	24.728	464.488	439	490	11485.9	248501	11.488	0.795237
	426	24.728	464.351	441	487	11482.6	248428	11.351	0.785754
	427	24.728	462.228	439	487	11430.1	247292	9.228	0.638793
	428	24.728	464.66	433	491	11490.2	248593	11.66	0.807144
	429	24.728	464.921	443	487	11496.7	248733	11.921	0.825211
	430	24.728	463.738	438	488	11467.4	248100	10.738	0.74332
	431	24.728	464.245	440	488	11479.9	248371	11.245	0.778416
	432	24.728	462.32	441	487	11432.3	247341	9.32	0.645161
	433	24.728	463.067	444	484	11450.8	247741	10.067	0.696871
	434	24.728	462.204	437	489	11429.5	247279	9.204	0.637131
	435	24.728	462.204	437	489	11429.5	247279	9.204	0.637131
	436	24.728	463.961	445	490	11472.9	248219	10.961	0.758757
	437	24.728	464.336	444	485	11482.2	248420	11.336	0.784715
	438	24.728	464.936	445	492	11497	248741	11.936	0.826249
	439	24.728	463.886	443	490	11471.1	248179	10.886	0.753565
	440	24.728	463.095	445	486	11451.5	247756	10.095	0.698809
	441	24.728	465.387	442	493	11508.2	248982	12.387	0.857469
	442	24.728	463.054	435	488	11450.5	247734	10.054	0.695971
	443	24.728	464.006	444	490	11474	248243	11.006	0.761872
	444	24.728	465.157	441	489	11502.5	248859	12.157	0.841548
	445	24.728	464.441	438	484	11484.8	248476	11.441	0.791984
	446	24.728	465.938	441	490	11521.8	249277	12.938	0.895611
	447	24.728	465.406	445	489	11508.6	248992	12.406	0.858784
	448	24.728	461.85	439	483	11420.7	247090	8.85	0.612626
	449	24.728	464.002	445	487	11473.9	248241	11.002	0.761595
	450	24.728	464.97	445	486	11497.9	248759	11.97	0.828603
	451	24.728	464.368	441	488	11483	248437	11.368	0.786931
	452	24.728	466.495	443	493	11535.6	249575	13.495	0.934169
	453	24.728	464.611	444	487	11489	248567	11.611	0.803752
	454	24.728	464.166	446	487	11478	248329	11.166	0.772948
	455	24.728	463.265	440	488	11455.7	247847	10.265	0.710577
	456	24.728	464.413	443	490	11484.1	248461	11.413	0.790046
	457	24.728	465.17	432	489	11502.8	248866	12.17	0.842448
	458	24.728	464.925	438	490	11496.8	248735	11.925	0.825488
	459	24.728	463.645	437	488	11465.1	248050	10.645	0.736882
	460	24.728	463.729	432	484	11467.2	248095	10.729	0.742697
	461	24.728	465.088	441	487	11500.8	248822	12.088	0.836771
	462	24.728	465.731	438	490	11516.7	249166	12.731	0.881282
	463	24.728	467.587	446	496	11562.6	250159	14.587	1.00976
	464	24.728	465.86	441	483	11519.9	249235	12.86	0.890212
	465	24.728	466.699	443	491	11540.6	249684	13.699	0.94829
	466	24.728	467.636	440	494	11563.8	250185	14.636	1.01315
	467	24.728	466.237	440	489	11529.2	249437	13.237	0.916309
	468	24.728	468.116	437	492	11575.6	250442	15.116	1.04638
	469	24.728	464.738	436	490	11492.1	248635	11.738	0.812543
	470	24.728	468.05	444	489	11574	250407	15.05	1.04181
	471	24.728	466.215	441	489	11528.6	249425	13.215	0.914786
	472	24.728	467.336	436	487	11556.4	250025	14.336	0.992385
	473	24.728	465.613	441	498	11513.8	249103	12.613	0.873114
	474	24.728	467.118	445	495	11551	249908	14.118	0.977295
	475	24.728	466.389	447	489	11532.9	249518	13.389	0.926831
	476	24.728	467.905	437	499	11570.4	250329	14.905	1.03177
	477	24.728	467.836	449	491	11568.7	250292	14.836	1.027
	478	24.728	468.602	448	495	11587.7	250702	15.602	1.08002
	479	24.728	468.83	444	487	11593.3	250824	15.83	1.09581
	480	24.728	466.895	445	485	11545.5	249789	13.895	0.961858
	481	24.728	467.234	443	491	11553.8	249970	14.234	0.985325
	482	24.728	467.198	445	493	11553	249951	14.198	0.982833
	483	24.728	466.955	445	489	11546.9	249821	13.955	0.966011
	484	24.728	465.899	445	486	11520.8	249256	12.899	0.892912
	485	24.728	466.355	444	488	11532.1	249500	13.355	0.924477
	486	24.728	466.099	440	489	11525.8	249363	13.099	0.906756
	487	24.728	465.682	445	485	11515.5	249140	12.682	0.87789
	488	24.728	464.705	441	490	11491.3	248617	11.705	0.810259
	489	24.728	464.641	442	484	11489.7	248583	11.641	0.805829
	490	24.728	465.164	441	485	11502.7	248863	12.164	0.842032
	491	24.728	465.131	444	496	11501.8	248845	12.131	0.839748
	492	24.728	466.51	446	490	11535.9	249583	13.51	0.935207
	493	24.728	465.682	446	488	11515.5	249140	12.682	0.87789
	494	24.728	468.077	442	493	11574.7	250421	15.077	1.04368
	495	24.728	466.723	448	487	11541.2	249697	13.723	0.949952
	496	24.728	466.723	448	487	11541.2	249697	13.723	0.949952
	497	24.728	464.237	441	486	11479.7	248367	11.237	0.777862
	498	24.728	464.131	438	488	11477.1	248310	11.131	0.770525
	499	24.728	464.66	443	489	11490.2	248593	11.66	0.807144
	500	24.728	463.064	439	485	11450.7	247739	10.064	0.696663
	501	24.728	464.277	444	484	11480.7	248388	11.277	0.780631
	502	24.728	463.957	438	486	11472.8	248217	10.957	0.75848
	503	24.728	464.447	440	487	11484.9	248479	11.447	0.792399
	504	24.728	463.426	441	483	11459.7	247933	10.426	0.721722
	505	24.728	463.426	441	483	11459.7	247933	10.426	0.721722
	506	24.728	462.523	440	481	11437.4	247450	9.523	0.659214
	507	24.728	462.121	438	488	11427.4	247235	9.121	0.631386
	508	24.728	463.865	438	485	11470.5	248168	10.865	0.752111
	509	24.728	462.368	442	487	11433.5	247367	9.368	0.648484
	510	24.728	461.964	444	481	11423.5	247151	8.964	0.620518
	511	24.728	463.551	435	486	11462.8	248000	10.551	0.730375
	512	24.728	462.673	442	483	11441.1	247530	9.673	0.669597
	513	24.728	464.443	435	486	11484.8	248477	11.443	0.792122
	514	24.728	465.477	441	490	11510.4	249030	12.477	0.863699
	515	24.728	465.639	441	486	11514.4	249117	12.639	0.874913
	516	24.728	464.806	443	487	11493.8	248671	11.806	0.81725
	517	24.728	465.953	442	486	11522.2	249285	12.953	0.89665
	518	24.728	468.172	441	492	11577	250472	15.172	1.05026
	519	24.728	467.875	446	493	11569.7	250313	14.875	1.0297
	520	24.728	468.77	447	498	11591.8	250792	15.77	1.09165
	521	24.728	467.721	446	497	11565.9	250231	14.721	1.01904
	522	24.728	468.884	449	493	11594.6	250853	15.884	1.09954
	523	24.728	467.596	445	495	11562.8	250164	14.596	1.01038
	524	24.728	469.376	441	491	11606.8	251116	16.376	1.1336
	525	24.728	470.619	442	492	11637.5	251781	17.619	1.21965
	526	24.728	470.35	440	497	11630.9	251637	17.35	1.20102
	527	24.728	465.899	441	495	11520.8	249256	12.899	0.892912
	528	24.728	468.065	445	490	11574.4	250415	15.065	1.04285
	529	24.728	468.065	445	490	11574.4	250415	15.065	1.04285
	530	24.728	468.611	440	499	11587.9	250707	15.611	1.08065
	531	24.728	468.72	447	495	11590.6	250765	15.72	1.08819
	532	24.728	470.753	445	496	11640.9	251853	17.753	1.22892
	533	24.728	470.555	447	498	11636	251747	17.555	1.21522
	534	24.728	470.996	448	498	11646.9	251983	17.996	1.24574
	535	24.728	471.516	452	494	11659.7	252261	18.516	1.28174
	536	24.728	472.402	447	500	11681.6	252735	19.402	1.34307
	537	24.728	470.682	450	503	11639.1	251815	17.682	1.22401
	538	24.728	471.256	445	501	11653.3	252122	18.256	1.26374
	539	24.728	469.604	445	499	11612.4	251238	16.604	1.14938
	540	24.728	468.606	442	495	11587.8	250704	15.606	1.0803
	541	24.728	470.785	447	497	11641.7	251870	17.785	1.23114
	542	24.728	471.348	448	498	11655.6	252171	18.348	1.27011
	543	24.728	472.596	449	500	11686.4	252839	19.596	1.3565
	544	24.728	472.578	447	500	11686	252829	19.578	1.35525
	545	24.728	470.961	446	497	11646	251964	17.961	1.24332
	546	24.728	471.52	446	503	11659.8	252263	18.52	1.28202
	547	24.728	468.525	442	497	11585.8	250661	15.525	1.07469
	548	24.728	472.346	444	505	11680.2	252705	19.346	1.33919
	549	24.728	469.52	439	494	11610.4	251193	16.52	1.14357
	550	24.728	470.131	444	493	11625.5	251520	17.131	1.18586
	551	24.728	471.6	447	492	11661.8	252306	18.6	1.28755
	552	24.728	471.796	445	502	11666.7	252411	18.796	1.30112
	553	24.728	471.821	450	502	11667.3	252424	18.821	1.30285
	554	24.728	469.966	442	498	11621.4	251432	16.966	1.17444
	555	24.728	469.63	445	494	11613.1	251252	16.63	1.15118
	556	24.728	466.783	444	488	11542.7	249729	13.783	0.954105
	557	24.728	467.164	438	500	11552.1	249933	14.164	0.980479
	558	24.728	465.157	442	486	11502.5	248859	12.157	0.841548
	559	24.728	464.021	439	489	11474.4	248251	11.021	0.76291
	560	24.728	462.269	437	487	11431.1	247314	9.269	0.641631
	561	24.728	462.83	439	489	11444.9	247614	9.83	0.680465
	562	24.728	464.146	441	491	11477.5	248318	11.146	0.771563
	563	24.728	462.641	439	486	11440.3	247513	9.641	0.667382
	564	24.728	462.66	444	489	11440.7	247523	9.66	0.668697
	565	24.728	462.882	438	486	11446.2	247642	9.882	0.684065
	566	24.728	462.49	441	487	11436.5	247432	9.49	0.656929
	567	24.728	461.594	436	484	11414.4	246953	8.594	0.594905
	568	24.728	463.114	436	488	11452	247766	10.114	0.700125
	569	24.728	462.138	440	491	11427.8	247244	9.138	0.632563
	570	24.728	463.931	438	486	11472.2	248203	10.931	0.75668
	571	24.728	463.295	441	489	11456.4	247863	10.295	0.712654
	572	24.728	463.351	440	493	11457.8	247893	10.351	0.716531
	573	24.728	462.107	440	490	11427	247227	9.107	0.630417
	574	24.728	463.222	441	487	11454.6	247824	10.222	0.707601
	575	24.728	461.344	441	481	11408.2	246819	8.344	0.577599
	576	24.728	460.634	439	483	11390.6	246439	7.634	0.528451
	577	24.728	461.938	443	490	11422.9	247137	8.938	0.618718
	578	24.728	463.49	437	487	11461.3	247967	10.49	0.726153
	579	24.728	463.267	441	484	11455.8	247848	10.267	0.710716
	580	24.728	463.548	443	490	11462.7	247998	10.548	0.730168
	581	24.728	462.579	436	482	11438.7	247480	9.579	0.66309
	582	24.728	462.839	442	481	11445.2	247619	9.839	0.681088
	583	24.728	463.009	441	491	11449.4	247710	10.009	0.692856
	584	24.728	462.437	439	486	11435.2	247404	9.437	0.65326
	585	24.728	462.093	438	487	11426.7	247220	9.093	0.629448
	586	24.728	462.305	439	483	11431.9	247333	9.305	0.644123
	587	24.728	462.574	430	487	11438.6	247477	9.574	0.662744
	588	24.728	463.215	439	486	11454.5	247820	10.215	0.707116
	589	24.728	463.985	444	487	11473.5	248232	10.985	0.760418
	590	24.728	464.079	435	490	11475.8	248282	11.079	0.766925
	591	24.728	465.364	438	494	11507.6	248970	12.364	0.855877
	592	24.728	462.348	435	485	11433	247356	9.348	0.6471
	593	24.728	467.217	444	493	11553.4	249961	14.217	0.984148
	594	24.728	466.991	445	491	11547.8	249840	13.991	0.968503
	595	24.728	468.183	443	492	11577.3	250478	15.183	1.05102
	596	24.728	468.183	443	492	11577.3	250478	15.183	1.05102
	597	24.728	468.295	448	491	11580.1	250538	15.295	1.05877
	598	24.728	469.17	448	492	11601.7	251006	16.17	1.11934
	599	24.728	466.217	440	503	11528.7	249426	13.217	0.914925
	600	24.728	469.682	445	491	11614.4	251280	16.682	1.15478
	601	24.728	470.806	448	501	11642.2	251881	17.806	1.23259
	602	24.728	470.637	448	501	11638	251791	17.637	1.22089
	603	24.728	470.032	443	501	11623	251467	17.032	1.17901
	604	24.728	469.871	438	495	11619.1	251381	16.871	1.16787
	605	24.728	470.318	443	496	11630.1	251620	17.318	1.19881
	606	24.728	471.439	444	499	11657.8	252220	18.439	1.27641
	607	24.728	471.806	449	502	11666.9	252416	18.806	1.30181
	608	24.728	469.482	441	506	11609.4	251173	16.482	1.14094
	609	24.728	472.161	441	496	11675.7	252606	19.161	1.32639
	610	24.728	469.331	444	491	11605.7	251092	16.331	1.13049
	611	24.728	470.282	443	491	11629.2	251601	17.282	1.19632
	612	24.728	472.34	443	496	11680.1	252702	19.34	1.33878
	613	24.728	471.555	450	497	11660.7	252282	18.555	1.28444
	614	24.728	471.951	444	500	11670.5	252494	18.951	1.31185
	615	24.728	473.108	450	494	11699.1	253113	20.108	1.39194
	616	24.728	473.523	442	501	11709.4	253335	20.523	1.42067
	617	24.728	473.009	444	497	11696.7	253060	20.009	1.38509
	618	24.728	472.034	444	495	11672.5	252538	19.034	1.3176
	619	24.728	471.03	443	503	11647.7	252001	18.03	1.2481
	620	24.728	471.908	448	498	11669.4	252471	18.908	1.30887
	621	24.728	471.908	448	498	11669.4	252471	18.908	1.30887
	622	24.728	466.566	442	496	11537.3	249613	13.566	0.939083
	623	24.728	466.376	443	497	11532.6	249511	13.376	0.925931
	624	24.728	467.785	444	489	11567.5	250265	14.785	1.02347
	625	24.728	468.224	444	492	11578.3	250500	15.224	1.05386
	626	24.728	469.161	439	499	11601.5	251001	16.161	1.11872
	627	24.728	472.007	438	499	11671.9	252524	19.007	1.31573
	628	24.728	471.015	443	498	11647.3	251993	18.015	1.24706
	629	24.728	471.058	444	494	11648.4	252016	18.058	1.25003
	630	24.728	473.249	447	502	11702.6	253188	20.249	1.4017
	631	24.728	471.707	449	504	11664.4	252363	18.707	1.29496
	632	24.728	469.23	444	493	11603.2	251038	16.23	1.12349
	633	24.728	467.903	445	490	11570.4	250328	14.903	1.03164
	634	24.728	466.938	439	494	11546.5	249812	13.938	0.964835
	635	24.728	467.183	442	493	11552.6	249943	14.183	0.981794
	636	24.728	469.25	443	495	11603.7	251049	16.25	1.12488
	637	24.728	468.929	445	502	11595.8	250877	15.929	1.10266
	638	24.728	473.092	450	499	11698.7	253104	20.092	1.39083
	639	24.728	473.361	449	499	11705.3	253248	20.361	1.40946
	640	24.728	471.628	444	497	11662.5	252321	18.628	1.28949
	641	24.728	473.413	450	514	11706.6	253276	20.413	1.41306
	642	24.728	471.813	453	497	11667.1	252420	18.813	1.3023
	643	24.728	468.351	444	496	11581.5	250568	15.351	1.06265
	644	24.728	467.854	438	491	11569.2	250302	14.854	1.02824
	645	24.728	467.721	442	493	11565.9	250231	14.721	1.01904
	646	24.728	467.344	445	495	11556.6	250029	14.344	0.992939
	647	24.728	468.222	447	492	11578.3	250499	15.222	1.05372
	648	24.728	469.807	444	492	11617.5	251347	16.807	1.16344
	649	24.728	472.761	447	504	11690.5	252927	19.761	1.36792
	650	24.728	472.492	449	501	11683.9	252783	19.492	1.3493
	651	24.728	473.026	447	497	11697.1	253069	20.026	1.38627
	652	24.728	470.037	447	494	11623.2	251470	17.037	1.17936
	653	24.728	469.211	445	490	11602.7	251028	16.211	1.12218
	654	24.728	466.893	443	502	11545.4	249788	13.893	0.96172
	655	24.728	467.452	448	487	11559.2	250087	14.452	1.00042
	656	24.728	467.243	441	491	11554.1	249975	14.243	0.985948
	657	24.728	467.336	439	500	11556.4	250025	14.336	0.992385
	658	24.728	468.174	443	498	11577.1	250473	15.174	1.05039
	659	24.728	469.12	449	492	11600.5	250979	16.12	1.11588
	660	24.728	466.693	440	494	11540.5	249681	13.693	0.947875
	661	24.728	468.073	442	488	11574.6	250419	15.073	1.0434
	662	24.728	466.194	443	491	11528.1	249414	13.194	0.913332
	663	24.728	466.097	443	489	11525.7	249362	13.097	0.906618
	664	24.728	465.232	440	496	11504.3	248899	12.232	0.84674
	665	24.728	464.574	444	488	11488.1	248547	11.574	0.801191
	666	24.728	463.017	437	488	11449.6	247714	10.017	0.69341
	667	24.728	463.271	442	489	11455.8	247850	10.271	0.710993
	668	24.728	461.391	434	487	11409.3	246844	8.391	0.580853
	669	24.728	462.436	441	482	11435.2	247403	9.436	0.653191
	670	24.728	463.626	432	498	11464.6	248040	10.626	0.735567
	671	24.728	463.63	442	482	11464.7	248042	10.63	0.735844
	672	24.728	464.587	435	489	11488.4	248554	11.587	0.802091
	673	24.728	464.963	443	488	11497.7	248755	11.963	0.828119
	674	24.728	463.004	440	490	11449.2	247707	10.004	0.69251
	675	24.728	464.927	443	490	11496.8	248736	11.927	0.825626
	676	24.728	464.923	439	496	11496.7	248734	11.923	0.82535
	677	24.728	463.566	433	490	11463.1	248008	10.566	0.731414
	678	24.728	464.396	436	489	11483.7	248452	11.396	0.788869
	679	24.728	464.793	440	491	11493.5	248664	11.793	0.816351
	680	24.728	464.163	442	490	11477.9	248327	11.163	0.77274
	681	24.728	464.667	441	496	11490.4	248597	11.667	0.807628
	682	24.728	462.632	438	486	11440	247508	9.632	0.666759
	683	24.728	462.632	438	486	11440	247508	9.632	0.666759
	684	24.728	464.009	442	497	11474.1	248245	11.009	0.762079
	685	24.728	464.871	439	503	11495.4	248706	11.871	0.82175
	686	24.728	462.979	443	487	11448.6	247694	9.979	0.690779
	687	24.728	463.652	443	489	11465.3	248054	10.652	0.737367
	688	24.728	466.157	439	496	11527.2	249394	13.157	0.910771
	689	24.728	465.637	442	489	11514.4	249116	12.637	0.874775
	690	24.728	462.849	441	491	11445.4	247624	9.849	0.68178
	691	24.728	464.83	442	490	11494.4	248684	11.83	0.818912
	692	24.728	464.862	443	485	11495.2	248701	11.862	0.821127
	693	24.728	463.041	442	488	11450.2	247727	10.041	0.695071
	694	24.728	464.464	443	486	11485.3	248488	11.464	0.793576
	695	24.728	463.596	436	487	11463.9	248024	10.596	0.73349
	696	24.728	463.948	443	484	11472.6	248212	10.948	0.757857
	697	24.728	465.254	441	484	11504.9	248911	12.254	0.848262
	698	24.728	464.594	440	484	11488.6	248558	11.594	0.802575
	699	24.728	465.467	442	490	11510.2	249025	12.467	0.863007
	700	24.728	465.918	435	491	11521.3	249266	12.918	0.894227
	701	24.728	464.35	444	485	11482.5	248427	11.35	0.785685
	702	24.728	463.548	438	486	11462.7	247998	10.548	0.730168
	703	24.728	463.791	442	486	11468.7	248128	10.791	0.746989
	704	24.728	464.307	433	487	11481.5	248404	11.307	0.782708
	705	24.728	464.127	440	486	11477	248308	11.127	0.770248
	706	24.728	463.432	441	487	11459.8	247936	10.432	0.722138
	707	24.728	463.333	440	482	11457.4	247883	10.333	0.715285
	708	24.728	464.351	441	488	11482.6	248428	11.351	0.785754
	709	24.728	463.009	438	491	11449.4	247710	10.009	0.692856
	710	24.728	464.607	439	494	11488.9	248565	11.607	0.803475
	711	24.728	464.662	435	489	11490.2	248594	11.662	0.807282
	712	24.728	463.512	441	484	11461.8	247979	10.512	0.727675
	713	24.728	465.15	440	489	11502.3	248855	12.15	0.841063
	714	24.728	464.606	437	488	11488.8	248564	11.606	0.803406
	715	24.728	462.712	436	491	11442	247551	9.712	0.672297
	716	24.728	463.63	439	492	11464.7	248042	10.63	0.735844
	717	24.728	464.351	444	486	11482.6	248428	11.351	0.785754
	718	24.728	465.475	440	493	11510.3	249029	12.475	0.863561
	719	24.728	464.596	440	486	11488.6	248559	11.596	0.802714
	720	24.728	466.452	438	490	11534.5	249552	13.452	0.931192
	721	24.728	467.23	447	494	11553.7	249968	14.23	0.985048
	722	24.728	466.032	447	488	11524.1	249327	13.032	0.902118
	723	24.728	467.125	442	495	11551.2	249912	14.125	0.977779
	724	24.728	465.729	442	494	11516.6	249165	12.729	0.881144
	725	24.728	468.273	445	493	11579.5	250526	15.273	1.05725
	726	24.728	467.198	444	489	11553	249951	14.198	0.982833
	727	24.728	468.768	442	496	11591.8	250791	15.768	1.09151
	728	24.728	466.86	443	497	11544.6	249770	13.86	0.959435
	729	24.728	468.075	445	494	11574.6	250420	15.075	1.04354
	730	24.728	466.727	442	498	11541.3	249699	13.727	0.950228
	731	24.728	468.146	445	492	11576.4	250458	15.146	1.04846
	732	24.728	464.966	444	493	11497.8	248757	11.966	0.828326
	733	24.728	464.914	443	491	11496.5	248729	11.914	0.824727
	734	24.728	466.164	441	490	11527.4	249398	13.164	0.911256
	735	24.728	466.979	444	491	11547.5	249834	13.979	0.967673
	736	24.728	466.869	443	499	11544.8	249775	13.869	0.960058
	737	24.728	466.634	439	493	11539	249649	13.634	0.943791
	738	24.728	466.634	439	493	11539	249649	13.634	0.943791
	739	24.728	470.893	437	499	11644.3	251928	17.893	1.23861
	740	24.728	470.495	445	494	11634.5	251715	17.495	1.21106
	741	24.728	471.123	443	494	11650	252051	18.123	1.25453
	742	24.728	469.953	447	496	11621.1	251425	16.953	1.17354
	743	24.728	471.067	450	499	11648.6	252021	18.067	1.25066
	744	24.728	467.329	438	494	11556.2	250021	14.329	0.991901
	745	24.728	467.329	438	494	11556.2	250021	14.329	0.991901
	746	24.728	468.862	443	495	11594.1	250841	15.862	1.09802
	747	24.728	469.161	442	494	11601.5	251001	16.161	1.11872
	748	24.728	465.48	436	492	11510.5	249032	12.48	0.863907
	749	24.728	467.865	443	492	11569.5	250308	14.865	1.029
	750	24.728	465.25	441	494	11504.8	248909	12.25	0.847986
	751	24.728	467.351	442	487	11556.7	250033	14.351	0.993424
	752	24.728	466.505	445	494	11535.8	249580	13.505	0.934861
	753	24.728	467.166	439	492	11552.2	249934	14.166	0.980617
	754	24.728	468.935	449	495	11595.9	250880	15.935	1.10307
	755	24.728	469.772	445	492	11616.6	251328	16.772	1.16101
	756	24.728	469.581	446	496	11611.9	251226	16.581	1.14779
	757	24.728	468.232	448	490	11578.5	250504	15.232	1.05441
	758	24.728	467.779	450	488	11567.3	250262	14.779	1.02305
	759	24.728	467.621	445	491	11563.4	250177	14.621	1.01211
	760	24.728	467.155	445	490	11551.9	249928	14.155	0.979856
	761	24.728	467.31	446	492	11555.7	250011	14.31	0.990586
	762	24.728	464.559	443	492	11487.7	248539	11.559	0.800152
	763	24.728	465.858	437	493	11519.8	249234	12.858	0.890073
	764	24.728	465.733	441	486	11516.7	249167	12.733	0.88142
	765	24.728	466.312	444	489	11531	249477	13.312	0.921501
	766	24.728	466.312	444	489	11531	249477	13.312	0.921501
	767	24.728	464.68	434	490	11490.7	248604	11.68	0.808528
	768	24.728	466.019	441	490	11523.8	249320	13.019	0.901218
	769	24.728	464.953	434	494	11497.4	248750	11.953	0.827426
	770	24.728	466.632	442	495	11539	249648	13.632	0.943652
	771	24.728	466.675	447	489	11540	249671	13.675	0.946629
	772	24.728	465.71	443	492	11516.2	249155	12.71	0.879828
	773	24.728	465.91	444	489	11521.1	249262	12.91	0.893673
	774	24.728	467.342	447	486	11556.5	250028	14.342	0.992801
	775	24.728	465.308	441	486	11506.2	248940	12.308	0.852001
	776	24.728	464.411	441	491	11484	248460	11.411	0.789907
	777	24.728	463.424	441	486	11459.6	247932	10.424	0.721584
	778	24.728	465.073	443	491	11500.4	248814	12.073	0.835733
	779	24.728	466.237	440	490	11529.2	249437	13.237	0.916309
	780	24.728	463.875	443	489	11470.8	248173	10.875	0.752804
	781	24.728	462.893	437	483	11446.5	247648	9.893	0.684826
	782	24.728	463.342	442	489	11457.6	247888	10.342	0.715908
	783	24.728	463.538	444	489	11462.5	247993	10.538	0.729475
	784	24.728	463.492	441	491	11461.3	247968	10.492	0.726291
	785	24.728	463.282	445	487	11456.1	247856	10.282	0.711754
	786	24.728	462.256	443	485	11430.7	247307	9.256	0.640731
	787	24.728	462.247	439	489	11430.5	247302	9.247	0.640108
	788	24.728	463.163	442	492	11453.2	247792	10.163	0.703517
	789	24.728	463.764	442	486	11468	248114	10.764	0.74512
	790	24.728	463.533	437	485	11462.3	247990	10.533	0.729129
	791	24.728	461.736	436	485	11417.9	247029	8.736	0.604735
	792	24.728	460.781	437	488	11394.3	246518	7.781	0.538627
	793	24.728	463.548	442	485	11462.7	247998	10.548	0.730168
	794	24.728	463.099	438	486	11451.6	247758	10.099	0.699086
	795	24.728	463.434	434	489	11459.9	247937	10.434	0.722276
	796	24.728	462.751	440	485	11443	247572	9.751	0.674997
	797	24.728	463.987	434	485	11473.5	248233	10.987	0.760557
	798	24.728	464.664	445	500	11490.3	248595	11.664	0.807421
	799	24.728	462.864	444	488	11445.8	247632	9.864	0.682819
	800	24.728	464.009	442	485	11474.1	248245	11.009	0.762079
	801	24.728	464.131	443	486	11477.1	248310	11.131	0.770525
	802	24.728	463.454	439	494	11460.4	247948	10.454	0.723661
	803	24.728	466.407	444	499	11533.4	249528	13.407	0.928077
	804	24.728	464.135	442	491	11477.2	248312	11.135	0.770802
	805	24.728	464.55	441	489	11487.5	248534	11.55	0.799529
	806	24.728	464.55	441	489	11487.5	248534	11.55	0.799529
	807	24.728	467.983	445	497	11572.4	250371	14.983	1.03717
	808	24.728	469.125	442	493	11600.6	250982	16.125	1.11623
	809	24.728	470.209	441	502	11627.4	251562	17.209	1.19126
	810	24.728	471.525	448	500	11660	252266	18.525	1.28236
	811	24.728	471.151	445	504	11650.7	252066	18.151	1.25647
	812	24.728	472.37	448	517	11680.8	252718	19.37	1.34086
	813	24.728	469.157	439	510	11601.4	250999	16.157	1.11844
	814	24.728	470.112	441	511	11625	251510	17.112	1.18455
	815	24.728	468.391	444	489	11582.4	250589	15.391	1.06542
	816	24.728	466.48	435	495	11535.2	249567	13.48	0.93313
	817	24.728	467.804	444	493	11567.9	250275	14.804	1.02478
	818	24.728	465.598	444	491	11513.4	249095	12.598	0.872075
	819	24.728	467.37	440	490	11557.2	250043	14.37	0.994739
	820	24.728	468.815	444	495	11592.9	250816	15.815	1.09477
	821	24.728	470.615	446	495	11637.4	251779	17.615	1.21937
	822	24.728	466.955	443	496	11546.9	249821	13.955	0.966011
	823	24.728	466.23	446	492	11529	249433	13.23	0.915824
	824	24.728	465.819	443	490	11518.8	249213	12.819	0.887374
	825	24.728	465.819	443	490	11518.8	249213	12.819	0.887374
	826	24.728	465.819	443	490	11518.8	249213	12.819	0.887374
	827	24.728	463.336	437	486	11457.5	247885	10.336	0.715492
	828	24.728	463.893	439	487	11471.2	248183	10.893	0.75405
	829	24.728	466.148	440	491	11527	249389	13.148	0.910148
	830	24.728	466.335	436	487	11531.6	249489	13.335	0.923093
	831	24.728	468.819	444	493	11593	250818	15.819	1.09504
	832	24.728	468.785	443	498	11592.2	250800	15.785	1.09269
	833	24.728	473.009	454	491	11696.7	253060	20.009	1.38509
	834	24.728	472.538	444	498	11685	252808	19.538	1.35249
	835	24.728	471.432	451	498	11657.6	252216	18.432	1.27592
	836	24.728	469.654	442	493	11613.7	251265	16.654	1.15285
	837	24.728	466.213	443	485	11528.6	249424	13.213	0.914648
	838	24.728	465.12	436	485	11501.6	248839	12.12	0.838987
	839	24.728	463.57	440	486	11463.2	248010	10.57	0.73169
	840	24.728	464.112	441	486	11476.6	248300	11.112	0.769209
	841	24.728	465.77	441	500	11517.6	249187	12.77	0.883982
	842	24.728	466.14	441	493	11526.8	249385	13.14	0.909594
	843	24.728	470.65	448	493	11638.3	251798	17.65	1.22179
	844	24.728	470.342	443	502	11630.7	251633	17.342	1.20047
	845	24.728	473.495	447	505	11708.7	253320	20.495	1.41873
	846	24.728	475.649	441	503	11761.9	254472	22.649	1.56784
	847	24.728	471.297	450	494	11654.3	252144	18.297	1.26658
	848	24.728	469.843	446	491	11618.4	251366	16.843	1.16593
	849	24.728	466.163	443	495	11527.3	249397	13.163	0.911186
	850	24.728	464.254	442	483	11480.2	248376	11.254	0.779039
	851	24.728	463.077	439	492	11451	247746	10.077	0.697563
	852	24.728	463.673	441	483	11465.8	248065	10.673	0.73882
	853	24.728	465.065	444	487	11500.2	248810	12.065	0.835179
	854	24.728	467.921	443	490	11570.8	250338	14.921	1.03288
	855	24.728	468.807	440	494	11592.8	250812	15.807	1.09421
	856	24.728	472.679	447	500	11688.5	252883	19.679	1.36225
	857	24.728	475.452	452	505	11757.1	254367	22.452	1.5542
	858	24.728	475.68	446	509	11762.7	254489	22.68	1.56998
	859	24.728	473.284	449	501	11703.5	253207	20.284	1.40413
	860	24.728	471.445	445	497	11658	252223	18.445	1.27682
	861	24.728	466.546	440	492	11536.8	249602	13.546	0.937699
	862	24.728	464.912	445	485	11496.4	248728	11.912	0.824588
	863	24.728	465.047	432	495	11499.8	248800	12.047	0.833933
	864	24.728	463.677	436	488	11465.9	248067	10.677	0.739097
	865	24.728	463.677	436	488	11465.9	248067	10.677	0.739097
	866	24.728	464.123	440	485	11476.9	248306	11.123	0.769971
	867	24.728	466.421	442	489	11533.7	249535	13.421	0.929046
	868	24.728	469.099	446	493	11600	250968	16.099	1.11443
	869	24.728	463.598	446	483	11463.9	248025	10.598	0.733629
	870	24.728	463.08	436	498	11451.1	247748	10.08	0.697771
	871	24.728	464.082	433	485	11475.9	248284	11.082	0.767133
	872	24.728	464.082	433	485	11475.9	248284	11.082	0.767133
	873	24.728	466.114	446	491	11526.1	249371	13.114	0.907795
	874	24.728	467.899	442	497	11570.3	250326	14.899	1.03136
	875	24.728	472.073	445	498	11673.5	252559	19.073	1.3203
	876	24.728	472.308	447	499	11679.3	252685	19.308	1.33656
	877	24.728	471.51	446	503	11659.6	252258	18.51	1.28132
	878	24.728	468.179	441	491	11577.2	250476	15.179	1.05074
	879	24.728	466.563	443	491	11537.2	249611	13.563	0.938876
	880	24.728	463.735	436	488	11467.3	248098	10.735	0.743112
	881	24.728	461.092	439	488	11402	246684	8.092	0.560155
	882	24.728	463.525	443	487	11462.1	247986	10.525	0.728575
	883	24.728	464.022	440	486	11474.4	248252	11.022	0.762979
	884	24.728	465.398	445	490	11508.4	248988	12.398	0.858231
	885	24.728	466.826	444	491	11543.8	249752	13.826	0.957082
	886	24.728	467.794	442	494	11567.7	250270	14.794	1.02409
	887	24.728	468.793	442	497	11592.4	250804	15.793	1.09324
	888	24.728	471.166	447	496	11651.1	252074	18.166	1.25751
	889	24.728	471.559	447	492	11660.8	252284	18.559	1.28472
	890	24.728	471.748	443	500	11665.5	252385	18.748	1.2978
	891	24.728	469.92	444	498	11620.3	251407	16.92	1.17126
	892	24.728	467.499	440	494	11560.4	250112	14.499	1.00367
	893	24.728	463.953	440	489	11472.7	248215	10.953	0.758203
	894	24.728	463.434	439	491	11459.9	247937	10.434	0.722276
	895	24.728	461.849	440	485	11420.7	247089	8.849	0.612557
	896	24.728	462.065	437	486	11426	247205	9.065	0.627509
	897	24.728	462.209	440	481	11429.6	247282	9.209	0.637478
	898	24.728	465.428	440	485	11509.2	249004	12.428	0.860307
	899	24.728	465.387	445	488	11508.2	248982	12.387	0.857469
	900	24.728	467.858	449	491	11569.3	250304	14.858	1.02852
	901	24.728	469.415	446	493	11607.8	251137	16.415	1.1363
	902	24.728	469.564	440	491	11611.5	251217	16.564	1.14661
	903	24.728	469.654	437	493	11613.7	251265	16.654	1.15285
	904	24.728	467.127	443	494	11551.2	249913	14.127	0.977918
	905	24.728	467.557	443	498	11561.8	250143	14.557	1.00768
	906	24.728	465.903	446	495	11520.9	249258	12.903	0.893188
	907	24.728	466.146	441	491	11526.9	249388	13.146	0.91001
	908	24.728	465.041	438	491	11499.6	248797	12.041	0.833518
	909	24.728	464.735	442	485	11492	248633	11.735	0.812336
	910	24.728	462.8	437	492	11444.2	247598	9.8	0.678388
	911	24.728	466.019	440	491	11523.8	249320	13.019	0.901218
	912	24.728	464.841	443	488	11494.7	248690	11.841	0.819673
	913	24.728	463.925	439	485	11472	248200	10.925	0.756265
	914	24.728	464.527	441	488	11486.9	248522	11.527	0.797937
	915	24.728	465.321	435	491	11506.5	248947	12.321	0.8529
	916	24.728	464.264	444	485	11480.4	248381	11.264	0.779731
	917	24.728	464.735	434	493	11492	248633	11.735	0.812336
	918	24.728	464.006	442	484	11474	248243	11.006	0.761872
	919	24.728	463.359	443	484	11458	247897	10.359	0.717084
	920	24.728	463.252	442	485	11455.4	247840	10.252	0.709677
	921	24.728	461.779	436	485	11419	247052	8.779	0.607711
	922	24.728	464.019	442	488	11474.3	248250	11.019	0.762772
	923	24.728	462.449	434	487	11435.5	247410	9.449	0.654091
	924	24.728	460.189	437	483	11379.6	246201	7.189	0.497646
	925	24.728	462.49	438	489	11436.5	247432	9.49	0.656929
	926	24.728	460.409	435	492	11385.1	246319	7.409	0.512876
	927	24.728	462.88	443	483	11446.2	247641	9.88	0.683926
	928	24.728	460.733	438	481	11393.1	246492	7.733	0.535304
	929	24.728	461.299	434	492	11407.1	246795	8.299	0.574484
	930	24.728	461.299	434	492	11407.1	246795	8.299	0.574484
	931	24.728	465.426	443	487	11509.1	249003	12.426	0.860169
	932	24.728	465.695	438	493	11515.8	249147	12.695	0.87879
	933	24.728	467.084	443	491	11550.1	249890	14.084	0.974941
	934	24.728	468.406	439	497	11582.8	250597	15.406	1.06645
	935	24.728	468.151	439	494	11576.5	250461	15.151	1.0488
	936	24.728	467.004	444	493	11548.1	249847	14.004	0.969403
	937	24.728	467.486	442	491	11560.1	250105	14.486	1.00277
	938	24.728	466.594	442	491	11538	249628	13.594	0.941022
	939	24.728	463.785	443	491	11468.6	248125	10.785	0.746573
	940	24.728	465.559	444	488	11512.4	249074	12.559	0.869376
	941	24.728	465.29	445	493	11505.8	248930	12.29	0.850755
	942	24.728	464.381	443	485	11483.3	248444	11.381	0.787831
	943	24.728	465.28	443	490	11505.5	248925	12.28	0.850062
	944	24.728	463.157	439	489	11453	247789	10.157	0.703101
	945	24.728	464.748	442	485	11492.4	248640	11.748	0.813235
	946	24.728	465.249	437	491	11504.7	248908	12.249	0.847916
	947	24.728	465.497	436	493	11510.9	249041	12.497	0.865084
	948	24.728	465.789	444	491	11518.1	249197	12.789	0.885297
	949	24.728	465.867	438	495	11520	249239	12.867	0.890696
	950	24.728	466.002	446	488	11523.4	249311	13.002	0.900042
	951	24.728	467.85	442	495	11569.1	250300	14.85	1.02797
	952	24.728	467.236	448	493	11553.9	249971	14.236	0.985463
	953	24.728	466.893	441	493	11545.4	249788	13.893	0.96172
	954	24.728	468.331	443	492	11581	250557	15.331	1.06126
	955	24.728	467.733	445	493	11566.2	250237	14.733	1.01987
	956	24.728	469.505	448	538	11610	251185	16.505	1.14253
	957	24.728	469.822	442	499	11617.9	251355	16.822	1.16447
	958	24.728	469.318	447	494	11605.4	251085	16.318	1.12959
	959	24.728	468.725	448	493	11590.7	250768	15.725	1.08854
	960	24.728	468.572	443	492	11586.9	250686	15.572	1.07795
	961	24.728	466.441	448	486	11534.2	249546	13.441	0.930431
	962	24.728	466.826	449	495	11543.8	249752	13.826	0.957082
	963	24.728	465.353	440	486	11507.3	248964	12.353	0.855116
	964	24.728	467.507	442	494	11560.6	250116	14.507	1.00422
	965	24.728	463.925	441	491	11472	248200	10.925	0.756265
	966	24.728	466.052	442	489	11524.6	249338	13.052	0.903503
	967	24.728	467.204	440	495	11553.1	249954	14.204	0.983248
	968	24.728	467.501	442	496	11560.4	250113	14.501	1.00381
	969	24.728	467.142	440	490	11551.6	249921	14.142	0.978956
	970	24.728	469.215	446	492	11602.8	251030	16.215	1.12246
	971	24.728	469.026	440	491	11598.2	250929	16.026	1.10937
	972	24.728	469.316	444	492	11605.3	251084	16.316	1.12945
	973	24.728	467.742	440	492	11566.4	250242	14.742	1.02049
	974	24.728	466.624	443	490	11538.8	249644	13.624	0.943098
	975	24.728	466.766	441	488	11542.3	249720	13.766	0.952928
	976	24.728	464.798	441	491	11493.6	248667	11.798	0.816697
	977	24.728	466.095	445	493	11525.7	249361	13.095	0.906479
	978	24.728	466.037	443	488	11524.3	249330	13.037	0.902464
	979	24.728	466.576	438	493	11537.6	249618	13.576	0.939776
	980	24.728	468.594	445	493	11587.5	250698	15.594	1.07947
	981	24.728	471.673	452	493	11663.6	252345	18.673	1.29261
	982	24.728	469.738	445	492	11615.8	251310	16.738	1.15866
	983	24.728	471.637	451	497	11662.7	252326	18.637	1.29011
	984	24.728	470.548	448	495	11635.8	251743	17.548	1.21473
	985	24.728	468.022	443	492	11573.3	250392	15.022	1.03987
	986	24.728	467.864	442	489	11569.4	250307	14.864	1.02894
	987	24.728	468.424	446	496	11583.3	250607	15.424	1.0677
	988	24.728	465.426	442	491	11509.1	249003	12.426	0.860169
	989	24.728	466.744	444	486	11541.7	249708	13.744	0.951405
	990	24.728	467.671	446	490	11564.6	250204	14.671	1.01558
	991	24.728	467.097	444	492	11550.5	249897	14.097	0.975841
	992	24.728	467.097	444	492	11550.5	249897	14.097	0.975841
	993	24.728	464.761	445	488	11492.7	248647	11.761	0.814135
	994	24.728	464.746	443	491	11492.3	248639	11.746	0.813097
	995	24.728	464.871	443	488	11495.4	248706	11.871	0.82175
	996	43.355	467.488	441	502	20268	438504	14.488	1.00291
	997	43.355	467.722	445	494	20278.2	438723	14.722	1.01911
	998	43.355	467.722	445	494	20278.2	438723	14.722	1.01911
	999	43.355	471.404	447	495	20437.8	442177	18.404	1.27399
	1000	43.355	471.683	446	502	20449.9	442439	18.683	1.2933
	1001	43.355	474.28	450	499	20562.5	444875	21.28	1.47307
	1002	43.355	472.152	446	506	20470.3	442879	19.152	1.32576
	1003	43.355	472.011	444	497	20464.1	442746	19.011	1.316
	1004	43.355	468.89	445	497	20328.8	439819	15.89	1.09996
	1005	43.355	464.996	442	491	20160	436166	11.996	0.830403
	1006	43.355	464.889	439	496	20155.4	436066	11.889	0.822996
	1007	43.355	463.636	440	491	20101	434891	10.636	0.736259
	1008	43.355	466.587	440	490	20229	437659	13.587	0.940537
	1009	43.355	467.614	437	496	20273.5	438622	14.614	1.01163
	1010	43.355	470.677	446	492	20406.3	441495	17.677	1.22366
	1011	43.355	473.796	447	503	20541.5	444421	20.796	1.43957
	1012	43.355	475.076	450	497	20597	445621	22.076	1.52817
	1013	43.355	476.657	449	506	20665.5	447104	23.657	1.63762
	1014	43.355	473.971	445	503	20549.1	444585	20.971	1.45168
	1015	43.355	469.662	445	493	20362.3	440543	16.662	1.1534
	1016	43.355	466.671	445	497	20232.6	437737	13.671	0.946352
	1017	43.355	463.727	438	490	20105	434976	10.727	0.742558
	1018	43.355	465.361	439	493	20175.8	436509	12.361	0.855669
	1019	43.355	464.275	438	486	20128.7	435490	11.275	0.780493
	1020	43.355	465.63	441	496	20187.5	436761	12.63	0.87429
	1021	43.355	468.673	444	494	20319.4	439615	15.673	1.08494
	1022	43.355	468.672	443	491	20319.3	439614	15.672	1.08487
	1023	43.355	473.208	445	500	20516	443869	20.208	1.39886
	1024	43.355	475.745	448	510	20626	446249	22.745	1.57448
	1025	43.355	474.731	450	498	20582.1	445298	21.731	1.50429
	1026	43.355	472.079	444	500	20467.1	442810	19.079	1.32071
	1027	43.355	469.822	443	493	20369.2	440693	16.822	1.16447
	1028	36.746	466.365	438	489	17136.9	370760	13.365	0.92517
	1029	36.746	463.884	440	493	17045.7	368788	10.884	0.753427
	1030	36.746	462.844	439	493	17007.5	367961	9.844	0.681434
	1031	36.746	464.258	435	487	17059.4	369085	11.258	0.779316
	1032	36.746	466.787	443	490	17152.4	371096	13.787	0.954382
	1033	36.746	467.191	435	488	17167.2	371417	14.191	0.982348
	1034	36.746	467.424	445	491	17175.8	371602	14.424	0.998477
	1035	36.746	469.421	448	493	17249.2	373190	16.421	1.13672
	1036	36.746	472.423	447	502	17359.5	375576	19.423	1.34452
	1037	36.746	473.019	446	500	17381.4	376050	20.019	1.38578
	1038	36.746	471.308	447	493	17318.5	374690	18.308	1.26734
	1039	36.746	471.308	447	493	17318.5	374690	18.308	1.26734
	1040	36.746	470.512	443	498	17289.2	374057	17.512	1.21224
	1041	36.746	467.919	442	494	17194	371996	14.919	1.03274
	1042	36.746	464.992	440	493	17086.4	369669	11.992	0.830126
	1043	36.746	467.264	439	492	17169.9	371475	14.264	0.987401
	1044	36.746	466.663	435	500	17147.8	370997	13.663	0.945798
	1045	36.746	466.025	445	492	17124.4	370490	13.025	0.901634
	1046	36.746	466.122	438	492	17127.9	370567	13.122	0.908348
	1047	36.746	465.735	443	485	17113.7	370259	12.735	0.881559
	1048	36.746	468.054	446	490	17198.9	372103	15.054	1.04209
	1049	36.746	467.941	443	494	17194.8	372013	14.941	1.03427
	1050	36.746	466.558	435	493	17144	370914	13.558	0.93853
	1051	36.746	468.109	447	497	17201	372147	15.109	1.0459
	1052	36.746	468.423	443	501	17212.5	372396	15.423	1.06763
	1053	36.746	466.538	444	488	17143.2	370898	13.538	0.937145
	1054	36.746	466.538	444	488	17143.2	370898	13.538	0.937145
	1055	36.746	464.692	436	489	17075.4	369430	11.692	0.809359
	1056	36.746	467.092	444	494	17163.6	371338	14.092	0.975495
	1057	36.746	464.619	443	490	17072.7	369372	11.619	0.804306
	1058	36.746	465.224	438	487	17094.9	369853	12.224	0.846186
	1059	36.746	466.493	438	494	17141.6	370862	13.493	0.93403
	1060	36.746	465.175	441	493	17093.1	369814	12.175	0.842794
	1061	36.746	465.369	441	489	17100.2	369968	12.369	0.856223
	1062	36.746	465.879	436	491	17119	370374	12.879	0.891527
	1063	36.746	465.145	444	490	17092	369790	12.145	0.840717
	1064	36.746	466.089	440	505	17126.7	370541	13.089	0.906064
	1065	36.746	464.796	440	495	17079.2	369513	11.796	0.816558
	1066	36.746	463.253	436	487	17022.5	368286	10.253	0.709747
	1067	36.746	462.927	440	488	17010.5	368027	9.927	0.68718
	1068	36.746	464.39	431	494	17064.3	369190	11.39	0.788454
	1069	36.746	464.531	443	489	17069.5	369302	11.531	0.798214
	1070	36.746	465.031	443	488	17087.9	369700	12.031	0.832826
	1071	36.746	463.278	438	489	17023.4	368306	10.278	0.711477
	1072	36.746	463.287	443	489	17023.8	368313	10.287	0.7121
	1073	36.746	463.57	432	494	17034.2	368538	10.57	0.73169
	1074	36.746	465.384	442	487	17100.8	369980	12.384	0.857262
	1075	36.746	464.238	436	489	17058.7	369069	11.238	0.777932
	1076	36.746	464.478	441	488	17067.5	369260	11.478	0.794545
	1077	36.746	464.088	443	486	17053.2	368950	11.088	0.767548
	1078	36.746	465.428	438	493	17102.4	370015	12.428	0.860307
	1079	26.253	465.715	440	489	12226.6	264526	12.715	0.880174
	1080	26.253	464.424	445	489	12192.7	263793	11.424	0.790807
	1081	26.253	465.727	440	497	12226.9	264533	12.727	0.881005
	1082	26.253	466.106	443	486	12236.9	264748	13.106	0.907241
	1083	26.253	463.533	441	486	12169.4	263287	10.533	0.729129
	1084	26.253	465.294	445	488	12215.6	264287	12.294	0.851031
	1085	26.253	463.993	444	485	12181.4	263548	10.993	0.760972
	1086	26.253	466.526	445	496	12247.9	264987	13.526	0.936315
	1087	26.253	467.4	446	493	12270.9	265483	14.4	0.996816
	1088	26.253	466.912	443	496	12258.1	265206	13.912	0.963035
	1089	26.253	469.986	444	494	12338.8	266952	16.986	1.17583
	1090	26.253	469.683	435	499	12330.8	266780	16.683	1.15485
	1091	26.253	472.192	449	496	12396.7	268205	19.192	1.32853
	1092	26.253	472.011	448	494	12391.9	268102	19.011	1.316
	1093	26.253	470.984	443	495	12365	267519	17.984	1.24491
	1094	26.253	470.815	446	494	12360.5	267423	17.815	1.23321
	1095	26.253	469.356	446	492	12322.2	266594	16.356	1.13222
	1096	26.253	467.306	444	491	12268.4	265430	14.306	0.990309
	1097	26.253	465.512	443	486	12221.3	264411	12.512	0.866122
	1098	26.253	465.595	443	489	12223.5	264458	12.595	0.871868
	1099	26.253	466.271	442	492	12241.2	264842	13.271	0.918663
	1100	26.253	467.504	444	493	12273.6	265542	14.504	1.00401
	1101	26.253	468.308	439	490	12294.7	265999	15.308	1.05967
	1102	26.253	467.394	443	493	12270.7	265480	14.394	0.9964
	1103	26.253	469.37	448	495	12322.6	266602	16.37	1.13319
	1104	26.253	469.817	440	493	12334.3	266856	16.817	1.16413
	1105	26.253	470.585	446	498	12354.5	267292	17.585	1.21729
	1106	26.253	472.577	448	493	12406.8	268424	19.577	1.35518
	1107	26.253	473.915	452	495	12441.9	269184	20.915	1.44781
	1108	26.253	472.118	447	499	12394.7	268163	19.118	1.32341
	1109	26.253	472.585	449	507	12407	268428	19.585	1.35574
	1110	26.253	470.292	447	494	12346.8	267126	17.292	1.19701
	1111	26.253	467.655	447	490	12277.6	265628	14.655	1.01447
	1112	26.253	465.757	443	487	12227.7	264550	12.757	0.883082
	1113	26.253	465.192	442	492	12212.9	264229	12.192	0.843971
	1114	26.253	466.417	444	488	12245.1	264925	13.417	0.928769
	1115	26.253	467.165	449	490	12264.7	265350	14.165	0.980548
	1116	26.253	467.165	449	490	12264.7	265350	14.165	0.980548
	1117	26.253	465.817	440	494	12229.3	264584	12.817	0.887235
	1118	26.253	465.305	439	491	12215.9	264293	12.305	0.851793
	1119	26.253	464.553	442	485	12196.1	263866	11.553	0.799737
	1120	26.253	464.556	436	488	12196.2	263868	11.556	0.799945
	1121	26.253	466.572	445	493	12249.1	265013	13.572	0.939499
	1122	26.253	468.153	445	493	12290.6	265911	15.153	1.04894
	1123	26.253	470.995	448	496	12365.2	267525	17.995	1.24567
	1124	26.253	472.169	448	502	12396.1	268192	19.169	1.32694
	1125	26.253	472.798	452	500	12412.6	268549	19.798	1.37048
	1126	26.253	475.245	444	500	12476.8	269939	22.245	1.53987
	1127	26.253	473.671	448	512	12435.5	269045	20.671	1.43092
	1128	26.253	473.606	447	500	12433.8	269008	20.606	1.42642
	1129	26.253	469.607	443	491	12328.8	266737	16.607	1.14959
	1130	26.253	466.35	443	494	12243.3	264887	13.35	0.924131
	1131	26.253	464.838	439	490	12203.6	264028	11.838	0.819466
	1132	26.253	464.134	442	485	12185.1	263628	11.134	0.770732
	1133	26.253	465.755	444	488	12227.7	264549	12.755	0.882943
	1134	26.253	465.694	441	486	12226.1	264514	12.694	0.878721
	1135	26.253	467.956	446	491	12285.5	265799	14.956	1.0353
	1136	26.253	470.891	442	495	12362.5	267466	17.891	1.23847
	1137	26.253	472.447	451	499	12403.4	268350	19.447	1.34619
	1138	26.253	472.734	444	500	12410.9	268513	19.734	1.36605
	1139	26.253	477.396	452	504	12533.3	271161	24.396	1.68877
	1140	26.253	474.308	447	501	12452.2	269407	21.308	1.47501
	1141	26.253	473.345	452	497	12426.9	268860	20.345	1.40835
	1142	26.253	469.155	439	495	12316.9	266480	16.155	1.1183
	1143	26.253	465.695	441	493	12226.1	264515	12.695	0.87879
	1144	26.253	464.673	435	492	12199.3	263934	11.673	0.808044
	1145	26.253	461.954	437	486	12127.9	262390	8.954	0.619826
	1146	26.253	462.576	439	486	12144.2	262743	9.576	0.662882
	1147	26.253	463.581	438	486	12170.6	263314	10.581	0.732452
	1148	26.253	466.96	444	490	12259.3	265233	13.96	0.966357
	1149	26.253	468.456	442	490	12298.6	266083	15.456	1.06992
	1150	26.253	473.093	450	495	12420.3	268717	20.093	1.3909
	1151	26.253	473.817	449	494	12439.3	269128	20.817	1.44102
	1152	26.253	475.349	448	504	12479.5	269998	22.349	1.54707
	1153	26.253	472.875	447	498	12414.6	268593	19.875	1.37581
	1154	26.253	468.572	445	492	12301.6	266149	15.572	1.07795
	1155	26.253	466.511	445	489	12247.5	264978	13.511	0.935276
	1156	26.253	464.167	445	484	12186	263647	11.167	0.773017
	1157	26.253	463.894	438	484	12178.8	263492	10.894	0.754119
	1158	26.253	462.599	439	489	12144.8	262756	9.599	0.664475
	1159	26.253	465.565	443	499	12222.7	264441	12.565	0.869791
	1160	26.253	465.504	440	492	12221.1	264406	12.504	0.865568
	1161	26.253	467.812	446	488	12281.7	265717	14.812	1.02534
	1162	26.253	468.516	447	499	12300.2	266117	15.516	1.07407
	1163	26.253	469.19	445	492	12317.9	266500	16.19	1.12073
	1164	26.253	473.593	449	500	12433.5	269001	20.593	1.42552
	1165	26.253	472.831	447	500	12413.5	268568	19.831	1.37277
	1166	26.253	471.826	446	508	12387.1	267997	18.826	1.3032
	1167	26.253	470.067	448	492	12340.9	266998	17.067	1.18143
	1168	26.253	465.817	434	487	12229.3	264584	12.817	0.887235
	1169	26.253	463.12	443	486	12158.5	263052	10.12	0.70054
	1170	26.253	461.824	435	489	12124.5	262316	8.824	0.610827
	1171	26.253	462.715	442	481	12147.9	262822	9.715	0.672504
	1172	26.253	461.771	438	483	12123.1	262286	8.771	0.607158
	1173	26.253	462.993	434	490	12155.2	262980	9.993	0.691749
	1174	26.253	465.294	440	497	12215.6	264287	12.294	0.851031
	1175	26.253	464.778	440	490	12202	263994	11.778	0.815312
	1176	26.253	469.894	442	494	12336.4	266900	16.894	1.16946
	1177	26.253	472.391	438	497	12401.9	268318	19.391	1.34231
	1178	26.253	472.391	438	497	12401.9	268318	19.391	1.34231
	1179	26.253	465.871	442	488	12230.7	264615	12.871	0.890973
	1180	26.253	467.451	449	493	12272.2	265512	14.451	1.00035
	1181	26.253	470.981	447	498	12364.9	267517	17.981	1.2447
	1182	26.253	471.87	449	498	12388.2	268022	18.87	1.30624
	1183	26.253	473.761	447	501	12437.9	269096	20.761	1.43715
	1184	26.253	474.78	452	498	12464.6	269675	21.78	1.50768
	1185	26.253	473.204	447	503	12423.2	268780	20.204	1.39859
	1186	26.253	466.854	446	496	12256.5	265173	13.854	0.95902
	1187	26.253	463.468	442	495	12167.6	263250	10.468	0.72463
	1188	26.253	463.695	444	486	12173.6	263379	10.695	0.740343
	1189	26.253	463.993	442	490	12181.4	263548	10.993	0.760972
	1190	26.253	463.415	436	486	12166.3	263220	10.415	0.720961
	1191	26.253	464.764	442	487	12201.7	263986	11.764	0.814343
	1192	26.253	465.273	442	486	12215	264275	12.273	0.849578
	1193	26.253	467.683	442	490	12278.3	265644	14.683	1.01641
	1194	26.253	471.757	444	497	12385.3	267958	18.757	1.29842
	1195	26.253	471.143	445	497	12369.1	267609	18.143	1.25592
	1196	26.253	474.563	445	503	12458.9	269552	21.563	1.49266
	1197	26.253	473.887	447	501	12441.2	269168	20.887	1.44587
	1198	26.253	467.54	447	498	12274.6	265563	14.54	1.00651
	1199	26.253	466.431	445	493	12245.4	264933	13.431	0.929738
	1200	26.253	465.533	443	496	12221.9	264423	12.533	0.867576
	1201	26.253	465.671	438	494	12225.5	264501	12.671	0.877129
	1202	26.253	464.303	436	491	12189.6	263724	11.303	0.782431
	1203	26.253	465.218	443	488	12213.6	264244	12.218	0.84577
	1204	26.253	465.551	442	489	12222.3	264433	12.551	0.868822
	1205	26.253	467.461	441	490	12272.5	265518	14.461	1.00104
	1206	26.253	468.46	446	493	12298.7	266085	15.46	1.07019
	1207	26.253	471.368	442	492	12375	267737	18.368	1.27149
	1208	26.253	473.445	450	499	12429.6	268917	20.445	1.41527
	1209	26.253	473.391	447	505	12428.1	268886	20.391	1.41153
	1210	26.253	473.06	442	501	12419.5	268698	20.06	1.38862
	1211	26.253	471.093	452	496	12367.8	267581	18.093	1.25246
	1212	26.253	466.627	443	492	12250.6	265044	13.627	0.943306
	1213	26.253	466.299	443	495	12242	264858	13.299	0.920601
	1214	26.253	465.229	446	490	12213.9	264250	12.229	0.846532
	1215	26.253	467.053	445	495	12261.8	265286	14.053	0.972795
	1216	26.253	467.16	442	491	12264.6	265347	14.16	0.980202
	1217	26.253	466.484	441	489	12246.8	264963	13.484	0.933407
	1218	26.253	468.039	444	496	12287.6	265846	15.039	1.04105
	1219	26.253	468.752	447	487	12306.4	266251	15.752	1.09041
	1220	26.253	468.454	447	491	12298.5	266082	15.454	1.06978
	1221	26.253	470.704	444	494	12357.6	267360	17.704	1.22553
	1222	26.253	472.757	445	499	12411.5	268526	19.757	1.36765
	1223	26.253	470.21	440	500	12344.6	267079	17.21	1.19133
	1224	26.253	470.88	447	511	12362.2	267460	17.88	1.23771
	1225	26.253	472.153	441	518	12395.7	268183	19.153	1.32583
	1226	26.253	470.088	438	509	12341.4	267010	17.088	1.18289
	1227	26.253	470.371	439	510	12348.9	267171	17.371	1.20248
	1228	26.253	470.333	443	511	12347.9	267149	17.333	1.19985
	1229	26.253	469.97	443	508	12338.3	266943	16.97	1.17472
	1230	26.253	468.829	436	501	12308.4	266295	15.829	1.09574
	1231	26.253	468.065	445	497	12288.3	265861	15.065	1.04285
	1232	26.253	469.928	445	502	12337.2	266919	16.928	1.17181
	1233	26.253	472.014	445	494	12392	268104	19.014	1.31621
	1234	26.253	472.192	447	492	12396.7	268205	19.192	1.32853
	1235	26.253	472.438	447	512	12403.1	268345	19.438	1.34556
	1236	26.253	471.856	448	497	12387.8	268014	18.856	1.30527
	1237	26.253	468.845	446	491	12308.8	266304	15.845	1.09684
	1238	26.253	467.343	448	497	12269.4	265451	14.343	0.99287
	1239	26.253	464.257	438	490	12188.4	263698	11.257	0.779247
	1240	26.253	464.257	438	490	12188.4	263698	11.257	0.779247
	1241	26.253	471.738	443	501	12384.7	267947	18.738	1.29711
	1242	26.253	470.088	448	497	12341.4	267010	17.088	1.18289
	1243	26.253	465.912	443	491	12231.8	264638	12.912	0.893811
	1244	26.253	464.75	443	494	12201.3	263978	11.75	0.813374
	1245	26.253	462.556	444	484	12143.7	262732	9.556	0.661498
	1246	26.253	461.452	432	496	12114.7	262105	8.452	0.585075
	1247	26.253	462.289	438	484	12136.7	262580	9.289	0.643015
	1248	26.253	463.813	431	487	12176.7	263446	10.813	0.748512
	1249	26.253	464.364	441	486	12191.2	263759	11.364	0.786654
	1250	26.253	465.516	441	494	12221.4	264413	12.516	0.866399
	1251	26.253	467.69	442	493	12278.5	265648	14.69	1.01689
	1252	26.253	469.266	438	497	12319.9	266543	16.266	1.12599
	1253	26.253	470.246	448	499	12345.6	267100	17.246	1.19383
	1254	26.253	469.025	448	495	12313.5	266406	16.025	1.1093
	1255	26.253	468.287	442	488	12294.2	265987	15.287	1.05822
	1256	26.253	465.637	440	500	12224.6	264482	12.637	0.874775
	1257	26.253	464.577	442	491	12196.8	263880	11.577	0.801398
	1258	26.253	463.713	442	485	12174.1	263389	10.713	0.741589
	1259	26.253	462.467	438	488	12141.3	262681	9.467	0.655337
	1260	26.253	461.458	427	486	12114.9	262108	8.458	0.585491
	1261	26.253	461.585	437	480	12118.2	262180	8.585	0.594282
	1262	26.253	463.393	446	482	12165.7	263207	10.393	0.719438
	1263	26.253	462.192	432	486	12134.1	262525	9.192	0.636301
	1264	26.253	461.157	440	485	12107	261937	8.157	0.564655
	1265	26.253	462.343	437	483	12138.1	262611	9.343	0.646753
	1266	26.253	463.183	442	486	12160.2	263088	10.183	0.704901
	1267	26.253	461.926	436	490	12127.2	262374	8.926	0.617887
	1268	26.253	464.021	440	486	12182.2	263564	11.021	0.76291
	1269	26.253	462.988	443	492	12155	262977	9.988	0.691402
	1270	26.253	462.62	438	484	12145.4	262768	9.62	0.665928
	1271	26.253	463.336	441	483	12164.2	263175	10.336	0.715492
	1272	26.253	463.551	437	485	12169.8	263297	10.551	0.730375
	1273	26.253	463.595	443	487	12171	263322	10.595	0.733421
	1274	26.253	463.826	442	489	12177	263453	10.826	0.749412
	1275	26.253	464.025	441	491	12182.3	263566	11.025	0.763187
	1276	26.253	461.958	440	486	12128	262392	8.958	0.620102
	1277	26.253	462.85	444	485	12151.4	262899	9.85	0.68185
	1278	26.253	463.343	441	487	12164.4	263179	10.343	0.715977
	1279	26.253	463.864	444	488	12178	263475	10.864	0.752042
	1280	26.253	464.924	447	485	12205.9	264077	11.924	0.825419
	1281	26.253	462.526	439	486	12142.9	262715	9.526	0.659421
	1282	26.253	462.782	437	488	12149.6	262860	9.782	0.677142
	1283	26.253	463.278	442	487	12162.7	263142	10.278	0.711477
	1284	26.253	462.537	440	486	12143.2	262721	9.537	0.660183
	1285	26.253	462.259	442	483	12135.9	262563	9.259	0.640939
	1286	26.253	463.706	441	484	12173.9	263385	10.706	0.741105
	1287	26.253	464	439	487	12181.6	263552	11	0.761456
	1288	26.253	462.738	442	492	12148.5	262835	9.738	0.674097
	1289	26.253	463.259	441	493	12162.1	263131	10.259	0.710162
	1290	26.253	463.428	440	486	12166.6	263227	10.428	0.721861
	1291	26.253	463.049	442	486	12156.6	263012	10.049	0.695625
	1292	26.253	463.775	440	485	12175.7	263424	10.775	0.745881
	1293	26.253	465.518	441	489	12221.4	264414	12.518	0.866537
	1294	26.253	464.88	437	486	12204.7	264052	11.88	0.822373
	1295	26.253	465.306	441	487	12215.9	264294	12.306	0.851862
	1296	26.253	465.264	442	484	12214.8	264270	12.264	0.848955
	1297	26.253	466.662	441	490	12251.5	265064	13.662	0.945729
	1298	26.253	467.183	446	490	12265.2	265360	14.183	0.981794
	1299	26.253	466.313	442	490	12242.3	264866	13.313	0.92157
	1300	26.253	465.065	444	485	12209.6	264157	12.065	0.835179
	1301	26.253	466.4	443	488	12244.6	264915	13.4	0.927592
	1302	26.253	466.4	443	488	12244.6	264915	13.4	0.927592
	1303	26.253	463.72	438	482	12174.3	263393	10.72	0.742074
	1304	26.253	465.028	443	485	12208.6	264136	12.028	0.832618
	1305	26.253	464.43	442	485	12192.9	263796	11.43	0.791222
	1306	26.253	465.299	442	486	12215.7	264290	12.299	0.851378
	1307	26.253	465.553	445	489	12222.4	264434	12.553	0.86896
	1308	26.253	466.467	448	488	12246.4	264953	13.467	0.93223
	1309	26.253	465.801	440	489	12228.9	264575	12.801	0.886128
	1310	26.253	467.055	446	490	12261.8	265287	14.055	0.972934
	1311	26.253	467.736	447	494	12279.7	265674	14.736	1.02007
	1312	26.253	467.428	446	488	12271.6	265499	14.428	0.998754
	1313	26.253	468.375	448	495	12296.5	266037	15.375	1.06431
	1314	26.253	466.306	443	486	12242.2	264862	13.306	0.921085
	1315	26.253	468.648	444	493	12303.6	266192	15.648	1.08321
	1316	26.253	466.759	448	489	12254	265119	13.759	0.952444
	1317	26.253	466.621	444	490	12250.4	265041	13.621	0.942891
	1318	26.253	466.415	443	490	12245	264924	13.415	0.928631
	1319	26.253	465.454	443	485	12219.8	264378	12.454	0.862107
	1320	26.253	465.623	442	488	12224.2	264474	12.623	0.873806
	1321	26.253	467.255	447	494	12267.1	265401	14.255	0.986778
	1322	26.253	466.356	448	484	12243.4	264890	13.356	0.924547
	1323	26.253	466.257	444	486	12240.9	264834	13.257	0.917693
	1324	26.253	466.72	448	488	12253	265097	13.72	0.949744
	1325	26.253	466.835	447	485	12256	265162	13.835	0.957705
	1326	26.253	466.729	444	492	12253.2	265102	13.729	0.950367
	1327	26.253	466.574	445	485	12249.2	265014	13.574	0.939637
	1328	26.253	464.761	438	489	12201.6	263984	11.761	0.814135
	1329	26.253	465.127	440	488	12211.2	264192	12.127	0.839471
	1330	26.253	466.915	446	491	12258.1	265208	13.915	0.963242
	1331	26.253	468.1	447	488	12289.3	265881	15.1	1.04527
	1332	26.253	468.62	444	498	12302.9	266176	15.62	1.08127
	1333	26.253	467.533	446	491	12274.4	265559	14.533	1.00602
	1334	26.253	467.533	446	491	12274.4	265559	14.533	1.00602
	1335	26.253	468.12	441	493	12289.8	265892	15.12	1.04666
	1336	26.253	469.41	444	497	12323.6	266625	16.41	1.13595
	1337	26.253	468.553	450	493	12301.1	266138	15.553	1.07663
	1338	26.253	468.625	446	491	12303	266179	15.625	1.08161
	1339	26.253	468.762	441	495	12306.6	266257	15.762	1.0911
	1340	26.253	468.331	447	493	12295.3	266012	15.331	1.06126
	1341	26.253	467.993	440	493	12286.4	265820	14.993	1.03787
	1342	26.253	466.384	442	490	12244.2	264906	13.384	0.926485
	1343	26.253	466.294	441	489	12241.8	264855	13.294	0.920255
	1344	26.253	466.583	445	491	12249.4	265019	13.583	0.94026
	1345	26.253	466.583	445	491	12249.4	265019	13.583	0.94026
	1346	26.253	467.225	444	491	12266.3	265384	14.225	0.984702
	1347	26.253	468.215	444	493	12292.3	265946	15.215	1.05323
	1348	26.253	468.65	440	491	12303.7	266193	15.65	1.08334
	1349	26.253	468.54	444	492	12300.8	266131	15.54	1.07573
	1350	26.253	468.995	447	494	12312.7	266389	15.995	1.10723
	1351	26.253	469.713	444	491	12331.6	266797	16.713	1.15693
	1352	26.253	469.431	440	489	12324.2	266637	16.431	1.13741
	1353	26.253	467.813	441	493	12281.7	265718	14.813	1.0254
	1354	26.253	470.056	446	491	12340.6	266992	17.056	1.18067
	1355	26.253	469.724	445	495	12331.9	266803	16.724	1.15769
	1356	26.253	468.44	446	495	12298.2	266074	15.44	1.06881
	1357	26.253	466.086	444	490	12236.4	264737	13.086	0.905856
	1358	26.253	465.991	442	489	12233.9	264683	12.991	0.89928
	1359	26.253	464.951	443	490	12206.6	264092	11.951	0.827288
	1360	26.253	465.729	442	487	12227	264534	12.729	0.881144
	1361	26.253	466.217	447	489	12239.8	264811	13.217	0.914925
	1362	26.253	465.438	443	486	12219.4	264369	12.438	0.861
	1363	26.253	466.824	448	491	12255.7	265156	13.824	0.956943
	1364	26.253	466.824	448	491	12255.7	265156	13.824	0.956943
	1365	26.253	467.335	443	495	12269.1	265446	14.335	0.992316
	1366	26.253	465.533	441	491	12221.9	264423	12.533	0.867576
	1367	26.253	464.731	442	486	12200.8	263967	11.731	0.812059
	1368	26.253	464.262	437	497	12188.5	263701	11.262	0.779593
	1369	26.253	465.507	442	488	12221.2	264408	12.507	0.865776
	1370	26.253	466.505	441	488	12247.4	264975	13.505	0.934861
	1371	26.253	467.653	445	489	12277.5	265627	14.653	1.01433
	1372	26.253	467.271	448	491	12267.5	265410	14.271	0.987886
	1373	26.253	468.174	445	495	12291.2	265923	15.174	1.05039
	1374	26.253	468.213	449	490	12292.2	265945	15.213	1.05309
	1375	26.253	468.002	446	492	12286.7	265825	15.002	1.03849
	1376	26.253	467.748	444	495	12280	265681	14.748	1.02091
	1377	26.253	467.93	441	502	12284.8	265784	14.93	1.0335
	1378	26.253	467.629	441	495	12276.9	265613	14.629	1.01267
	1379	26.253	467.928	443	493	12284.7	265783	14.928	1.03337
	1380	26.253	465.683	438	495	12225.8	264508	12.683	0.877959
	1381	26.253	466.495	443	489	12247.1	264969	13.495	0.934169
	1382	26.253	467.34	444	489	12269.3	265449	14.34	0.992662
	1383	26.253	466.938	441	492	12258.7	265221	13.938	0.964835
	1384	26.253	468.37	444	490	12296.3	266034	15.37	1.06396
	1385	26.253	467.708	444	488	12278.9	265658	14.708	1.01814
	1386	26.253	465.607	444	492	12223.8	264465	12.607	0.872698
	1387	26.253	465.871	445	491	12230.7	264615	12.871	0.890973
	1388	26.253	465.018	442	484	12208.3	264130	12.018	0.831926
	1389	26.253	464.799	444	492	12202.6	264006	11.799	0.816766
	1390	26.253	464.141	444	487	12185.3	263632	11.141	0.771217
	1391	26.253	465.694	444	489	12226.1	264514	12.694	0.878721
	1392	26.253	466.838	445	492	12256.1	265164	13.838	0.957912
	1393	26.253	468.495	447	495	12299.6	266105	15.495	1.07262
	1394	26.253	467.176	441	492	12265	265356	14.176	0.98131
	1395	26.253	469.19	442	492	12317.9	266500	16.19	1.12073
	1396	26.253	468.09	441	490	12289	265875	15.09	1.04458
	1397	26.253	466.944	447	489	12258.9	265224	13.944	0.96525
	1398	26.253	465.074	443	491	12209.8	264162	12.074	0.835802
	1399	26.253	467.004	438	501	12260.5	265258	14.004	0.969403
	1400	26.253	464.195	437	489	12186.7	263663	11.195	0.774955
	1401	26.253	463.991	436	485	12181.4	263547	10.991	0.760833
	1402	26.253	464.447	439	487	12193.3	263806	11.447	0.792399
	1403	26.253	465.308	442	488	12215.9	264295	12.308	0.852001
	1404	26.253	464.363	437	485	12191.1	263758	11.363	0.786585
	1405	26.253	466.019	445	489	12234.6	264699	13.019	0.901218
	1406	26.253	465.572	442	492	12222.9	264445	12.572	0.870276
	1407	26.253	464.864	443	489	12204.3	264043	11.864	0.821265
	1408	26.253	467.477	445	489	12272.9	265527	14.477	1.00215
	1409	26.253	466.884	446	488	12257.3	265190	13.884	0.961096
	1410	26.253	466.428	445	489	12245.3	264931	13.428	0.929531
	1411	26.253	465.748	444	487	12227.5	264545	12.748	0.882459
	1412	26.253	465.215	444	483	12213.5	264242	12.215	0.845563
	1413	26.253	465.82	443	491	12229.4	264586	12.82	0.887443
	1414	26.253	465.379	445	496	12217.8	264335	12.379	0.856915
	1415	26.253	464.144	442	485	12185.4	263634	11.144	0.771425
	1416	26.253	464.176	436	487	12186.2	263652	11.176	0.77364
	1417	26.253	465.076	441	487	12209.8	264163	12.076	0.835941
	1418	26.253	464.002	443	485	12181.7	263553	11.002	0.761595
	1419	26.253	463.824	441	485	12177	263452	10.824	0.749273
	1420	26.253	464.06	440	491	12183.2	263586	11.06	0.76561
	1421	26.253	465.5	441	486	12221	264404	12.5	0.865291
	1422	26.253	467.19	442	494	12265.4	265364	14.19	0.982279
	1423	26.253	465.882	444	487	12231	264621	12.882	0.891735
	1424	26.253	466.236	442	490	12240.3	264822	13.236	0.91624
	1425	26.253	466.18	444	486	12238.8	264790	13.18	0.912363
	1426	26.253	466.18	444	486	12238.8	264790	13.18	0.912363
	1427	26.253	465.877	440	497	12230.9	264618	12.877	0.891389
	1428	26.253	466.157	438	488	12238.2	264777	13.157	0.910771
	1429	26.253	467.129	445	487	12263.7	265329	14.129	0.978056
	1430	26.253	467.278	442	494	12267.7	265414	14.278	0.98837
	1431	26.253	465.771	440	490	12228.1	264558	12.771	0.884051
	1432	26.253	466.305	442	489	12242.1	264861	13.305	0.921016
	1433	26.253	467.275	438	490	12267.6	265412	14.275	0.988163
	1434	26.253	467.926	443	501	12284.7	265782	14.926	1.03323
	1435	26.253	466.782	442	490	12254.6	265132	13.782	0.954036
	1436	26.253	465.489	443	490	12220.7	264398	12.489	0.86453
	1437	26.253	465.893	443	488	12231.3	264627	12.893	0.892496
	1438	26.253	467.141	441	492	12264.1	265336	14.141	0.978887
	1439	26.253	466.301	446	487	12242	264859	13.301	0.920739
	1440	26.253	465.21	439	501	12213.4	264239	12.21	0.845217
	1441	26.253	466.961	445	490	12259.3	265234	13.961	0.966427
	1442	26.253	466.065	441	490	12235.8	264725	13.065	0.904403
	1443	26.253	464.974	438	486	12207.2	264105	11.974	0.82888
	1444	26.253	464.798	444	486	12202.5	264005	11.798	0.816697
	1445	26.253	463.548	440	485	12169.7	263295	10.548	0.730168
	1446	26.253	464.06	445	490	12183.2	263586	11.06	0.76561
	1447	26.253	463.252	443	486	12162	263127	10.252	0.709677
	1448	26.253	464.736	442	485	12200.9	263970	11.736	0.812405
	1449	26.253	465.799	440	486	12228.8	264574	12.799	0.885989
	1450	26.253	465.364	440	487	12217.4	264327	12.364	0.855877
	1451	26.253	465.187	443	492	12212.8	264226	12.187	0.843625
	1452	26.253	466.752	444	496	12253.8	265115	13.752	0.951959
	1453	26.253	466.465	441	495	12246.3	264952	13.465	0.932092
	1454	26.253	464.912	442	495	12205.5	264070	11.912	0.824588
	1455	26.253	464.817	442	486	12203.1	264016	11.817	0.818012
	1456	26.253	466.847	445	491	12256.3	265169	13.847	0.958535
	1457	26.253	465.484	445	492	12220.6	264395	12.484	0.864184
	1458	26.253	464.475	443	486	12194.1	263822	11.475	0.794338
	1459	26.253	466.114	442	489	12237.1	264753	13.114	0.907795
	1460	26.253	465.741	436	488	12227.3	264541	12.741	0.881974
	1461	26.253	465.643	440	486	12224.7	264485	12.643	0.87519
	1462	26.253	467.579	446	490	12275.6	265585	14.579	1.00921
	1463	26.253	467.148	442	489	12264.2	265340	14.148	0.979371
	1464	26.253	469.639	446	495	12329.7	266755	16.639	1.15181
	1465	26.253	469.931	449	491	12337.3	266921	16.931	1.17202
	1466	26.253	472.94	446	495	12416.3	268630	19.94	1.38031
	1467	26.253	471.095	440	493	12367.9	267582	18.095	1.2526
	1468	26.253	471.102	446	499	12368.1	267586	18.102	1.25308
	1469	26.253	469.982	445	495	12338.7	266950	16.982	1.17555
	1470	26.253	469.1	446	495	12315.5	266449	16.1	1.1145
	1471	26.253	466.752	443	491	12253.8	265115	13.752	0.951959
	1472	26.253	464.109	439	487	12184.5	263614	11.109	0.769002
	1473	26.253	464.664	443	488	12199	263929	11.664	0.807421
	1474	26.253	462.482	439	489	12141.8	262690	9.482	0.656375
	1475	26.253	465.215	444	488	12213.5	264242	12.215	0.845563
	1476	26.253	463.401	437	487	12165.9	263212	10.401	0.719992
	1477	26.253	465.706	445	488	12226.4	264521	12.706	0.879551
	1478	26.253	467.419	446	500	12271.4	265494	14.419	0.998131
	1479	26.253	468.252	445	491	12293.2	265967	15.252	1.05579
	1480	26.253	470.032	453	492	12340	266978	17.032	1.17901
	1481	26.253	470.664	439	491	12356.6	267337	17.664	1.22276
	1482	26.253	471.567	451	491	12380.3	267850	18.567	1.28527
	1483	26.253	471.773	445	501	12385.7	267967	18.773	1.29953
	1484	26.253	467.771	435	495	12280.6	265694	14.771	1.0225
	1485	26.253	469.19	444	495	12317.9	266500	16.19	1.12073
	1486	26.253	468.572	445	513	12301.6	266149	15.572	1.07795
	1487	26.253	466.099	439	489	12236.7	264744	13.099	0.906756
	1488	26.253	466.099	439	489	12236.7	264744	13.099	0.906756
	1489	26.253	470.722	447	496	12358.1	267370	17.722	1.22678
	1490	26.253	473.458	446	511	12429.9	268924	20.458	1.41617
	1491	26.253	473.908	444	500	12441.7	269180	20.908	1.44732
	1492	26.253	471.702	440	504	12383.8	267927	18.702	1.29461
	1493	26.253	472.364	444	501	12401.2	268303	19.364	1.34044
	1494	26.253	468.507	446	495	12299.9	266112	15.507	1.07345
	1495	26.253	465.926	440	493	12232.2	264646	12.926	0.894781
	1496	26.253	463.435	440	485	12166.8	263231	10.435	0.722345
	1497	26.253	462.965	441	489	12154.4	262964	9.965	0.68981
	1498	26.253	462.84	440	486	12151.1	262893	9.84	0.681157
	1499	26.253	460.496	433	490	12089.6	261562	7.496	0.518898
	1500	26.253	462.783	437	482	12149.7	262861	9.783	0.677212
	1501	26.253	464.854	442	486	12204	264037	11.854	0.820573
	1502	26.253	467.993	446	496	12286.4	265820	14.993	1.03787
	1503	26.253	470.16	449	493	12343.3	267051	17.16	1.18787
	1504	26.253	471.63	446	501	12381.9	267886	18.63	1.28963
	1505	26.253	474.202	446	502	12449.5	269347	21.202	1.46767
	1506	26.253	476.724	451	503	12515.6	270779	23.724	1.64225
	1507	26.253	476	445	506	12496.6	270368	23	1.59214
	1508	26.253	473.54	450	503	12432.1	268971	20.54	1.42185
	1509	26.253	470.405	442	496	12349.8	267190	17.405	1.20483
	1510	26.253	464.937	435	493	12206.2	264084	11.937	0.826319
	1511	26.253	463.54	441	481	12169.5	263291	10.54	0.729614
	1512	26.253	462.681	438	485	12147	262803	9.681	0.670151
	1513	26.253	462.269	436	484	12136.2	262569	9.269	0.641631
	1514	26.253	464.303	441	484	12189.6	263724	11.303	0.782431
	1515	26.253	465.361	437	494	12217.3	264325	12.361	0.855669
	1516	26.253	467.238	443	491	12266.6	265391	14.238	0.985602
	1517	26.253	469.996	449	495	12339	266958	16.996	1.17652
	1518	26.253	473.898	444	495	12441.5	269174	20.898	1.44663
	1519	26.253	474.762	449	501	12464.2	269665	21.762	1.50644
	1520	26.253	473.94	445	514	12442.6	269198	20.94	1.44954
	1521	26.253	475.491	448	510	12483.3	270079	22.491	1.5569
	1522	26.253	475.259	446	504	12477.2	269947	22.259	1.54084
	1523	26.253	468.898	444	499	12310.2	266334	15.898	1.10051
	1524	26.253	464.887	440	491	12204.9	264056	11.887	0.822858
	1525	26.253	463.266	443	485	12162.3	263135	10.266	0.710647
	1526	26.253	461.423	436	485	12113.9	262088	8.423	0.583068
	1527	26.253	463.046	439	482	12156.6	263010	10.046	0.695417
	1528	26.253	465.1	437	488	12210.5	264177	12.1	0.837602
	1529	26.253	466.016	442	492	12234.5	264697	13.016	0.901011
	1530	26.253	468.905	446	492	12310.4	266338	15.905	1.101
	1531	26.253	472.377	452	493	12401.5	268310	19.377	1.34134
	1532	26.253	475.278	448	501	12477.7	269958	22.278	1.54216
	1533	26.253	475.965	450	506	12495.7	270348	22.965	1.58971
	1534	26.253	476.023	452	504	12497.2	270381	23.023	1.59373
	1535	26.253	472.62	443	501	12407.9	268448	19.62	1.35816
	1536	26.253	468.41	440	494	12297.4	266057	15.41	1.06673
	1537	26.253	464.651	440	488	12198.7	263922	11.651	0.806521
	1538	26.253	462.636	435	483	12145.8	262777	9.636	0.667036
	1539	26.253	461.87	438	489	12125.7	262342	8.87	0.614011
	1540	26.253	461.808	441	489	12124.1	262307	8.808	0.609719
	1541	26.253	462.856	439	481	12151.6	262902	9.856	0.682265
	1542	26.253	464.37	444	485	12191.3	263762	11.37	0.787069
	1543	26.253	466.808	445	488	12255.3	265147	13.808	0.955836
	1544	26.253	470.357	446	497	12348.5	267163	17.357	1.20151
	1545	26.253	472.857	449	497	12414.1	268583	19.857	1.37457
	1546	26.253	475.602	449	513	12486.2	270142	22.602	1.56459
	1547	26.253	476.055	442	503	12498.1	270399	23.055	1.59594
	1548	26.253	473.141	445	500	12421.6	268744	20.141	1.39423
	1549	26.253	470.769	449	497	12359.3	267397	17.769	1.23003
	1550	26.253	470.769	449	497	12359.3	267397	17.769	1.23003

## Sheet: S7-Fig
	Gbeta-Anchor correlation	Does it oscillate?	Period	Amplitude
	0.6909	0	NaN	NaN
	0.193	0	NaN	NaN
	0.3587	0	NaN	NaN
	0.7598	1	7.8519	44.8609
	0.3165	0	NaN	NaN
	0.3881	0	NaN	NaN
	0.6194	1	18.4111	121.91
	0.076	0	NaN	NaN
	0.6372	1	11.9595	124.757
	0.3712	0	NaN	NaN
	0.2533	1	11.6925	128.951
	0.275	0	NaN	NaN
	0.7438	1	10.0782	121.387
	0.4182	0	NaN	NaN
	0.568	1	9.7746	34.6728
	0.3862	0	NaN	NaN
	0.3143	0	NaN	NaN
	0.5281	1	10.9195	321.826
	0.4258	0	NaN	NaN
	0.3882	0	NaN	NaN
	0.2121	0	NaN	NaN
	0.4197	1	11.6495	45.0542
	0.6807	1	11.5334	112.219
	0.6271	0	NaN	NaN
	0.7593	0	NaN	NaN
	-0.039	0	NaN	NaN
	0.3896	0	NaN	NaN
	0.3244	1	11.714	45.058
	0.7309	0	NaN	NaN
	0.4168	1	12.6569	130.117
	0.434	1	12.329	129.012
	0.405	0	NaN	NaN
	0.6909	0	NaN	NaN
	0.193	0	NaN	NaN
	0.3587	0	NaN	NaN
	0.7598	1	7.8519	44.8609
	0.3165	0	NaN	NaN
	0.3881	0	NaN	NaN
	0.6194	1	18.4111	121.91
	0.076	0	NaN	NaN
	0.6372	1	11.9595	124.757
	0.3712	0	NaN	NaN
	0.2533	1	11.6925	128.951
	0.275	0	NaN	NaN
	0.7438	1	10.0782	121.387
	0.4182	0	NaN	NaN
	0.568	1	9.7746	34.6728
	0.3862	0	NaN	NaN
	0.3143	0	NaN	NaN
	0.5281	1	10.9195	321.826
	0.4258	0	NaN	NaN
	0.3882	0	NaN	NaN
	0.2121	0	NaN	NaN
	0.4197	1	11.6495	45.0542
	0.6807	1	11.5334	112.219
	0.6271	0	NaN	NaN
	0.7593	0	NaN	NaN
	-0.039	0	NaN	NaN
	0.3896	0	NaN	NaN
	0.3244	1	11.714	45.058
	0.7309	0	NaN	NaN
	0.4168	1	12.6569	130.117
	0.434	1	12.329	129.012
	0.405	0	NaN	NaN
	0.6909	0	NaN	NaN
	0.193	0	NaN	NaN
	0.3587	0	NaN	NaN
	0.7598	1	7.8519	44.8609
	0.3165	0	NaN	NaN
	0.3881	0	NaN	NaN
	0.6194	1	18.4111	121.91
	0.076	0	NaN	NaN
	0.6372	1	11.9595	124.757
	0.3712	0	NaN	NaN
	0.2533	1	11.6925	128.951
	0.275	0	NaN	NaN
	0.7438	1	10.0782	121.387
	0.4182	0	NaN	NaN
	0.568	1	9.7746	34.6728
	0.3862	0	NaN	NaN
	0.3143	0	NaN	NaN
	0.5281	1	10.9195	321.826
	0.4258	0	NaN	NaN
	0.3882	0	NaN	NaN
	0.2121	0	NaN	NaN
	0.4197	1	11.6495	45.0542
	0.6807	1	11.5334	112.219
	0.6271	0	NaN	NaN
	0.7593	0	NaN	NaN
	-0.039	0	NaN	NaN
	0.3896	0	NaN	NaN
	0.3244	1	11.714	45.058
	0.7309	0	NaN	NaN
	0.4168	1	12.6569	130.117
	0.434	1	12.329	129.012
	0.405	0	NaN	NaN
	0.6909	0	NaN	NaN
	0.193	0	NaN	NaN
	0.3587	0	NaN	NaN
	0.7598	1	7.8519	44.8609
	0.3165	0	NaN	NaN
	0.3881	0	NaN	NaN
	0.6194	1	18.4111	121.91
	0.076	0	NaN	NaN
	0.6372	1	11.9595	124.757
	0.3712	0	NaN	NaN
	0.2533	1	11.6925	128.951
	0.275	0	NaN	NaN
	0.7438	1	10.0782	121.387
	0.4182	0	NaN	NaN
	0.568	1	9.7746	34.6728
	0.3862	0	NaN	NaN
	0.3143	0	NaN	NaN
	0.5281	1	10.9195	321.826
	0.4258	0	NaN	NaN
	0.3882	0	NaN	NaN
	0.2121	0	NaN	NaN
	0.4197	1	11.6495	45.0542
	0.6807	1	11.5334	112.219
	0.6271	0	NaN	NaN
	0.7593	0	NaN	NaN
	-0.039	0	NaN	NaN
	0.3896	0	NaN	NaN
	0.3244	1	11.714	45.058
	0.7309	0	NaN	NaN
	0.4168	1	12.6569	130.117
	0.434	1	12.329	129.012
	0.405	0	NaN	NaN
	0.6909	0	NaN	NaN
	0.193	0	NaN	NaN
	0.3587	0	NaN	NaN
	0.7598	1	7.8519	44.8609
	0.3165	0	NaN	NaN
	0.3881	0	NaN	NaN
	0.6194	1	18.4111	121.91
	0.076	0	NaN	NaN
	0.6372	1	11.9595	124.757
	0.3712	0	NaN	NaN
	0.2533	1	11.6925	128.951
	0.275	0	NaN	NaN
	0.7438	1	10.0782	121.387
	0.4182	0	NaN	NaN
	0.568	1	9.7746	34.6728
	0.3862	0	NaN	NaN
	0.3143	0	NaN	NaN
	0.5281	1	10.9195	321.826
	0.4258	0	NaN	NaN
	0.3882	0	NaN	NaN
	0.2121	0	NaN	NaN
	0.4197	1	11.6495	45.0542
	0.6807	1	11.5334	112.219
	0.6271	0	NaN	NaN
	0.7593	0	NaN	NaN
	-0.039	0	NaN	NaN
	0.3896	0	NaN	NaN
	0.3244	1	11.714	45.058
	0.7309	0	NaN	NaN
	0.4168	1	12.6569	130.117
	0.434	1	12.329	129.012
	0.405	0	NaN	NaN
	0.6909	0	NaN	NaN
	0.193	0	NaN	NaN
	0.3587	0	NaN	NaN
	0.7598	1	7.8519	44.8609
	0.3165	0	NaN	NaN
	0.3881	0	NaN	NaN
	0.6194	1	18.4111	121.91
	0.076	0	NaN	NaN
	0.6372	1	11.9595	124.757
	0.3712	0	NaN	NaN
	0.2533	1	11.6925	128.951
	0.275	0	NaN	NaN
	0.7438	1	10.0782	121.387
	0.4182	0	NaN	NaN
	0.568	1	9.7746	34.6728
	0.3862	0	NaN	NaN
	0.3143	0	NaN	NaN
	0.5281	1	10.9195	321.826
	0.4258	0	NaN	NaN
	0.3882	0	NaN	NaN
	0.2121	0	NaN	NaN
	0.4197	1	11.6495	45.0542
	0.6807	1	11.5334	112.219
	0.6271	0	NaN	NaN
	0.7593	0	NaN	NaN
	-0.039	0	NaN	NaN
	0.3896	0	NaN	NaN
	0.3244	1	11.714	45.058
	0.7309	0	NaN	NaN
	0.4168	1	12.6569	130.117
	0.434	1	12.329	129.012
	0.405	0	NaN	NaN
	0.6909	0	NaN	NaN
	0.193	0	NaN	NaN
	0.3587	0	NaN	NaN
	0.7598	1	7.8519	44.8609
	0.3165	0	NaN	NaN
	0.3881	0	NaN	NaN
	0.6194	1	18.4111	121.91
	0.076	0	NaN	NaN
	0.6372	1	11.9595	124.757
	0.3712	0	NaN	NaN
	0.2533	1	11.6925	128.951
	0.275	0	NaN	NaN
	0.7438	1	10.0782	121.387
	0.4182	0	NaN	NaN
	0.568	1	9.7746	34.6728
	0.3862	0	NaN	NaN
	0.3143	0	NaN	NaN
	0.5281	1	10.9195	321.826
	0.4258	0	NaN	NaN
	0.3882	0	NaN	NaN
	0.2121	0	NaN	NaN
	0.4197	1	11.6495	45.0542
	0.6807	1	11.5334	112.219
	0.6271	0	NaN	NaN
	0.7593	0	NaN	NaN
	-0.039	0	NaN	NaN
	0.3896	0	NaN	NaN
	0.3244	1	11.714	45.058
	0.7309	0	NaN	NaN
	0.4168	1	12.6569	130.117
	0.434	1	12.329	129.012
	0.405	0	NaN	NaN
	0.3986	0	NaN	NaN
	0.0741	0	NaN	NaN
	0.3954	0	NaN	NaN
	0.5768	0	NaN	NaN
	0.1308	0	NaN	NaN
	0.2214	1	16.8189	76.3894
	0.172	0	NaN	NaN
	0.2802	1	10.7219	44.9571
	0.3304	0	NaN	NaN
	0.3248	0	NaN	NaN
	0.0107	0	NaN	NaN
	0.2678	0	NaN	NaN
	0.2372	0	NaN	NaN
	0.479	1	9.0417	47.1309
	-0.0193	0	NaN	NaN
	-0.2908	0	NaN	NaN
	0.4326	0	NaN	NaN
	-0.1275	0	NaN	NaN
	0.2209	0	NaN	NaN
	-0.1681	0	NaN	NaN
	0.0313	0	NaN	NaN
	0.0767	0	NaN	NaN
	0.0605	0	NaN	NaN
	-0.2786	0	NaN	NaN
	-0.1859	0	NaN	NaN
	0.4528	0	NaN	NaN
	-0.0121	0	NaN	NaN
	0.0979	1	7.9567	88.463
	0.059	0	NaN	NaN
	0.3986	0	NaN	NaN
	0.0741	0	NaN	NaN
	0.3954	0	NaN	NaN
	0.5768	0	NaN	NaN
	0.1308	0	NaN	NaN
	0.2214	1	16.8189	76.3894
	0.172	0	NaN	NaN
	0.2802	1	10.7219	44.9571
	0.3304	0	NaN	NaN
	0.3248	0	NaN	NaN
	0.0107	0	NaN	NaN
	0.2678	0	NaN	NaN
	0.2372	0	NaN	NaN
	0.479	1	9.0417	47.1309
	-0.0193	0	NaN	NaN
	-0.2908	0	NaN	NaN
	0.4326	0	NaN	NaN
	-0.1275	0	NaN	NaN
	0.2209	0	NaN	NaN
	-0.1681	0	NaN	NaN
	0.0313	0	NaN	NaN
	0.0767	0	NaN	NaN
	0.0605	0	NaN	NaN
	-0.2786	0	NaN	NaN
	-0.1859	0	NaN	NaN
	0.4528	0	NaN	NaN
	-0.0121	0	NaN	NaN
	0.0979	1	7.9567	88.463
	0.059	0	NaN	NaN
	0.3986	0	NaN	NaN
	0.0741	0	NaN	NaN
	0.3954	0	NaN	NaN
	0.5768	0	NaN	NaN
	0.1308	0	NaN	NaN
	0.2214	1	16.8189	76.3894
	0.172	0	NaN	NaN
	0.2802	1	10.7219	44.9571
	0.3304	0	NaN	NaN
	0.3248	0	NaN	NaN
	0.0107	0	NaN	NaN
	0.2678	0	NaN	NaN
	0.2372	0	NaN	NaN
	0.479	1	9.0417	47.1309
	-0.0193	0	NaN	NaN
	-0.2908	0	NaN	NaN
	0.4326	0	NaN	NaN
	-0.1275	0	NaN	NaN
	0.2209	0	NaN	NaN
	-0.1681	0	NaN	NaN
	0.0313	0	NaN	NaN
	0.0767	0	NaN	NaN
	0.0605	0	NaN	NaN
	-0.2786	0	NaN	NaN
	-0.1859	0	NaN	NaN
	0.4528	0	NaN	NaN
	-0.0121	0	NaN	NaN
	0.0979	1	7.9567	88.463
	0.059	0	NaN	NaN
	0.3986	0	NaN	NaN
	0.0741	0	NaN	NaN
	0.3954	0	NaN	NaN
	0.5768	0	NaN	NaN
	0.1308	0	NaN	NaN
	0.2214	1	16.8189	76.3894
	0.172	0	NaN	NaN
	0.2802	1	10.7219	44.9571
	0.3304	0	NaN	NaN
	0.3248	0	NaN	NaN
	0.0107	0	NaN	NaN
	0.2678	0	NaN	NaN
	0.2372	0	NaN	NaN
	0.479	1	9.0417	47.1309
	-0.0193	0	NaN	NaN
	-0.2908	0	NaN	NaN
	0.4326	0	NaN	NaN
	-0.1275	0	NaN	NaN
	0.2209	0	NaN	NaN
	-0.1681	0	NaN	NaN
	0.0313	0	NaN	NaN
	0.0767	0	NaN	NaN
	0.0605	0	NaN	NaN
	-0.2786	0	NaN	NaN
	-0.1859	0	NaN	NaN
	0.4528	0	NaN	NaN
	-0.0121	0	NaN	NaN
	0.0979	1	7.9567	88.463
	0.059	0	NaN	NaN
	0.3986	0	NaN	NaN
	0.0741	0	NaN	NaN
	0.3954	0	NaN	NaN
	0.5768	0	NaN	NaN
	0.1308	0	NaN	NaN
	0.2214	1	16.8189	76.3894
	0.172	0	NaN	NaN
	0.2802	1	10.7219	44.9571
	0.3304	0	NaN	NaN
	0.3248	0	NaN	NaN
	0.0107	0	NaN	NaN
	0.2678	0	NaN	NaN
	0.2372	0	NaN	NaN
	0.479	1	9.0417	47.1309
	-0.0193	0	NaN	NaN
	-0.2908	0	NaN	NaN
	0.4326	0	NaN	NaN
	-0.1275	0	NaN	NaN
	0.2209	0	NaN	NaN
	-0.1681	0	NaN	NaN
	0.0313	0	NaN	NaN
	0.0767	0	NaN	NaN
	0.0605	0	NaN	NaN
	-0.2786	0	NaN	NaN
	-0.1859	0	NaN	NaN
	0.4528	0	NaN	NaN
	-0.0121	0	NaN	NaN
	0.0979	1	7.9567	88.463
	0.059	0	NaN	NaN
	0.3986	0	NaN	NaN
	0.0741	0	NaN	NaN
	0.3954	0	NaN	NaN
	0.5768	0	NaN	NaN
	0.1308	0	NaN	NaN
	0.2214	1	16.8189	76.3894
	0.172	0	NaN	NaN
	0.2802	1	10.7219	44.9571
	0.3304	0	NaN	NaN
	0.3248	0	NaN	NaN
	0.0107	0	NaN	NaN
	0.2678	0	NaN	NaN
	0.2372	0	NaN	NaN
	0.479	1	9.0417	47.1309
	-0.0193	0	NaN	NaN
	-0.2908	0	NaN	NaN
	0.4326	0	NaN	NaN
	-0.1275	0	NaN	NaN
	0.2209	0	NaN	NaN
	-0.1681	0	NaN	NaN
	0.0313	0	NaN	NaN
	0.0767	0	NaN	NaN
	0.0605	0	NaN	NaN
	-0.2786	0	NaN	NaN
	-0.1859	0	NaN	NaN
	0.4528	0	NaN	NaN
	-0.0121	0	NaN	NaN
	0.0979	1	7.9567	88.463
	0.059	0	NaN	NaN
	0.3986	0	NaN	NaN
	0.0741	0	NaN	NaN
	0.3954	0	NaN	NaN
	0.5768	0	NaN	NaN
	0.1308	0	NaN	NaN
	0.2214	1	16.8189	76.3894
	0.172	0	NaN	NaN
	0.2802	1	10.7219	44.9571
	0.3304	0	NaN	NaN
	0.3248	0	NaN	NaN
	0.0107	0	NaN	NaN
	0.2678	0	NaN	NaN
	0.2372	0	NaN	NaN
	0.479	1	9.0417	47.1309
	-0.0193	0	NaN	NaN
	-0.2908	0	NaN	NaN
	0.4326	0	NaN	NaN
	-0.1275	0	NaN	NaN
	0.2209	0	NaN	NaN
	-0.1681	0	NaN	NaN
	0.0313	0	NaN	NaN
	0.0767	0	NaN	NaN
	0.0605	0	NaN	NaN
	-0.2786	0	NaN	NaN
	-0.1859	0	NaN	NaN
	0.4528	0	NaN	NaN
	-0.0121	0	NaN	NaN
	0.0979	1	7.9567	88.463
	0.059	0	NaN	NaN
	0.3727	1	11.1415	40.2291
	0.2565	0	NaN	NaN
	0.1403	0	NaN	NaN
	-0.0162	1	10.477	45.1709
	0.2693	0	NaN	NaN
	0.2893	0	NaN	NaN
	0.3574	0	NaN	NaN
	0.5692	0	NaN	NaN
	0.6094	0	NaN	NaN
	0.0322	1	9.7369	81.2642
	0.0965	0	NaN	NaN
	0.6855	1	9.7197	30.731
	0.0812	1	10.6766	52.8022
	0.2688	1	8.1731	51.6292
	0.2478	0	NaN	NaN
	0.6037	1	14.6339	127.889
	0.122	0	NaN	NaN
	0.1313	1	12.9843	118.242
	0.3372	1	9.1524	36.6946
	0.1517	1	8.1142	27.0974
	0.1115	0	NaN	NaN
	0.3727	1	11.1415	40.2291
	0.2565	0	NaN	NaN
	0.1403	0	NaN	NaN
	-0.0162	1	10.477	45.1709
	0.2693	0	NaN	NaN
	0.2893	0	NaN	NaN
	0.3574	0	NaN	NaN
	0.5692	0	NaN	NaN
	0.6094	0	NaN	NaN
	0.0322	1	9.7369	81.2642
	0.0965	0	NaN	NaN
	0.6855	1	9.7197	30.731
	0.0812	1	10.6766	52.8022
	0.2688	1	8.1731	51.6292
	0.2478	0	NaN	NaN
	0.6037	1	14.6339	127.889
	0.122	0	NaN	NaN
	0.1313	1	12.9843	118.242
	0.3372	1	9.1524	36.6946
	0.1517	1	8.1142	27.0974
	0.1115	0	NaN	NaN
	0.3727	1	11.1415	40.2291
	0.2565	0	NaN	NaN
	0.1403	0	NaN	NaN
	-0.0162	1	10.477	45.1709
	0.2693	0	NaN	NaN
	0.2893	0	NaN	NaN
	0.3574	0	NaN	NaN
	0.5692	0	NaN	NaN
	0.6094	0	NaN	NaN
	0.0322	1	9.7369	81.2642
	0.0965	0	NaN	NaN
	0.6855	1	9.7197	30.731
	0.0812	1	10.6766	52.8022
	0.2688	1	8.1731	51.6292
	0.2478	0	NaN	NaN
	0.6037	1	14.6339	127.889
	0.122	0	NaN	NaN
	0.1313	1	12.9843	118.242
	0.3372	1	9.1524	36.6946
	0.1517	1	8.1142	27.0974
	0.1115	0	NaN	NaN
	0.3727	1	11.1415	40.2291
	0.2565	0	NaN	NaN
	0.1403	0	NaN	NaN
	-0.0162	1	10.477	45.1709
	0.2693	0	NaN	NaN
	0.2893	0	NaN	NaN
	0.3574	0	NaN	NaN
	0.5692	0	NaN	NaN
	0.6094	0	NaN	NaN
	0.0322	1	9.7369	81.2642
	0.0965	0	NaN	NaN
	0.6855	1	9.7197	30.731
	0.0812	1	10.6766	52.8022
	0.2688	1	8.1731	51.6292
	0.2478	0	NaN	NaN
	0.6037	1	14.6339	127.889
	0.122	0	NaN	NaN
	0.1313	1	12.9843	118.242
	0.3372	1	9.1524	36.6946
	0.1517	1	8.1142	27.0974
	0.1115	0	NaN	NaN
	0.3727	1	11.1415	40.2291
	0.2565	0	NaN	NaN
	0.1403	0	NaN	NaN
	-0.0162	1	10.477	45.1709
	0.2693	0	NaN	NaN
	0.2893	0	NaN	NaN
	0.3574	0	NaN	NaN
	0.5692	0	NaN	NaN
	0.6094	0	NaN	NaN
	0.0322	1	9.7369	81.2642
	0.0965	0	NaN	NaN
	0.6855	1	9.7197	30.731
	0.0812	1	10.6766	52.8022
	0.2688	1	8.1731	51.6292
	0.2478	0	NaN	NaN
	0.6037	1	14.6339	127.889
	0.122	0	NaN	NaN
	0.1313	1	12.9843	118.242
	0.3372	1	9.1524	36.6946
	0.1517	1	8.1142	27.0974
	0.1115	0	NaN	NaN
	0.3727	1	11.1415	40.2291
	0.2565	0	NaN	NaN
	0.1403	0	NaN	NaN
	-0.0162	1	10.477	45.1709
	0.2693	0	NaN	NaN
	0.2893	0	NaN	NaN
	0.3574	0	NaN	NaN
	0.5692	0	NaN	NaN
	0.6094	0	NaN	NaN
	0.0322	1	9.7369	81.2642
	0.0965	0	NaN	NaN
	0.6855	1	9.7197	30.731
	0.0812	1	10.6766	52.8022
	0.2688	1	8.1731	51.6292
	0.2478	0	NaN	NaN
	0.6037	1	14.6339	127.889
	0.122	0	NaN	NaN
	0.1313	1	12.9843	118.242
	0.3372	1	9.1524	36.6946
	0.1517	1	8.1142	27.0974
	0.1115	0	NaN	NaN
	0.3727	1	11.1415	40.2291
	0.2565	0	NaN	NaN
	0.1403	0	NaN	NaN
	-0.0162	1	10.477	45.1709
	0.2693	0	NaN	NaN
	0.2893	0	NaN	NaN
	0.3574	0	NaN	NaN
	0.5692	0	NaN	NaN
	0.6094	0	NaN	NaN
	0.0322	1	9.7369	81.2642
	0.0965	0	NaN	NaN
	0.6855	1	9.7197	30.731
	0.0812	1	10.6766	52.8022
	0.2688	1	8.1731	51.6292
	0.2478	0	NaN	NaN
	0.6037	1	14.6339	127.889
	0.122	0	NaN	NaN
	0.1313	1	12.9843	118.242
	0.3372	1	9.1524	36.6946
	0.1517	1	8.1142	27.0974
	0.1115	0	NaN	NaN
	0.3206	0	NaN	NaN
	0.1881	0	NaN	NaN
	0.3824	1	12.1312	44.0991
	0.3763	1	13.2003	85.541
	0.1831	0	NaN	NaN
	0.3783	0	NaN	NaN
	0.0175	1	9.8229	39.3317
	0.0304	1	9.3568	112.812
	0.6547	0	NaN	NaN
	0.2524	1	9.4664	291.654
	0.5533	1	12.2458	100.26
	-0.1264	0	NaN	NaN
	0.671	1	9.7719	69.853
	0.0063	1	9.7155	91.6646
	0.1998	1	9.8597	50.2428
	0.1574	1	8.6154	69.765
	0.2299	1	11.4014	129.024
	0.2001	0	NaN	NaN
	0.4023	1	11.2465	130.34
	0.1869	1	10.8509	42.89
	0.2985	1	13.3797	128.547
	0.4135	1	13.6831	270.945
	0.4758	0	NaN	NaN
	0.387	0	NaN	NaN
	0.5638	0	NaN	NaN
	0.3917	0	NaN	NaN
	0.4323	0	NaN	NaN
	0.3236	1	10.4133	106.681
	0.4378	0	NaN	NaN
	0.741	1	15.7359	560.963
	0.4942	1	9.4739	366.894
	0.3648	0	NaN	NaN
	0.3281	0	NaN	NaN
	0.6328	1	8.5545	51.3466
	-0.0102	1	11.1883	196.578
	0.5726	1	12.9717	22.6376
	0.227	0	NaN	NaN
	0.3206	0	NaN	NaN
	0.1881	0	NaN	NaN
	0.3824	1	12.1312	44.0991
	0.3763	1	13.2003	85.541
	0.1831	0	NaN	NaN
	0.3783	0	NaN	NaN
	0.0175	1	9.8229	39.3317
	0.0304	1	9.3568	112.812
	0.6547	0	NaN	NaN
	0.2524	1	9.4664	291.654
	0.5533	1	12.2458	100.26
	-0.1264	0	NaN	NaN
	0.671	1	9.7719	69.853
	0.0063	1	9.7155	91.6646
	0.1998	1	9.8597	50.2428
	0.1574	1	8.6154	69.765
	0.2299	1	11.4014	129.024
	0.2001	0	NaN	NaN
	0.4023	1	11.2465	130.34
	0.1869	1	10.8509	42.89
	0.2985	1	13.3797	128.547
	0.4135	1	13.6831	270.945
	0.4758	0	NaN	NaN
	0.387	0	NaN	NaN
	0.5638	0	NaN	NaN
	0.3917	0	NaN	NaN
	0.4323	0	NaN	NaN
	0.3236	1	10.4133	106.681
	0.4378	0	NaN	NaN
	0.741	1	15.7359	560.963
	0.4942	1	9.4739	366.894
	0.3648	0	NaN	NaN
	0.3281	0	NaN	NaN
	0.6328	1	8.5545	51.3466
	-0.0102	1	11.1883	196.578
	0.5726	1	12.9717	22.6376
	0.227	0	NaN	NaN
	0.3206	0	NaN	NaN
	0.1881	0	NaN	NaN
	0.3824	1	12.1312	44.0991
	0.3763	1	13.2003	85.541
	0.1831	0	NaN	NaN
	0.3783	0	NaN	NaN
	0.0175	1	9.8229	39.3317
	0.0304	1	9.3568	112.812
	0.6547	0	NaN	NaN
	0.2524	1	9.4664	291.654
	0.5533	1	12.2458	100.26
	-0.1264	0	NaN	NaN
	0.671	1	9.7719	69.853
	0.0063	1	9.7155	91.6646
	0.1998	1	9.8597	50.2428
	0.1574	1	8.6154	69.765
	0.2299	1	11.4014	129.024
	0.2001	0	NaN	NaN
	0.4023	1	11.2465	130.34
	0.1869	1	10.8509	42.89
	0.2985	1	13.3797	128.547
	0.4135	1	13.6831	270.945
	0.4758	0	NaN	NaN
	0.387	0	NaN	NaN
	0.5638	0	NaN	NaN
	0.3917	0	NaN	NaN
	0.4323	0	NaN	NaN
	0.3236	1	10.4133	106.681
	0.4378	0	NaN	NaN
	0.741	1	15.7359	560.963
	0.4942	1	9.4739	366.894
	0.3648	0	NaN	NaN
	0.3281	0	NaN	NaN
	0.6328	1	8.5545	51.3466
	-0.0102	1	11.1883	196.578
	0.5726	1	12.9717	22.6376
	0.227	0	NaN	NaN
	0.3206	0	NaN	NaN
	0.1881	0	NaN	NaN
	0.3824	1	12.1312	44.0991
	0.3763	1	13.2003	85.541
	0.1831	0	NaN	NaN
	0.3783	0	NaN	NaN
	0.0175	1	9.8229	39.3317
	0.0304	1	9.3568	112.812
	0.6547	0	NaN	NaN
	0.2524	1	9.4664	291.654
	0.5533	1	12.2458	100.26
	-0.1264	0	NaN	NaN
	0.671	1	9.7719	69.853
	0.0063	1	9.7155	91.6646
	0.1998	1	9.8597	50.2428
	0.1574	1	8.6154	69.765
	0.2299	1	11.4014	129.024
	0.2001	0	NaN	NaN
	0.4023	1	11.2465	130.34
	0.1869	1	10.8509	42.89
	0.2985	1	13.3797	128.547
	0.4135	1	13.6831	270.945
	0.4758	0	NaN	NaN
	0.387	0	NaN	NaN
	0.5638	0	NaN	NaN
	0.3917	0	NaN	NaN
	0.4323	0	NaN	NaN
	0.3236	1	10.4133	106.681
	0.4378	0	NaN	NaN
	0.741	1	15.7359	560.963
	0.4942	1	9.4739	366.894
	0.3648	0	NaN	NaN
	0.3281	0	NaN	NaN
	0.6328	1	8.5545	51.3466
	-0.0102	1	11.1883	196.578
	0.5726	1	12.9717	22.6376
	0.227	0	NaN	NaN
	0.3206	0	NaN	NaN
	0.1881	0	NaN	NaN
	0.3824	1	12.1312	44.0991
	0.3763	1	13.2003	85.541
	0.1831	0	NaN	NaN
	0.3783	0	NaN	NaN
	0.0175	1	9.8229	39.3317
	0.0304	1	9.3568	112.812
	0.6547	0	NaN	NaN
	0.2524	1	9.4664	291.654
	0.5533	1	12.2458	100.26
	-0.1264	0	NaN	NaN
	0.671	1	9.7719	69.853
	0.0063	1	9.7155	91.6646
	0.1998	1	9.8597	50.2428
	0.1574	1	8.6154	69.765
	0.2299	1	11.4014	129.024
	0.2001	0	NaN	NaN
	0.4023	1	11.2465	130.34
	0.1869	1	10.8509	42.89
	0.2985	1	13.3797	128.547
	0.4135	1	13.6831	270.945
	0.4758	0	NaN	NaN
	0.387	0	NaN	NaN
	0.5638	0	NaN	NaN
	0.3917	0	NaN	NaN
	0.4323	0	NaN	NaN
	0.3236	1	10.4133	106.681
	0.4378	0	NaN	NaN
	0.741	1	15.7359	560.963
	0.4942	1	9.4739	366.894
	0.3648	0	NaN	NaN
	0.3281	0	NaN	NaN
	0.6328	1	8.5545	51.3466
	-0.0102	1	11.1883	196.578
	0.5726	1	12.9717	22.6376
	0.227	0	NaN	NaN
	0.3206	0	NaN	NaN
	0.1881	0	NaN	NaN
	0.3824	1	12.1312	44.0991
	0.3763	1	13.2003	85.541
	0.1831	0	NaN	NaN
	0.3783	0	NaN	NaN
	0.0175	1	9.8229	39.3317
	0.0304	1	9.3568	112.812
	0.6547	0	NaN	NaN
	0.2524	1	9.4664	291.654
	0.5533	1	12.2458	100.26
	-0.1264	0	NaN	NaN
	0.671	1	9.7719	69.853
	0.0063	1	9.7155	91.6646
	0.1998	1	9.8597	50.2428
	0.1574	1	8.6154	69.765
	0.2299	1	11.4014	129.024
	0.2001	0	NaN	NaN
	0.4023	1	11.2465	130.34
	0.1869	1	10.8509	42.89
	0.2985	1	13.3797	128.547
	0.4135	1	13.6831	270.945
	0.4758	0	NaN	NaN
	0.387	0	NaN	NaN
	0.5638	0	NaN	NaN
	0.3917	0	NaN	NaN
	0.4323	0	NaN	NaN
	0.3236	1	10.4133	106.681
	0.4378	0	NaN	NaN
	0.741	1	15.7359	560.963
	0.4942	1	9.4739	366.894
	0.3648	0	NaN	NaN
	0.3281	0	NaN	NaN
	0.6328	1	8.5545	51.3466
	-0.0102	1	11.1883	196.578
	0.5726	1	12.9717	22.6376
	0.227	0	NaN	NaN
	0.3206	0	NaN	NaN
	0.1881	0	NaN	NaN
	0.3824	1	12.1312	44.0991
	0.3763	1	13.2003	85.541
	0.1831	0	NaN	NaN
	0.3783	0	NaN	NaN
	0.0175	1	9.8229	39.3317
	0.0304	1	9.3568	112.812
	0.6547	0	NaN	NaN
	0.2524	1	9.4664	291.654
	0.5533	1	12.2458	100.26
	-0.1264	0	NaN	NaN
	0.671	1	9.7719	69.853
	0.0063	1	9.7155	91.6646
	0.1998	1	9.8597	50.2428
	0.1574	1	8.6154	69.765
	0.2299	1	11.4014	129.024
	0.2001	0	NaN	NaN
	0.4023	1	11.2465	130.34
	0.1869	1	10.8509	42.89
	0.2985	1	13.3797	128.547
	0.4135	1	13.6831	270.945
	0.4758	0	NaN	NaN
	0.387	0	NaN	NaN
	0.5638	0	NaN	NaN
	0.3917	0	NaN	NaN
	0.4323	0	NaN	NaN
	0.3236	1	10.4133	106.681
	0.4378	0	NaN	NaN
	0.741	1	15.7359	560.963
	0.4942	1	9.4739	366.894
	0.3648	0	NaN	NaN
	0.3281	0	NaN	NaN
	0.6328	1	8.5545	51.3466
	-0.0102	1	11.1883	196.578
	0.5726	1	12.9717	22.6376
	0.227	0	NaN	NaN
	-0.1591	0	NaN	NaN
	-0.0327	0	NaN	NaN
	-0.0995	0	NaN	NaN
	0.0698	0	NaN	NaN
	-0.215	0	NaN	NaN
	0.0212	0	NaN	NaN
	0.0741	1	4.9702	16.7272
	0.2999	0	NaN	NaN
	-0.1586	0	NaN	NaN
	-0.1423	0	NaN	NaN
	-0.2378	0	NaN	NaN
	-0.0879	0	NaN	NaN
	-0.0188	0	NaN	NaN
	-0.0267	0	NaN	NaN
	0.1226	0	NaN	NaN
	-0.1797	0	NaN	NaN
	0.0722	1	8.91	49.6062
	-0.0596	0	NaN	NaN
	-0.0993	0	NaN	NaN
	-0.1591	0	NaN	NaN
	-0.0327	0	NaN	NaN
	-0.0995	0	NaN	NaN
	0.0698	0	NaN	NaN
	-0.215	0	NaN	NaN
	0.0212	0	NaN	NaN
	0.0741	1	4.9702	16.7272
	0.2999	0	NaN	NaN
	-0.1586	0	NaN	NaN
	-0.1423	0	NaN	NaN
	-0.2378	0	NaN	NaN
	-0.0879	0	NaN	NaN
	-0.0188	0	NaN	NaN
	-0.0267	0	NaN	NaN
	0.1226	0	NaN	NaN
	-0.1797	0	NaN	NaN
	0.0722	1	8.91	49.6062
	-0.0596	0	NaN	NaN
	-0.0993	0	NaN	NaN
	-0.1591	0	NaN	NaN
	-0.0327	0	NaN	NaN
	-0.0995	0	NaN	NaN
	0.0698	0	NaN	NaN
	-0.215	0	NaN	NaN
	0.0212	0	NaN	NaN
	0.0741	1	4.9702	16.7272
	0.2999	0	NaN	NaN
	-0.1586	0	NaN	NaN
	-0.1423	0	NaN	NaN
	-0.2378	0	NaN	NaN
	-0.0879	0	NaN	NaN
	-0.0188	0	NaN	NaN
	-0.0267	0	NaN	NaN
	0.1226	0	NaN	NaN
	-0.1797	0	NaN	NaN
	0.0722	1	8.91	49.6062
	-0.0596	0	NaN	NaN
	-0.0993	0	NaN	NaN
	-0.1591	0	NaN	NaN
	-0.0327	0	NaN	NaN
	-0.0995	0	NaN	NaN
	0.0698	0	NaN	NaN
	-0.215	0	NaN	NaN
	0.0212	0	NaN	NaN
	0.0741	1	4.9702	16.7272
	0.2999	0	NaN	NaN
	-0.1586	0	NaN	NaN
	-0.1423	0	NaN	NaN
	-0.2378	0	NaN	NaN
	-0.0879	0	NaN	NaN
	-0.0188	0	NaN	NaN
	-0.0267	0	NaN	NaN
	0.1226	0	NaN	NaN
	-0.1797	0	NaN	NaN
	0.0722	1	8.91	49.6062
	-0.0596	0	NaN	NaN
	-0.0993	0	NaN	NaN
	-0.1591	0	NaN	NaN
	-0.0327	0	NaN	NaN
	-0.0995	0	NaN	NaN
	0.0698	0	NaN	NaN
	-0.215	0	NaN	NaN
	0.0212	0	NaN	NaN
	0.0741	1	4.9702	16.7272
	0.2999	0	NaN	NaN
	-0.1586	0	NaN	NaN
	-0.1423	0	NaN	NaN
	-0.2378	0	NaN	NaN
	-0.0879	0	NaN	NaN
	-0.0188	0	NaN	NaN
	-0.0267	0	NaN	NaN
	0.1226	0	NaN	NaN
	-0.1797	0	NaN	NaN
	0.0722	1	8.91	49.6062
	-0.0596	0	NaN	NaN
	-0.0993	0	NaN	NaN
	-0.1591	0	NaN	NaN
	-0.0327	0	NaN	NaN
	-0.0995	0	NaN	NaN
	0.0698	0	NaN	NaN
	-0.215	0	NaN	NaN
	0.0212	0	NaN	NaN
	0.0741	1	4.9702	16.7272
	0.2999	0	NaN	NaN
	-0.1586	0	NaN	NaN
	-0.1423	0	NaN	NaN
	-0.2378	0	NaN	NaN
	-0.0879	0	NaN	NaN
	-0.0188	0	NaN	NaN
	-0.0267	0	NaN	NaN
	0.1226	0	NaN	NaN
	-0.1797	0	NaN	NaN
	0.0722	1	8.91	49.6062
	-0.0596	0	NaN	NaN
	-0.0993	0	NaN	NaN
	-0.1591	0	NaN	NaN
	-0.0327	0	NaN	NaN
	-0.0995	0	NaN	NaN
	0.0698	0	NaN	NaN
	-0.215	0	NaN	NaN
	0.0212	0	NaN	NaN
	0.0741	1	4.9702	16.7272
	0.2999	0	NaN	NaN
	-0.1586	0	NaN	NaN
	-0.1423	0	NaN	NaN
	-0.2378	0	NaN	NaN
	-0.0879	0	NaN	NaN
	-0.0188	0	NaN	NaN
	-0.0267	0	NaN	NaN
	0.1226	0	NaN	NaN
	-0.1797	0	NaN	NaN
	0.0722	1	8.91	49.6062
	-0.0596	0	NaN	NaN
	-0.0993	0	NaN	NaN

## Sheet: S8-Fig
	Gbeta-Anchor correlation	Does it oscillate?	Period	Amplitude
	0.6909	0	NaN	NaN
	0.193	0	NaN	NaN
	0.3587	0	NaN	NaN
	0.7598	1	7.8519	44.8609
	0.3165	0	NaN	NaN
	0.3881	0	NaN	NaN
	0.6194	1	18.4111	121.91
	0.076	0	NaN	NaN
	0.6372	1	11.9595	124.757
	0.3712	0	NaN	NaN
	0.2533	1	11.6925	128.951
	0.275	0	NaN	NaN
	0.7438	1	10.0782	121.387
	0.4182	0	NaN	NaN
	0.568	1	9.7746	34.6728
	0.3862	0	NaN	NaN
	0.3143	0	NaN	NaN
	0.5281	1	10.9195	321.826
	0.4258	0	NaN	NaN
	0.3882	0	NaN	NaN
	0.2121	0	NaN	NaN
	0.4197	1	11.6495	45.0542
	0.6807	1	11.5334	112.219
	0.6271	0	NaN	NaN
	0.7593	0	NaN	NaN
	-0.039	0	NaN	NaN
	0.3896	0	NaN	NaN
	0.3244	1	11.714	45.058
	0.7309	0	NaN	NaN
	0.4168	1	12.6569	130.117
	0.434	1	12.329	129.012
	0.405	0	NaN	NaN
	0.6909	0	NaN	NaN
	0.193	0	NaN	NaN
	0.3587	0	NaN	NaN
	0.7598	1	7.8519	44.8609
	0.3165	0	NaN	NaN
	0.3881	0	NaN	NaN
	0.6194	1	18.4111	121.91
	0.076	0	NaN	NaN
	0.6372	1	11.9595	124.757
	0.3712	0	NaN	NaN
	0.2533	1	11.6925	128.951
	0.275	0	NaN	NaN
	0.7438	1	10.0782	121.387
	0.4182	0	NaN	NaN
	0.568	1	9.7746	34.6728
	0.3862	0	NaN	NaN
	0.3143	0	NaN	NaN
	0.5281	1	10.9195	321.826
	0.4258	0	NaN	NaN
	0.3882	0	NaN	NaN
	0.2121	0	NaN	NaN
	0.4197	1	11.6495	45.0542
	0.6807	1	11.5334	112.219
	0.6271	0	NaN	NaN
	0.7593	0	NaN	NaN
	-0.039	0	NaN	NaN
	0.3896	0	NaN	NaN
	0.3244	1	11.714	45.058
	0.7309	0	NaN	NaN
	0.4168	1	12.6569	130.117
	0.434	1	12.329	129.012
	0.405	0	NaN	NaN
	0.6909	0	NaN	NaN
	0.193	0	NaN	NaN
	0.3587	0	NaN	NaN
	0.7598	1	7.8519	44.8609
	0.3165	0	NaN	NaN
	0.3881	0	NaN	NaN
	0.6194	1	18.4111	121.91
	0.076	0	NaN	NaN
	0.6372	1	11.9595	124.757
	0.3712	0	NaN	NaN
	0.2533	1	11.6925	128.951
	0.275	0	NaN	NaN
	0.7438	1	10.0782	121.387
	0.4182	0	NaN	NaN
	0.568	1	9.7746	34.6728
	0.3862	0	NaN	NaN
	0.3143	0	NaN	NaN
	0.5281	1	10.9195	321.826
	0.4258	0	NaN	NaN
	0.3882	0	NaN	NaN
	0.2121	0	NaN	NaN
	0.4197	1	11.6495	45.0542
	0.6807	1	11.5334	112.219
	0.6271	0	NaN	NaN
	0.7593	0	NaN	NaN
	-0.039	0	NaN	NaN
	0.3896	0	NaN	NaN
	0.3244	1	11.714	45.058
	0.7309	0	NaN	NaN
	0.4168	1	12.6569	130.117
	0.434	1	12.329	129.012
	0.405	0	NaN	NaN
	0.6909	0	NaN	NaN
	0.193	0	NaN	NaN
	0.3587	0	NaN	NaN
	0.7598	1	7.8519	44.8609
	0.3165	0	NaN	NaN
	0.3881	0	NaN	NaN
	0.6194	1	18.4111	121.91
	0.076	0	NaN	NaN
	0.6372	1	11.9595	124.757
	0.3712	0	NaN	NaN
	0.2533	1	11.6925	128.951
	0.275	0	NaN	NaN
	0.7438	1	10.0782	121.387
	0.4182	0	NaN	NaN
	0.568	1	9.7746	34.6728
	0.3862	0	NaN	NaN
	0.3143	0	NaN	NaN
	0.5281	1	10.9195	321.826
	0.4258	0	NaN	NaN
	0.3882	0	NaN	NaN
	0.2121	0	NaN	NaN
	0.4197	1	11.6495	45.0542
	0.6807	1	11.5334	112.219
	0.6271	0	NaN	NaN
	0.7593	0	NaN	NaN
	-0.039	0	NaN	NaN
	0.3896	0	NaN	NaN
	0.3244	1	11.714	45.058
	0.7309	0	NaN	NaN
	0.4168	1	12.6569	130.117
	0.434	1	12.329	129.012
	0.405	0	NaN	NaN
	0.6909	0	NaN	NaN
	0.193	0	NaN	NaN
	0.3587	0	NaN	NaN
	0.7598	1	7.8519	44.8609
	0.3165	0	NaN	NaN
	0.3881	0	NaN	NaN
	0.6194	1	18.4111	121.91
	0.076	0	NaN	NaN
	0.6372	1	11.9595	124.757
	0.3712	0	NaN	NaN
	0.2533	1	11.6925	128.951
	0.275	0	NaN	NaN
	0.7438	1	10.0782	121.387
	0.4182	0	NaN	NaN
	0.568	1	9.7746	34.6728
	0.3862	0	NaN	NaN
	0.3143	0	NaN	NaN
	0.5281	1	10.9195	321.826
	0.4258	0	NaN	NaN
	0.3882	0	NaN	NaN
	0.2121	0	NaN	NaN
	0.4197	1	11.6495	45.0542
	0.6807	1	11.5334	112.219
	0.6271	0	NaN	NaN
	0.7593	0	NaN	NaN
	-0.039	0	NaN	NaN
	0.3896	0	NaN	NaN
	0.3244	1	11.714	45.058
	0.7309	0	NaN	NaN
	0.4168	1	12.6569	130.117
	0.434	1	12.329	129.012
	0.405	0	NaN	NaN
	0.6909	0	NaN	NaN
	0.193	0	NaN	NaN
	0.3587	0	NaN	NaN
	0.7598	1	7.8519	44.8609
	0.3165	0	NaN	NaN
	0.3881	0	NaN	NaN
	0.6194	1	18.4111	121.91
	0.076	0	NaN	NaN
	0.6372	1	11.9595	124.757
	0.3712	0	NaN	NaN
	0.2533	1	11.6925	128.951
	0.275	0	NaN	NaN
	0.7438	1	10.0782	121.387
	0.4182	0	NaN	NaN
	0.568	1	9.7746	34.6728
	0.3862	0	NaN	NaN
	0.3143	0	NaN	NaN
	0.5281	1	10.9195	321.826
	0.4258	0	NaN	NaN
	0.3882	0	NaN	NaN
	0.2121	0	NaN	NaN
	0.4197	1	11.6495	45.0542
	0.6807	1	11.5334	112.219
	0.6271	0	NaN	NaN
	0.7593	0	NaN	NaN
	-0.039	0	NaN	NaN
	0.3896	0	NaN	NaN
	0.3244	1	11.714	45.058
	0.7309	0	NaN	NaN
	0.4168	1	12.6569	130.117
	0.434	1	12.329	129.012
	0.405	0	NaN	NaN
	0.6909	0	NaN	NaN
	0.193	0	NaN	NaN
	0.3587	0	NaN	NaN
	0.7598	1	7.8519	44.8609
	0.3165	0	NaN	NaN
	0.3881	0	NaN	NaN
	0.6194	1	18.4111	121.91
	0.076	0	NaN	NaN
	0.6372	1	11.9595	124.757
	0.3712	0	NaN	NaN
	0.2533	1	11.6925	128.951
	0.275	0	NaN	NaN
	0.7438	1	10.0782	121.387
	0.4182	0	NaN	NaN
	0.568	1	9.7746	34.6728
	0.3862	0	NaN	NaN
	0.3143	0	NaN	NaN
	0.5281	1	10.9195	321.826
	0.4258	0	NaN	NaN
	0.3882	0	NaN	NaN
	0.2121	0	NaN	NaN
	0.4197	1	11.6495	45.0542
	0.6807	1	11.5334	112.219
	0.6271	0	NaN	NaN
	0.7593	0	NaN	NaN
	-0.039	0	NaN	NaN
	0.3896	0	NaN	NaN
	0.3244	1	11.714	45.058
	0.7309	0	NaN	NaN
	0.4168	1	12.6569	130.117
	0.434	1	12.329	129.012
	0.405	0	NaN	NaN
	0.3986	0	NaN	NaN
	0.0741	0	NaN	NaN
	0.3954	0	NaN	NaN
	0.5768	0	NaN	NaN
	0.1308	0	NaN	NaN
	0.2214	1	16.8189	76.3894
	0.172	0	NaN	NaN
	0.2802	1	10.7219	44.9571
	0.3304	0	NaN	NaN
	0.3248	0	NaN	NaN
	0.0107	0	NaN	NaN
	0.2678	0	NaN	NaN
	0.2372	0	NaN	NaN
	0.479	1	9.0417	47.1309
	-0.0193	0	NaN	NaN
	-0.2908	0	NaN	NaN
	0.4326	0	NaN	NaN
	-0.1275	0	NaN	NaN
	0.2209	0	NaN	NaN
	-0.1681	0	NaN	NaN
	0.0313	0	NaN	NaN
	0.0767	0	NaN	NaN
	0.0605	0	NaN	NaN
	-0.2786	0	NaN	NaN
	-0.1859	0	NaN	NaN
	0.4528	0	NaN	NaN
	-0.0121	0	NaN	NaN
	0.0979	1	7.9567	88.463
	0.059	0	NaN	NaN
	0.3986	0	NaN	NaN
	0.0741	0	NaN	NaN
	0.3954	0	NaN	NaN
	0.5768	0	NaN	NaN
	0.1308	0	NaN	NaN
	0.2214	1	16.8189	76.3894
	0.172	0	NaN	NaN
	0.2802	1	10.7219	44.9571
	0.3304	0	NaN	NaN
	0.3248	0	NaN	NaN
	0.0107	0	NaN	NaN
	0.2678	0	NaN	NaN
	0.2372	0	NaN	NaN
	0.479	1	9.0417	47.1309
	-0.0193	0	NaN	NaN
	-0.2908	0	NaN	NaN
	0.4326	0	NaN	NaN
	-0.1275	0	NaN	NaN
	0.2209	0	NaN	NaN
	-0.1681	0	NaN	NaN
	0.0313	0	NaN	NaN
	0.0767	0	NaN	NaN
	0.0605	0	NaN	NaN
	-0.2786	0	NaN	NaN
	-0.1859	0	NaN	NaN
	0.4528	0	NaN	NaN
	-0.0121	0	NaN	NaN
	0.0979	1	7.9567	88.463
	0.059	0	NaN	NaN
	0.3986	0	NaN	NaN
	0.0741	0	NaN	NaN
	0.3954	0	NaN	NaN
	0.5768	0	NaN	NaN
	0.1308	0	NaN	NaN
	0.2214	1	16.8189	76.3894
	0.172	0	NaN	NaN
	0.2802	1	10.7219	44.9571
	0.3304	0	NaN	NaN
	0.3248	0	NaN	NaN
	0.0107	0	NaN	NaN
	0.2678	0	NaN	NaN
	0.2372	0	NaN	NaN
	0.479	1	9.0417	47.1309
	-0.0193	0	NaN	NaN
	-0.2908	0	NaN	NaN
	0.4326	0	NaN	NaN
	-0.1275	0	NaN	NaN
	0.2209	0	NaN	NaN
	-0.1681	0	NaN	NaN
	0.0313	0	NaN	NaN
	0.0767	0	NaN	NaN
	0.0605	0	NaN	NaN
	-0.2786	0	NaN	NaN
	-0.1859	0	NaN	NaN
	0.4528	0	NaN	NaN
	-0.0121	0	NaN	NaN
	0.0979	1	7.9567	88.463
	0.059	0	NaN	NaN
	0.3986	0	NaN	NaN
	0.0741	0	NaN	NaN
	0.3954	0	NaN	NaN
	0.5768	0	NaN	NaN
	0.1308	0	NaN	NaN
	0.2214	1	16.8189	76.3894
	0.172	0	NaN	NaN
	0.2802	1	10.7219	44.9571
	0.3304	0	NaN	NaN
	0.3248	0	NaN	NaN
	0.0107	0	NaN	NaN
	0.2678	0	NaN	NaN
	0.2372	0	NaN	NaN
	0.479	1	9.0417	47.1309
	-0.0193	0	NaN	NaN
	-0.2908	0	NaN	NaN
	0.4326	0	NaN	NaN
	-0.1275	0	NaN	NaN
	0.2209	0	NaN	NaN
	-0.1681	0	NaN	NaN
	0.0313	0	NaN	NaN
	0.0767	0	NaN	NaN
	0.0605	0	NaN	NaN
	-0.2786	0	NaN	NaN
	-0.1859	0	NaN	NaN
	0.4528	0	NaN	NaN
	-0.0121	0	NaN	NaN
	0.0979	1	7.9567	88.463
	0.059	0	NaN	NaN
	0.3986	0	NaN	NaN
	0.0741	0	NaN	NaN
	0.3954	0	NaN	NaN
	0.5768	0	NaN	NaN
	0.1308	0	NaN	NaN
	0.2214	1	16.8189	76.3894
	0.172	0	NaN	NaN
	0.2802	1	10.7219	44.9571
	0.3304	0	NaN	NaN
	0.3248	0	NaN	NaN
	0.0107	0	NaN	NaN
	0.2678	0	NaN	NaN
	0.2372	0	NaN	NaN
	0.479	1	9.0417	47.1309
	-0.0193	0	NaN	NaN
	-0.2908	0	NaN	NaN
	0.4326	0	NaN	NaN
	-0.1275	0	NaN	NaN
	0.2209	0	NaN	NaN
	-0.1681	0	NaN	NaN
	0.0313	0	NaN	NaN
	0.0767	0	NaN	NaN
	0.0605	0	NaN	NaN
	-0.2786	0	NaN	NaN
	-0.1859	0	NaN	NaN
	0.4528	0	NaN	NaN
	-0.0121	0	NaN	NaN
	0.0979	1	7.9567	88.463
	0.059	0	NaN	NaN
	0.3986	0	NaN	NaN
	0.0741	0	NaN	NaN
	0.3954	0	NaN	NaN
	0.5768	0	NaN	NaN
	0.1308	0	NaN	NaN
	0.2214	1	16.8189	76.3894
	0.172	0	NaN	NaN
	0.2802	1	10.7219	44.9571
	0.3304	0	NaN	NaN
	0.3248	0	NaN	NaN
	0.0107	0	NaN	NaN
	0.2678	0	NaN	NaN
	0.2372	0	NaN	NaN
	0.479	1	9.0417	47.1309
	-0.0193	0	NaN	NaN
	-0.2908	0	NaN	NaN
	0.4326	0	NaN	NaN
	-0.1275	0	NaN	NaN
	0.2209	0	NaN	NaN
	-0.1681	0	NaN	NaN
	0.0313	0	NaN	NaN
	0.0767	0	NaN	NaN
	0.0605	0	NaN	NaN
	-0.2786	0	NaN	NaN
	-0.1859	0	NaN	NaN
	0.4528	0	NaN	NaN
	-0.0121	0	NaN	NaN
	0.0979	1	7.9567	88.463
	0.059	0	NaN	NaN
	0.3986	0	NaN	NaN
	0.0741	0	NaN	NaN
	0.3954	0	NaN	NaN
	0.5768	0	NaN	NaN
	0.1308	0	NaN	NaN
	0.2214	1	16.8189	76.3894
	0.172	0	NaN	NaN
	0.2802	1	10.7219	44.9571
	0.3304	0	NaN	NaN
	0.3248	0	NaN	NaN
	0.0107	0	NaN	NaN
	0.2678	0	NaN	NaN
	0.2372	0	NaN	NaN
	0.479	1	9.0417	47.1309
	-0.0193	0	NaN	NaN
	-0.2908	0	NaN	NaN
	0.4326	0	NaN	NaN
	-0.1275	0	NaN	NaN
	0.2209	0	NaN	NaN
	-0.1681	0	NaN	NaN
	0.0313	0	NaN	NaN
	0.0767	0	NaN	NaN
	0.0605	0	NaN	NaN
	-0.2786	0	NaN	NaN
	-0.1859	0	NaN	NaN
	0.4528	0	NaN	NaN
	-0.0121	0	NaN	NaN
	0.0979	1	7.9567	88.463
	0.059	0	NaN	NaN
	0.3727	1	11.1415	40.2291
	0.2565	0	NaN	NaN
	0.1403	0	NaN	NaN
	-0.0162	1	10.477	45.1709
	0.2693	0	NaN	NaN
	0.2893	0	NaN	NaN
	0.3574	0	NaN	NaN
	0.5692	0	NaN	NaN
	0.6094	0	NaN	NaN
	0.0322	1	9.7369	81.2642
	0.0965	0	NaN	NaN
	0.6855	1	9.7197	30.731
	0.0812	1	10.6766	52.8022
	0.2688	1	8.1731	51.6292
	0.2478	0	NaN	NaN
	0.6037	1	14.6339	127.889
	0.122	0	NaN	NaN
	0.1313	1	12.9843	118.242
	0.3372	1	9.1524	36.6946
	0.1517	1	8.1142	27.0974
	0.1115	0	NaN	NaN
	0.3727	1	11.1415	40.2291
	0.2565	0	NaN	NaN
	0.1403	0	NaN	NaN
	-0.0162	1	10.477	45.1709
	0.2693	0	NaN	NaN
	0.2893	0	NaN	NaN
	0.3574	0	NaN	NaN
	0.5692	0	NaN	NaN
	0.6094	0	NaN	NaN
	0.0322	1	9.7369	81.2642
	0.0965	0	NaN	NaN
	0.6855	1	9.7197	30.731
	0.0812	1	10.6766	52.8022
	0.2688	1	8.1731	51.6292
	0.2478	0	NaN	NaN
	0.6037	1	14.6339	127.889
	0.122	0	NaN	NaN
	0.1313	1	12.9843	118.242
	0.3372	1	9.1524	36.6946
	0.1517	1	8.1142	27.0974
	0.1115	0	NaN	NaN
	0.3727	1	11.1415	40.2291
	0.2565	0	NaN	NaN
	0.1403	0	NaN	NaN
	-0.0162	1	10.477	45.1709
	0.2693	0	NaN	NaN
	0.2893	0	NaN	NaN
	0.3574	0	NaN	NaN
	0.5692	0	NaN	NaN
	0.6094	0	NaN	NaN
	0.0322	1	9.7369	81.2642
	0.0965	0	NaN	NaN
	0.6855	1	9.7197	30.731
	0.0812	1	10.6766	52.8022
	0.2688	1	8.1731	51.6292
	0.2478	0	NaN	NaN
	0.6037	1	14.6339	127.889
	0.122	0	NaN	NaN
	0.1313	1	12.9843	118.242
	0.3372	1	9.1524	36.6946
	0.1517	1	8.1142	27.0974
	0.1115	0	NaN	NaN
	0.3727	1	11.1415	40.2291
	0.2565	0	NaN	NaN
	0.1403	0	NaN	NaN
	-0.0162	1	10.477	45.1709
	0.2693	0	NaN	NaN
	0.2893	0	NaN	NaN
	0.3574	0	NaN	NaN
	0.5692	0	NaN	NaN
	0.6094	0	NaN	NaN
	0.0322	1	9.7369	81.2642
	0.0965	0	NaN	NaN
	0.6855	1	9.7197	30.731
	0.0812	1	10.6766	52.8022
	0.2688	1	8.1731	51.6292
	0.2478	0	NaN	NaN
	0.6037	1	14.6339	127.889
	0.122	0	NaN	NaN
	0.1313	1	12.9843	118.242
	0.3372	1	9.1524	36.6946
	0.1517	1	8.1142	27.0974
	0.1115	0	NaN	NaN
	0.3727	1	11.1415	40.2291
	0.2565	0	NaN	NaN
	0.1403	0	NaN	NaN
	-0.0162	1	10.477	45.1709
	0.2693	0	NaN	NaN
	0.2893	0	NaN	NaN
	0.3574	0	NaN	NaN
	0.5692	0	NaN	NaN
	0.6094	0	NaN	NaN
	0.0322	1	9.7369	81.2642
	0.0965	0	NaN	NaN
	0.6855	1	9.7197	30.731
	0.0812	1	10.6766	52.8022
	0.2688	1	8.1731	51.6292
	0.2478	0	NaN	NaN
	0.6037	1	14.6339	127.889
	0.122	0	NaN	NaN
	0.1313	1	12.9843	118.242
	0.3372	1	9.1524	36.6946
	0.1517	1	8.1142	27.0974
	0.1115	0	NaN	NaN
	0.3727	1	11.1415	40.2291
	0.2565	0	NaN	NaN
	0.1403	0	NaN	NaN
	-0.0162	1	10.477	45.1709
	0.2693	0	NaN	NaN
	0.2893	0	NaN	NaN
	0.3574	0	NaN	NaN
	0.5692	0	NaN	NaN
	0.6094	0	NaN	NaN
	0.0322	1	9.7369	81.2642
	0.0965	0	NaN	NaN
	0.6855	1	9.7197	30.731
	0.0812	1	10.6766	52.8022
	0.2688	1	8.1731	51.6292
	0.2478	0	NaN	NaN
	0.6037	1	14.6339	127.889
	0.122	0	NaN	NaN
	0.1313	1	12.9843	118.242
	0.3372	1	9.1524	36.6946
	0.1517	1	8.1142	27.0974
	0.1115	0	NaN	NaN
	0.3727	1	11.1415	40.2291
	0.2565	0	NaN	NaN
	0.1403	0	NaN	NaN
	-0.0162	1	10.477	45.1709
	0.2693	0	NaN	NaN
	0.2893	0	NaN	NaN
	0.3574	0	NaN	NaN
	0.5692	0	NaN	NaN
	0.6094	0	NaN	NaN
	0.0322	1	9.7369	81.2642
	0.0965	0	NaN	NaN
	0.6855	1	9.7197	30.731
	0.0812	1	10.6766	52.8022
	0.2688	1	8.1731	51.6292
	0.2478	0	NaN	NaN
	0.6037	1	14.6339	127.889
	0.122	0	NaN	NaN
	0.1313	1	12.9843	118.242
	0.3372	1	9.1524	36.6946
	0.1517	1	8.1142	27.0974
	0.1115	0	NaN	NaN
	0.3206	0	NaN	NaN
	0.1881	0	NaN	NaN
	0.3824	1	12.1312	44.0991
	0.3763	1	13.2003	85.541
	0.1831	0	NaN	NaN
	0.3783	0	NaN	NaN
	0.0175	1	9.8229	39.3317
	0.0304	1	9.3568	112.812
	0.6547	0	NaN	NaN
	0.2524	1	9.4664	291.654
	0.5533	1	12.2458	100.26
	-0.1264	0	NaN	NaN
	0.671	1	9.7719	69.853
	0.0063	1	9.7155	91.6646
	0.1998	1	9.8597	50.2428
	0.1574	1	8.6154	69.765
	0.2299	1	11.4014	129.024
	0.2001	0	NaN	NaN
	0.4023	1	11.2465	130.34
	0.1869	1	10.8509	42.89
	0.2985	1	13.3797	128.547
	0.4135	1	13.6831	270.945
	0.4758	0	NaN	NaN
	0.387	0	NaN	NaN
	0.5638	0	NaN	NaN
	0.3917	0	NaN	NaN
	0.4323	0	NaN	NaN
	0.3236	1	10.4133	106.681
	0.4378	0	NaN	NaN
	0.741	1	15.7359	560.963
	0.4942	1	9.4739	366.894
	0.3648	0	NaN	NaN
	0.3281	0	NaN	NaN
	0.6328	1	8.5545	51.3466
	-0.0102	1	11.1883	196.578
	0.5726	1	12.9717	22.6376
	0.227	0	NaN	NaN
	0.3206	0	NaN	NaN
	0.1881	0	NaN	NaN
	0.3824	1	12.1312	44.0991
	0.3763	1	13.2003	85.541
	0.1831	0	NaN	NaN
	0.3783	0	NaN	NaN
	0.0175	1	9.8229	39.3317
	0.0304	1	9.3568	112.812
	0.6547	0	NaN	NaN
	0.2524	1	9.4664	291.654
	0.5533	1	12.2458	100.26
	-0.1264	0	NaN	NaN
	0.671	1	9.7719	69.853
	0.0063	1	9.7155	91.6646
	0.1998	1	9.8597	50.2428
	0.1574	1	8.6154	69.765
	0.2299	1	11.4014	129.024
	0.2001	0	NaN	NaN
	0.4023	1	11.2465	130.34
	0.1869	1	10.8509	42.89
	0.2985	1	13.3797	128.547
	0.4135	1	13.6831	270.945
	0.4758	0	NaN	NaN
	0.387	0	NaN	NaN
	0.5638	0	NaN	NaN
	0.3917	0	NaN	NaN
	0.4323	0	NaN	NaN
	0.3236	1	10.4133	106.681
	0.4378	0	NaN	NaN
	0.741	1	15.7359	560.963
	0.4942	1	9.4739	366.894
	0.3648	0	NaN	NaN
	0.3281	0	NaN	NaN
	0.6328	1	8.5545	51.3466
	-0.0102	1	11.1883	196.578
	0.5726	1	12.9717	22.6376
	0.227	0	NaN	NaN
	0.3206	0	NaN	NaN
	0.1881	0	NaN	NaN
	0.3824	1	12.1312	44.0991
	0.3763	1	13.2003	85.541
	0.1831	0	NaN	NaN
	0.3783	0	NaN	NaN
	0.0175	1	9.8229	39.3317
	0.0304	1	9.3568	112.812
	0.6547	0	NaN	NaN
	0.2524	1	9.4664	291.654
	0.5533	1	12.2458	100.26
	-0.1264	0	NaN	NaN
	0.671	1	9.7719	69.853
	0.0063	1	9.7155	91.6646
	0.1998	1	9.8597	50.2428
	0.1574	1	8.6154	69.765
	0.2299	1	11.4014	129.024
	0.2001	0	NaN	NaN
	0.4023	1	11.2465	130.34
	0.1869	1	10.8509	42.89
	0.2985	1	13.3797	128.547
	0.4135	1	13.6831	270.945
	0.4758	0	NaN	NaN
	0.387	0	NaN	NaN
	0.5638	0	NaN	NaN
	0.3917	0	NaN	NaN
	0.4323	0	NaN	NaN
	0.3236	1	10.4133	106.681
	0.4378	0	NaN	NaN
	0.741	1	15.7359	560.963
	0.4942	1	9.4739	366.894
	0.3648	0	NaN	NaN
	0.3281	0	NaN	NaN
	0.6328	1	8.5545	51.3466
	-0.0102	1	11.1883	196.578
	0.5726	1	12.9717	22.6376
	0.227	0	NaN	NaN
	0.3206	0	NaN	NaN
	0.1881	0	NaN	NaN
	0.3824	1	12.1312	44.0991
	0.3763	1	13.2003	85.541
	0.1831	0	NaN	NaN
	0.3783	0	NaN	NaN
	0.0175	1	9.8229	39.3317
	0.0304	1	9.3568	112.812
	0.6547	0	NaN	NaN
	0.2524	1	9.4664	291.654
	0.5533	1	12.2458	100.26
	-0.1264	0	NaN	NaN
	0.671	1	9.7719	69.853
	0.0063	1	9.7155	91.6646
	0.1998	1	9.8597	50.2428
	0.1574	1	8.6154	69.765
	0.2299	1	11.4014	129.024
	0.2001	0	NaN	NaN
	0.4023	1	11.2465	130.34
	0.1869	1	10.8509	42.89
	0.2985	1	13.3797	128.547
	0.4135	1	13.6831	270.945
	0.4758	0	NaN	NaN
	0.387	0	NaN	NaN
	0.5638	0	NaN	NaN
	0.3917	0	NaN	NaN
	0.4323	0	NaN	NaN
	0.3236	1	10.4133	106.681
	0.4378	0	NaN	NaN
	0.741	1	15.7359	560.963
	0.4942	1	9.4739	366.894
	0.3648	0	NaN	NaN
	0.3281	0	NaN	NaN
	0.6328	1	8.5545	51.3466
	-0.0102	1	11.1883	196.578
	0.5726	1	12.9717	22.6376
	0.227	0	NaN	NaN
	0.3206	0	NaN	NaN
	0.1881	0	NaN	NaN
	0.3824	1	12.1312	44.0991
	0.3763	1	13.2003	85.541
	0.1831	0	NaN	NaN
	0.3783	0	NaN	NaN
	0.0175	1	9.8229	39.3317
	0.0304	1	9.3568	112.812
	0.6547	0	NaN	NaN
	0.2524	1	9.4664	291.654
	0.5533	1	12.2458	100.26
	-0.1264	0	NaN	NaN
	0.671	1	9.7719	69.853
	0.0063	1	9.7155	91.6646
	0.1998	1	9.8597	50.2428
	0.1574	1	8.6154	69.765
	0.2299	1	11.4014	129.024
	0.2001	0	NaN	NaN
	0.4023	1	11.2465	130.34
	0.1869	1	10.8509	42.89
	0.2985	1	13.3797	128.547
	0.4135	1	13.6831	270.945
	0.4758	0	NaN	NaN
	0.387	0	NaN	NaN
	0.5638	0	NaN	NaN
	0.3917	0	NaN	NaN
	0.4323	0	NaN	NaN
	0.3236	1	10.4133	106.681
	0.4378	0	NaN	NaN
	0.741	1	15.7359	560.963
	0.4942	1	9.4739	366.894
	0.3648	0	NaN	NaN
	0.3281	0	NaN	NaN
	0.6328	1	8.5545	51.3466
	-0.0102	1	11.1883	196.578
	0.5726	1	12.9717	22.6376
	0.227	0	NaN	NaN
	0.3206	0	NaN	NaN
	0.1881	0	NaN	NaN
	0.3824	1	12.1312	44.0991
	0.3763	1	13.2003	85.541
	0.1831	0	NaN	NaN
	0.3783	0	NaN	NaN
	0.0175	1	9.8229	39.3317
	0.0304	1	9.3568	112.812
	0.6547	0	NaN	NaN
	0.2524	1	9.4664	291.654
	0.5533	1	12.2458	100.26
	-0.1264	0	NaN	NaN
	0.671	1	9.7719	69.853
	0.0063	1	9.7155	91.6646
	0.1998	1	9.8597	50.2428
	0.1574	1	8.6154	69.765
	0.2299	1	11.4014	129.024
	0.2001	0	NaN	NaN
	0.4023	1	11.2465	130.34
	0.1869	1	10.8509	42.89
	0.2985	1	13.3797	128.547
	0.4135	1	13.6831	270.945
	0.4758	0	NaN	NaN
	0.387	0	NaN	NaN
	0.5638	0	NaN	NaN
	0.3917	0	NaN	NaN
	0.4323	0	NaN	NaN
	0.3236	1	10.4133	106.681
	0.4378	0	NaN	NaN
	0.741	1	15.7359	560.963
	0.4942	1	9.4739	366.894
	0.3648	0	NaN	NaN
	0.3281	0	NaN	NaN
	0.6328	1	8.5545	51.3466
	-0.0102	1	11.1883	196.578
	0.5726	1	12.9717	22.6376
	0.227	0	NaN	NaN
	0.3206	0	NaN	NaN
	0.1881	0	NaN	NaN
	0.3824	1	12.1312	44.0991
	0.3763	1	13.2003	85.541
	0.1831	0	NaN	NaN
	0.3783	0	NaN	NaN
	0.0175	1	9.8229	39.3317
	0.0304	1	9.3568	112.812
	0.6547	0	NaN	NaN
	0.2524	1	9.4664	291.654
	0.5533	1	12.2458	100.26
	-0.1264	0	NaN	NaN
	0.671	1	9.7719	69.853
	0.0063	1	9.7155	91.6646
	0.1998	1	9.8597	50.2428
	0.1574	1	8.6154	69.765
	0.2299	1	11.4014	129.024
	0.2001	0	NaN	NaN
	0.4023	1	11.2465	130.34
	0.1869	1	10.8509	42.89
	0.2985	1	13.3797	128.547
	0.4135	1	13.6831	270.945
	0.4758	0	NaN	NaN
	0.387	0	NaN	NaN
	0.5638	0	NaN	NaN
	0.3917	0	NaN	NaN
	0.4323	0	NaN	NaN
	0.3236	1	10.4133	106.681
	0.4378	0	NaN	NaN
	0.741	1	15.7359	560.963
	0.4942	1	9.4739	366.894
	0.3648	0	NaN	NaN
	0.3281	0	NaN	NaN
	0.6328	1	8.5545	51.3466
	-0.0102	1	11.1883	196.578
	0.5726	1	12.9717	22.6376
	0.227	0	NaN	NaN
	-0.1591	0	NaN	NaN
	-0.0327	0	NaN	NaN
	-0.0995	0	NaN	NaN
	0.0698	0	NaN	NaN
	-0.215	0	NaN	NaN
	0.0212	0	NaN	NaN
	0.0741	1	4.9702	16.7272
	0.2999	0	NaN	NaN
	-0.1586	0	NaN	NaN
	-0.1423	0	NaN	NaN
	-0.2378	0	NaN	NaN
	-0.0879	0	NaN	NaN
	-0.0188	0	NaN	NaN
	-0.0267	0	NaN	NaN
	0.1226	0	NaN	NaN
	-0.1797	0	NaN	NaN
	0.0722	1	8.91	49.6062
	-0.0596	0	NaN	NaN
	-0.0993	0	NaN	NaN
	-0.1591	0	NaN	NaN
	-0.0327	0	NaN	NaN
	-0.0995	0	NaN	NaN
	0.0698	0	NaN	NaN
	-0.215	0	NaN	NaN
	0.0212	0	NaN	NaN
	0.0741	1	4.9702	16.7272
	0.2999	0	NaN	NaN
	-0.1586	0	NaN	NaN
	-0.1423	0	NaN	NaN
	-0.2378	0	NaN	NaN
	-0.0879	0	NaN	NaN
	-0.0188	0	NaN	NaN
	-0.0267	0	NaN	NaN
	0.1226	0	NaN	NaN
	-0.1797	0	NaN	NaN
	0.0722	1	8.91	49.6062
	-0.0596	0	NaN	NaN
	-0.0993	0	NaN	NaN
	-0.1591	0	NaN	NaN
	-0.0327	0	NaN	NaN
	-0.0995	0	NaN	NaN
	0.0698	0	NaN	NaN
	-0.215	0	NaN	NaN
	0.0212	0	NaN	NaN
	0.0741	1	4.9702	16.7272
	0.2999	0	NaN	NaN
	-0.1586	0	NaN	NaN
	-0.1423	0	NaN	NaN
	-0.2378	0	NaN	NaN
	-0.0879	0	NaN	NaN
	-0.0188	0	NaN	NaN
	-0.0267	0	NaN	NaN
	0.1226	0	NaN	NaN
	-0.1797	0	NaN	NaN
	0.0722	1	8.91	49.6062
	-0.0596	0	NaN	NaN
	-0.0993	0	NaN	NaN
	-0.1591	0	NaN	NaN
	-0.0327	0	NaN	NaN
	-0.0995	0	NaN	NaN
	0.0698	0	NaN	NaN
	-0.215	0	NaN	NaN
	0.0212	0	NaN	NaN
	0.0741	1	4.9702	16.7272
	0.2999	0	NaN	NaN
	-0.1586	0	NaN	NaN
	-0.1423	0	NaN	NaN
	-0.2378	0	NaN	NaN
	-0.0879	0	NaN	NaN
	-0.0188	0	NaN	NaN
	-0.0267	0	NaN	NaN
	0.1226	0	NaN	NaN
	-0.1797	0	NaN	NaN
	0.0722	1	8.91	49.6062
	-0.0596	0	NaN	NaN
	-0.0993	0	NaN	NaN
	-0.1591	0	NaN	NaN
	-0.0327	0	NaN	NaN
	-0.0995	0	NaN	NaN
	0.0698	0	NaN	NaN
	-0.215	0	NaN	NaN
	0.0212	0	NaN	NaN
	0.0741	1	4.9702	16.7272
	0.2999	0	NaN	NaN
	-0.1586	0	NaN	NaN
	-0.1423	0	NaN	NaN
	-0.2378	0	NaN	NaN
	-0.0879	0	NaN	NaN
	-0.0188	0	NaN	NaN
	-0.0267	0	NaN	NaN
	0.1226	0	NaN	NaN
	-0.1797	0	NaN	NaN
	0.0722	1	8.91	49.6062
	-0.0596	0	NaN	NaN
	-0.0993	0	NaN	NaN
	-0.1591	0	NaN	NaN
	-0.0327	0	NaN	NaN
	-0.0995	0	NaN	NaN
	0.0698	0	NaN	NaN
	-0.215	0	NaN	NaN
	0.0212	0	NaN	NaN
	0.0741	1	4.9702	16.7272
	0.2999	0	NaN	NaN
	-0.1586	0	NaN	NaN
	-0.1423	0	NaN	NaN
	-0.2378	0	NaN	NaN
	-0.0879	0	NaN	NaN
	-0.0188	0	NaN	NaN
	-0.0267	0	NaN	NaN
	0.1226	0	NaN	NaN
	-0.1797	0	NaN	NaN
	0.0722	1	8.91	49.6062
	-0.0596	0	NaN	NaN
	-0.0993	0	NaN	NaN
	-0.1591	0	NaN	NaN
	-0.0327	0	NaN	NaN
	-0.0995	0	NaN	NaN
	0.0698	0	NaN	NaN
	-0.215	0	NaN	NaN
	0.0212	0	NaN	NaN
	0.0741	1	4.9702	16.7272
	0.2999	0	NaN	NaN
	-0.1586	0	NaN	NaN
	-0.1423	0	NaN	NaN
	-0.2378	0	NaN	NaN
	-0.0879	0	NaN	NaN
	-0.0188	0	NaN	NaN
	-0.0267	0	NaN	NaN
	0.1226	0	NaN	NaN
	-0.1797	0	NaN	NaN
	0.0722	1	8.91	49.6062
	-0.0596	0	NaN	NaN
	-0.0993	0	NaN	NaN

## Sheet: S9-Fig
	INSTANTANEOUS PERIOD IN EACH SECTOR COMPUTED FROM HILBERT TRANSFORM FOR GB-DEPLETED, OSCILLATING CELLS
	CELL 1	Sector ->																																					CELL 2	Sector ->
	Time	1	2	3	4	5	6	7	8	9	10	11	12	13	14	15	16	17	18	19	20	21	22	23	24	25	26	27	28	29	30	31	32	33	34	35	36		Time	1	2	3	4	5	6	7	8	9	10
	1	7.8322	4.6627	4.5501	7.3989	6.4081	7.8798	3.3932	3.3989	3.8929	3.755	3.2779	3.5243	5.9226	5.8028	3.5415	8.0173	7.5353	5.5581	4.6087	5.0356	6.4933	17.032	5.9224	113.84	4.463	4.3212	4.5167	4.0042	6.3355	5.1086	5.3422	4.5523	5.9249	4.7437	5.8772	6.9363		1	4.9762	4.3906	7.8855	6.8975	5.3943	5.7288	6.1849	5.3647	3.5142	6.9199
	2	8.2256	6.675	6.417	14.372	13.241	8.5946	4.6316	4.1001	4.978	4.9846	3.559	4.1713	12.601	18.762	2.7436	8.951	7.823	7.22	7.4746	7.9493	8.0672	-34.472	24.062	28.439	7.3953	6.4279	12.789	4.9856	6.5988	7.6315	-4.4831	6.8723	6.4305	6.373	9.4169	7.083		2	12.519	4.9433	9.326	16.047	12.7	7.9116	7.3467	9.6025	4.325	9.7342
	3	9.5296	8.0243	7.3107	9.8734	10.246	8.6295	5.5525	7.7283	6.9192	8.2565	4.7526	324.01	11.129	13.487	2.6251	9.145	8.0297	7.3208	14.66	9.2915	8.4797	10.785	-121.23	11.338	20.769	14.909	21.072	7.302	6.2944	9.2515	8.1202	8.9993	8.8161	7.3041	11.658	8.6441		3	21.793	5.6422	6.4701	10.562	12.853	7.3564	6.6462	11.305	6.0732	8.168
	4	8.5299	7.2938	6.3379	10.066	10.425	9.5972	5.8323	21.029	6.5402	7.6044	5.4574	8.6684	11.118	14.906	5.1677	10.221	8.7489	6.9302	16.542	8.4207	9.0693	9.3405	11.361	11.848	21.407	16.6	7.2986	6.0758	6.0425	8.8288	8.7887	7.4521	17.703	7.1792	-113.09	10.604		4	12.008	6.6515	5.1343	10.408	9.2479	6.7588	6.0539	16.532	8.6103	7.6931
	5	7.7835	8.2091	6.8211	11.073	11.497	11.372	6.1059	17.199	8.1445	8.7769	3.6972	8.0464	12.398	16.76	6.2158	10.741	10.111	6.831	26.888	13.686	10.241	17.145	12.733	20.287	45.036	11.84	6.8712	10.16	6.3471	8.7621	6.9081	8.0433	-61.074	38.266	15.618	11.658		5	28.589	7.6678	4.1619	11.173	8.8689	8.0702	6.0828	87.774	9.5481	8.1685
	6	7.4263	9.7076	7.4241	10.8	8.9165	12.654	6.3821	10.049	21.12	15.436	4.7896	8.4566	7.4862	11.898	6.8646	9.8916	10.402	6.3979	9.5795	9.2592	13.153	71.803	38.544	30.168	9.6113	7.4454	6.3197	-21.023	6.8713	7.592	6.0861	8.2988	11.173	19.952	6.6577	10.255		6	12.306	9.421	4.0597	11.987	7.5336	8.009	5.5156	8.5387	11.253	8.0569
	7	7.0519	13.69	8.0976	11.266	9.1813	11.059	6.5911	8.1095	12.463	51.43	14.58	11.541	-11.277	52.279	14.252	9.3774	8.8655	5.5787	9.5079	8.9482	17.15	13.536	-277.99	10.38	8.7247	6.7568	6.2993	8.777	7.9143	7.0301	3.5557	8.3058	7.202	7.6842	6.5643	8.4056		7	9.3209	11.071	4.9463	24.725	9.0614	8.9061	4.7499	33.898	10.752	34.573
	8	7.1629	-2838.6	14.903	9.306	7.9217	8.2935	6.8384	9.9797	9.8181	37.595	8.6121	76.987	-24.153	13.358	43.714	6.9721	7.2165	4.5188	9.7665	9.3872	19.365	9.0729	18.031	8.1429	8.0703	6.8011	6.7936	12.743	9.2811	7.0597	2.725	10.899	6.6771	6.4489	2.3846	8.2572		8	7.6829	9.2138	6.166	15.184	21.911	10.999	5.1162	-10.982	12.244	-11.353
	9	7.7493	17.79	21.242	9.0481	7.681	7.4068	7.1127	10.068	7.7325	9.5098	8.1018	11.866	9.1333	23.401	9.0098	5.317	6.568	4.2116	10.573	8.8043	14.674	8.3764	10.887	7.7238	8.0037	6.6482	8.1239	45.089	8.6069	7.4026	5.9229	12.001	6.4285	5.7986	2.9765	10.407		9	7.6777	8.1783	8.6715	14.51	40.949	9.4747	7.0268	17.998	11.178	12.12
	10	9.2389	9.8753	11.629	9.68	9.2244	7.6836	7.7192	9.7501	7.5319	8.4298	7.9191	8.6455	6.5028	9.7248	6.2549	4.983	6.9002	5.2552	12.339	14.59	11.187	8.893	8.9331	7.817	8.9195	6.8296	-5.3801	-12.202	8.41	8.9757	6.7787	13.223	6.7174	6.0212	5.7064	27.341		10	11.944	7.3446	65.962	14.069	9.9425	10.261	8.1044	6.9405	8.9179	8.5909
	11	19.37	8.1563	8.6914	10.334	10.519	10.328	10.801	9.6148	8.3725	8.2305	7.8316	7.9361	6.6076	8.1945	5.3896	5.2513	-32.648	6.4282	10.481	14.497	14.086	12.331	8.0197	8.9446	9.3675	-2.7409	12.102	7.3134	8.673	13.54	7.8292	11.826	9.1642	6.7121	8.447	17.293		11	84.871	5.2188	50.375	18.618	6.812	10.03	8.4631	7.0512	8.1643	9.0011
	12	30.594	8.2951	7.7538	11.302	14.947	25.272	65.637	8.9562	8.9022	8.9276	8.253	8.0177	7.0502	7.5944	5.1758	-2.4642	-12.791	7.1796	10.008	17.685	-4.3865	118.48	7.638	10.917	10.034	10.105	8.8926	7.68	9.285	13.358	7.9296	9.2911	140.42	7.2517	57.591	8.8325		12	16.56	-2.0213	8.9558	18.937	6.2009	10.945	7.1537	7.4561	7.9571	12.673
	13	15.782	10.435	8.0302	10.099	11.724	13.583	20.049	9.8933	10.896	13.009	8.5038	8.8148	7.0368	6.8662	5.3317	4.434	7.2612	7.7749	9.5192	17.773	42.172	219.25	7.8524	13.116	10.118	9.8769	12.868	8.3381	-44.17	10.242	17.533	8.6598	66.779	7.8794	29.461	8.7818		13	7.8462	5.899	7.7519	11.851	5.6651	14.538	6.541	7.7413	8.3358	12.554
	14	13.328	13.375	8.0412	9.4142	9.0168	8.4928	8.9105	11.602	12.586	18.621	8.6463	9.1614	7.9095	7.3429	5.82	9.6853	7.5088	8.7567	9.5588	15.972	11.332	16.199	8.9439	16.068	10.071	10.824	26.321	14.023	-5.15	13.965	-9.7578	6.9303	13.69	7.7966	8.9024	13.375		14	7.1593	6.4819	7.3997	9.5108	5.1212	10.339	6.3155	11.983	9.4725	10.166
	15	18.612	10.672	7.5748	9.6392	9.0378	7.518	8.3515	14.548	12.843	12.666	8.666	9.3402	9.4811	8.177	7.5276	107.01	10.704	10.707	12.305	15.967	11.701	13.811	11.258	20.251	15.204	10.352	12.985	519.16	19.185	-5.2618	14.57	6.1086	21.385	7.5997	8.1247	19.483		15	8.0018	5.2539	7.1468	8.2203	5.0999	7.6323	5.9341	16.637	11.071	7.8035
	16	18.741	7.0846	5.9998	10.662	7.5111	7.4877	9.9774	14.066	12.675	8.3148	8.0926	9.5613	11.457	10.751	28.204	37.248	87.072	12.609	18.786	11.049	10.112	12.821	11.348	20.37	97.475	9.8735	7.9642	10.061	13.213	10.723	4.4911	6.0093	18.851	8.0564	11.277	9.5247		16	12.76	3.5166	7.1074	7.7439	5.7084	-2.046	5.7243	11.822	12.09	7.2808
	17	10.431	5.8694	3.6021	24.971	3.9049	9.6298	12.449	9.9447	9.5511	6.9366	7.4558	11.436	14.558	20.936	17.522	8.8601	13.425	11.455	-6.1366	12.079	8.9914	10.563	8.9291	12.077	36.35	11.209	7.2743	7.5486	11.969	10.113	2.8187	6.3619	13.557	8.5118	15.541	7.1426		17	-17.513	4.7209	6.8622	7.5558	6.5838	5.5213	5.8117	8.2397	11.235	14.103
	18	8.389	6.0875	4.534	-9.3522	2.5395	-3.9094	10.682	8.9125	8.4217	6.3753	6.9579	54.595	9.7059	10.228	7.24	6.1776	6.2053	11.438	143.85	10.298	7.729	8.8102	7.8991	10.342	11.035	11.333	6.8278	6.6872	10.733	31.223	7.2203	-3.9432	13.882	9.5325	11.602	6.7495		18	9.9831	7.2736	6.5712	8.0691	7.9027	6.3401	6.1073	5.0158	10.107	17.953
	19	7.6493	-4.2973	6.4388	-82.363	8.2102	9.7058	8.2549	8.4147	7.6824	5.9021	6.8403	34.417	8.1901	8.0663	6.2873	5.5089	4.5557	-10.782	57.07	9.9745	6.8612	8.0115	7.8195	10.404	9.1249	10.5	6.1123	6.5091	11.358	25.933	9.9994	6.6501	14.413	12.777	8.4577	7.0213		19	8.8752	8.4329	6.2574	106.68	9.0367	6.7307	7.083	3.5641	9.0293	6.5403
	20	7.6951	5.8068	7.0535	9.6025	7.4026	9.1801	7.4824	9.2167	7.5039	5.7366	7.3099	11.121	7.5572	7.7225	6.555	5.2342	4.2411	-31.137	31.848	9.606	6.4741	8.1681	9.153	11.643	8.8157	9.2653	2.5541	6.954	12.491	8.4268	9.0527	6.9257	12.088	27.418	7.8015	8.3622		20	-60.467	8.5187	5.7877	-193.35	8.9554	6.9794	9.3637	4.9829	8.0135	5.4186
	21	8.1776	5.3836	7.2582	7.6411	7.5424	10.242	7.5275	12.511	8.2634	5.95	8.3229	8.7328	7.2285	10.372	8.0998	6.3904	5.5218	9.1039	18.953	9.0003	6.1642	9.4808	273.4	13.042	8.9442	8.6347	3.2605	7.5914	12.745	6.6215	8.4917	7.5086	9.6927	31.758	9.2615	13.516		21	-4.9047	8.1515	6.379	5.727	8.3603	-3.5677	8.882	6.4454	7.5637	5.3469
	22	8.6663	5.5791	8.6669	6.7103	7.1912	10.601	8.3205	14.164	10.136	6.0475	9.8751	8.4174	8.911	82.155	11.109	13.208	8.7265	8.2557	11.091	9.5406	6.4155	12.488	-27.673	11.629	10.059	9.4654	7.2349	12.526	11.245	6.0719	7.6183	8.3577	10.193	8.4143	11.445	17.873		22	18.785	8.1708	21.201	4.649	6.8767	8.4081	7.0369	9.3513	7.6532	5.4922
	23	9.2797	5.8828	11.157	6.2564	7.2707	9.6771	11.359	11.59	18.577	4.2995	10.651	8.4608	13.213	9.7722	9.9019	18.368	57.596	8.3092	11.481	9.3303	7.3703	11.823	10.879	10.559	11.377	12.04	7.9803	66.224	9.4853	5.8258	6.8994	9.8856	27.52	6.3556	8.3311	11.685		23	-92.882	8.364	18.671	4.7882	5.7225	7.553	5.9193	-10.821	8.3412	5.4534
	24	9.4154	6.2903	13.042	6.3593	8.4363	8.7456	16.489	8.877	18.037	-2.2156	9.67	8.2834	17.595	6.8781	8.1376	13.622	87.183	8.4825	13.172	9.9872	7.8631	8.7279	8.1313	9.6525	12.245	21.322	8.9192	11.795	8.794	6.3652	6.5739	10.332	-98.201	5.6129	5.7275	9.6466		24	5.6276	8.7118	8.4903	5.2461	5.064	9.1761	5.1469	1254.2	9.5244	5.0404
	25	9.6392	7.2833	8.3123	6.9974	9.1627	8.6462	12.753	8.3864	10.668	7.8372	9.1008	8.3648	8.4936	6.1358	7.8267	10.755	16.167	8.5889	15.253	12.928	8.6174	7.6233	7.6648	9.3681	10.889	14.938	8.3363	12.222	8.4389	-5.6778	6.101	10.285	11.041	5.1205	5.3024	9.954		25	5.0585	9.0171	7.5968	5.6729	4.6983	10.803	4.7467	10.785	10.044	3.981
	26	11.083	9.0215	6.2862	8.2505	9.9219	8.4128	10.253	9.008	9.726	9.2803	9.7681	8.8919	3.7928	5.8355	8.764	9.2505	11.617	8.5664	12.833	22.75	10.447	7.521	7.4734	9.6519	8.9022	9.0086	8.9052	-29.931	8.2919	8.0943	5.0002	10.344	7.9002	4.8271	6.3773	13.279		26	5.6316	7.9844	7.7039	6.18	4.3768	8.7363	4.7435	8.3252	9.8258	2.9294
	27	12.11	7.9667	6.5806	8.3497	9.4803	8.2671	10.774	10.759	10.436	16.183	12.063	11.397	3.2855	6.078	14.798	9.6175	9.7669	8.752	9.8363	88.29	16.063	8.7954	7.327	9.9478	8.1263	7.5472	12.159	-16.382	8.1268	6.2716	-2.2026	10.278	9.0125	-2.7634	10.612	32.874		27	5.8594	6.4366	8.1636	7.0646	2.8119	6.4768	5.0421	9.1867	11.128	4.5225
	28	11.532	6.238	7.0889	7.4293	8.6491	8.6169	14.214	15.094	13.591	56.528	12.522	19.065	5.6241	7.8897	28.308	12.505	8.412	9.8543	9.119	15.234	25.126	16.69	8.0247	19.912	6.9903	5.9101	18.247	9.2328	7.2682	6.7341	4.5862	9.9669	58.684	4.612	21.575	26.6		28	6.9331	5.1026	8.7959	9.6802	2.9106	5.8249	5.5611	8.5201	20.93	6.4606
	29	8.5118	5.3855	7.6146	7.4043	9.4868	9.9975	12.279	13.322	11.47	14.145	9.6391	11.854	6.4436	-3.3803	12.117	114.68	7.7973	18.125	8.9983	14.225	10.754	16.523	-4.207	-14.851	-2.0299	3.6175	12.538	14.355	6.6558	7.7484	5.3438	8.6042	31.193	5.2663	10.947	11.424		29	9.6954	4.749	9.5063	15.518	5.0072	5.8629	6.1576	8.7988	20.535	7.5224
	30	6.8669	4.6766	8.3838	8.1415	9.5239	21.091	8.9998	11.058	8.7317	9.3506	8.2936	8.0394	6.7871	6.4959	8.6793	24.541	7.6605	-18.288	10.735	11.157	8.3168	8.7426	-57.259	34.464	3.9617	2.5668	7.6567	11.801	6.7924	9.4442	5.2606	7.7281	7.5372	5.5462	7.8114	8.9329		30	7.4602	5.8756	9.9589	9.897	5.4419	6.363	5.8131	9.2835	9.9274	6.8183
	31	7.3357	3.4671	7.4895	10.604	9.6872	21.801	7.8226	10.767	7.8294	7.4622	8.4365	7.0262	7.6183	7.5585	8.1403	9.491	7.6868	-64.611	24.012	9.7521	7.5704	7.2903	-37.79	8.279	6.2689	4.5686	6.8967	9.3577	8.036	10.979	5.4581	7.4257	6.4187	6.0738	7.2882	8.4355		31	6.0604	8.2512	10.223	7.0946	5.3549	9.4217	4.7476	8.8865	7.9408	6.2122
	32	9.3333	3.1333	6.6341	18.957	9.5211	9.4419	7.6706	10.957	7.6659	6.7916	10.361	7.2264	6.2413	10.032	8.7083	8.0373	8.0464	84.693	59.448	8.4259	7.4345	7.6171	20.607	6.8328	5.9535	4.962	6.8769	7.587	14.646	10.513	6.0505	7.5393	6.5008	6.6892	7.3561	8.8149		32	3.3422	10.971	11.051	5.2624	4.4219	-718.9	4.3113	10.768	7.6901	6.2142
	33	14.151	4.7595	6.3273	15.625	8.7392	7.4455	8.7463	10.122	8.8076	6.4444	12.55	9.2161	4.4021	12.594	10.214	7.9467	9.7466	19.562	16.631	7.5876	8.3699	10.356	6.3408	6.3681	5.909	5.4912	7.2043	6.7611	14.141	9.5968	6.4345	8.9196	9.6321	7.2658	7.7416	10.106		33	4.0673	11.819	13.99	3.526	3.2261	13.163	4.8364	11.518	8.4336	6.3746
	34	12.988	6.38	6.0964	12.724	9.7893	6.9582	10.819	8.2838	12.305	6.3543	9.4537	11.753	5.5883	12.628	13.287	9.4883	-5.6137	13.217	10.667	8.2122	9.9022	15.02	4.4925	6.2247	6.8028	6.6534	8.4834	7.0027	9.476	9.5686	6.4059	13.464	-4.9934	7.7612	8.5714	11.372		34	7.9625	9.5728	22.264	4.4168	4.614	7.8029	5.5238	12.205	12.205	6.7301
	35	16.029	10.05	6.2815	14.384	10.751	7.4043	12.275	7.4365	16.108	7.3843	7.3383	10.414	7.3926	9.4743	16.892	14.481	17.409	22.012	13.852	8.9588	14.054	11.922	3.5139	7.7038	8.3915	7.3998	9.3308	7.1844	8.6299	10.347	5.974	15.712	7.4383	7.5456	9.4519	10.525		35	-35.499	8.2919	18.119	6.427	7.5688	7.4094	6.2763	11.169	41.248	7.6749
	36	31.737	20.333	6.4546	15.132	13.2	7.4436	11.42	7.192	12.672	8.4393	6.6703	8.7289	9.9487	8.8049	17.789	14.386	7.3134	-16.339	22.514	11.065	15.655	9.4504	5.1538	10.527	12.19	8.5696	8.6709	7.6667	9.0296	10.109	5.6533	9.9479	6.8547	7.1046	9.562	9.1114		36	9.5889	8.0549	10.428	7.1778	8.8317	8.9757	7.1605	8.6815	23.034	9.1924
	37	13.75	11.499	5.8016	10.908	13.51	6.8459	10.288	7.318	10.739	7.6805	6.665	8.7188	29.944	8.7035	14.895	8.9561	6.912	15.058	26.602	14.803	11.291	10.617	7.6947	10.737	13.488	10.092	8.1291	9.101	14.015	7.5919	5.8621	7.5911	7.4871	6.6737	9.2102	8.7159		37	7.7729	8.0062	7.8811	7.6591	7.0792	21.577	8.5623	9.8468	14.989	10.794
	38	9.8762	8.3979	5.2824	8.5533	9.5268	6.5551	10.19	8.0434	19.179	6.8186	7.2775	11.41	27.995	8.4577	10.682	6.9259	6.9151	8.2795	9.8937	11.218	10.5	19.141	11	9.318	9.4669	8.9592	7.8888	8.8434	12.826	5.9055	6.4282	7.2044	10.964	4.4413	10.292	9.7082		38	6.4458	8.862	7.0192	8.2684	5.7889	18.725	11.23	17.531	27.577	10.536
	39	8.3836	7.7271	5.5406	8.0868	8.2026	6.4011	9.1727	8.7014	-316.49	5.6273	9.1639	17.09	12.75	8.7461	9.3768	6.5422	7.2403	7.2031	6.8111	15.02	8.2656	17.342	10.05	7.6596	8.6065	10.279	9.1309	8.5071	8.9013	5.3714	7.3303	8.2448	31.065	2.5575	-11.564	13.014		39	5.803	12.295	6.9568	8.5424	4.892	8.1876	9.7865	-5.4228	32.018	8.8187
	40	8.0697	7.2967	6.119	8.1969	6.896	6.5588	8.2722	8.9114	16.571	3.0463	12.467	16.408	8.9559	8.8512	9.3958	7.797	7.7792	6.6964	6.4944	12.994	7.6895	10.968	11.489	7.1498	8.8918	16.195	11.791	8.0353	7.772	5.4043	9.3929	42.045	10.224	5.7581	49	15.752		40	7.9403	23.083	7.7874	9.2517	4.3619	6.2658	7.8815	9.2772	11.747	9.1678
	41	8.0208	6.0185	6.4808	8.6047	6.4604	7.3316	7.7404	-3850.3	9.1222	2.6563	11.377	12.288	9.0453	9.5341	10.824	-7.985	8.316	6.4385	5.5776	-5.147	7.2878	9.307	32.537	7.0638	16.095	-25.114	11.067	7.4964	7.4259	5.5111	12.214	23.107	6.8679	7.3577	7.6084	12.53		41	35.589	20.74	11.119	9.2166	4.2992	5.6102	7.275	8.6437	8.7296	12.59
	42	7.8085	5.6765	5.8889	8.7836	6.7342	9.0964	7.4198	-6.9376	8.139	4.9569	9.8731	12.073	9.9601	11.273	12.734	10.481	8.8706	6.0795	5.5714	-13.797	6.7203	9.7577	-45.612	6.8807	-60.683	14.688	9.2819	8.034	8.3194	4.89	11.285	6.6974	6.0203	7.5909	6.6341	11.285		42	-208.14	12.089	21.168	10.509	4.7218	5.4053	7.1389	8.2317	8.1278	-18.528
	43	7.9613	5.947	3.7146	8.2937	7.0833	13.835	7.7543	7.539	8.1048	5.4143	13.071	12.46	10.616	12.211	11.111	6.5009	9.5124	5.7456	6.354	16.192	7.5977	10.238	10.463	7.968	13.421	7.8451	8.0616	8.5722	9.7644	2.1441	9.6265	6.0601	5.2722	8.0258	6.3673	12.238		43	9.0306	14.85	15.64	-11.181	5.4702	5.6666	7.8032	8.0964	7.9347	29.149
	44	8.0867	6.1921	3.3484	8.0429	8.4405	14.456	8.7836	6.6284	8.2031	5.5435	64.324	10.293	10.167	12.286	9.521	6.9354	13.029	5.8058	4.3632	6.0155	9.1316	9.3691	7.2406	-6.5132	8.3988	7.7969	8.5065	10.039	12.076	4.5384	10.025	6.5477	-2.3836	8.3662	6.4398	12.014		44	9.0113	27.257	10.625	20.217	6.4988	6.8433	9.0001	9.7619	7.7439	8.3288
	45	8.4014	6.4721	6.0321	8.1739	10.154	10.953	10.488	6.6139	8.4128	5.9378	14.244	9.1771	8.3983	10.34	8.7759	7.4787	289.28	6.8473	2.8217	4.4899	17.23	8.7395	7.0439	60.623	7.5942	7.3036	9.8028	15.447	15.622	6.6075	-62.978	10.039	4.6358	7.9771	6.4631	9.8495		45	11.659	20.112	10.27	7.6085	7.8148	8.9744	9.951	10.612	7.3466	7.2628
	46	13.157	7.2836	10.243	8.6362	9.568	12.024	10.789	6.8532	8.2056	7.0318	7.8481	9.0937	7.9197	9.7503	9.2507	8.8911	27.04	10.998	4.4793	3.2736	-34.021	8.4356	6.8161	8.4843	8.2341	8.9089	8.5704	12.116	11.968	8.4142	-31.364	53.356	6.0036	6.9717	6.2463	8.4933		46	8.6718	11.154	11.848	6.6535	8.7061	9.2929	10.917	25.746	6.8916	6.1726
	47	-7.8499	9.3565	22.837	9.2461	9.2694	13.827	8.1433	7.341	7.6792	9.2351	6.9181	11.384	8.5902	11.014	12.913	14.621	10.923	6.7894	-51.898	5.4528	16.558	9.172	7.9238	11.042	10.998	15.083	6.8071	12.125	22.464	11.824	9.4992	10.891	6.637	5.4532	6.0551	8.6698		47	8.3165	10.245	13.717	6.9561	7.1242	9.5456	10.516	26.927	6.9494	6.0297
	48	58.02	6.7556	11.554	9.0034	8.3289	13.084	7.1941	7.798	7.3316	9.4202	7.0119	15.089	11.824	16.831	33.195	23.564	12.16	5.518	-5.613	9.7119	18.263	10.566	20.602	22.98	16.692	21.803	4.5886	-190.23	-12.875	15.17	7.8639	8.4021	8.2324	4.3099	5.9117	13.327		48	7.1733	16.606	12.481	7.8726	4.319	15.059	12.235	14.828	8.3563	6.1632
	49	8.3554	4.4235	7.6124	8.3918	8.125	9.5547	7.07	7.6185	7.1623	7.5053	9.9464	10.373	18.158	32.466	56.574	48.792	-13.452	5.6745	7.5786	26.627	8.0614	9.7524	20.098	11.298	12.257	14.855	3.4585	-3.9995	-10.824	10.373	8.0083	42.042	10.411	4.2228	5.8324	19.672		49	6.3567	26.287	10.097	9.9764	2.4011	-635.53	17.19	17.322	15.841	5.8668
	50	7.832	4.9029	6.6154	7.9778	8.5404	8.1651	7.1681	7.2177	7.2126	6.7722	109.38	8.0141	9.5803	11.458	15.166	17.338	17.53	5.9272	7.4267	10.297	8.2873	8.5479	9.7058	8.6731	7.732	8.545	4.2567	7.1461	20.352	7.9539	8.9127	-17.878	9.2668	4.6392	5.7037	7.5911		50	7.5387	13.641	9.4448	27.885	4.4947	12.761	21.486	20.663	13.321	6.5398
	51	7.3066	5.504	6.2169	7.8304	8.2724	8.0987	9.0639	7.075	7.4456	6.7232	12.391	7.158	7.5169	8.6763	12.97	16.605	7.655	5.7891	9.3951	8.4282	7.0653	7.6088	6.5726	6.8771	6.9734	8.7037	5.3921	7.9097	26.306	7.6424	9.9666	8.2439	8.0024	4.3244	5.3187	5.4322		51	8.0625	8.5907	10.325	16.456	5.1194	7.7596	19.692	20.026	7.4567	7.6881
	52	7.2166	5.7679	6.0337	8.2565	9.0492	8.0834	11.084	7.4221	7.8835	7.0908	7.6119	7.1483	7.344	8.0139	10.49	11.523	6.6139	5.4738	8.9152	7.4709	6.1522	7.4666	6.5045	6.5526	6.8756	8.5584	5.7107	7.4749	11.063	7.5416	9.7534	6.844	7.4886	3.2459	4.5011	5.2027		52	8.8278	7.9907	23.393	11.074	5.2788	7.2553	10.631	8.3707	6.584	6.166
	53	8.0452	5.9166	5.8827	9.1437	9.2022	9.1686	9.7387	8.8087	8.7235	8.6852	6.9884	7.9763	8.4464	8.5279	9.3926	10.746	5.7814	3.9305	9.4543	7.3458	8.0205	8.3151	7.3815	7.3678	6.7831	8.9553	6.0689	7.6231	9.9488	8.4221	8.779	6.8018	7.5733	3.8342	3.6865	5.7535		53	9.7459	8.6675	-24.899	9.0803	5.8857	7.3853	8.87	8.3319	6.5559	7.2404
	54	8.4222	6.1295	5.7368	10.338	8.6188	10.816	9.9616	13.769	10.225	15.484	7.2149	9.48	20.914	12.743	9.3479	11.709	-2.7738	2.5048	9.3551	8.4606	7.6997	9.4136	6.7726	6.9294	8.4172	12.32	8.7035	10.149	8.6437	11.108	8.4583	7.2106	8.2057	5.715	4.2803	7.3023		54	8.3363	9.2855	26.046	7.3725	6.727	8.4313	6.9402	8.046	6.9011	-2.9694
	55	9.3938	6.4939	-3.5831	11.15	9.2444	10.19	6.0928	19.861	13.041	16.696	7.7336	11.882	19.272	12.547	8.506	9.2182	5.8338	5.195	8.0553	9.5518	8.3697	12.643	8.5686	9.4157	9.6301	10.162	26.932	14.118	8.0267	9.7082	8.9344	8.4373	8.9996	7.2907	5.8191	14.958		55	10.072	12.014	52.044	7.4662	7.8227	13.801	6.2654	8.3522	9.0403	14.134
	56	9.4111	10.455	6.6092	9.9639	7.9499	12.606	-2.025	10.304	13.002	9.389	7.8178	9.8475	8.7918	10.479	10.103	11.273	6.2246	5.8959	8.7323	13.249	33.991	12.825	10.164	9.8471	7.9093	11.297	-17.299	-24.557	8.7551	10.488	11.246	10.551	9.8976	9.9208	8.1428	16.189		56	11.131	8.6652	109.29	5.3277	9.6146	30.764	6.682	19.732	27.447	5.3428
	57	7.3823	-5.2495	5.5018	8.8577	7.6778	11.07	4.0511	8.0322	10.197	7.3639	8.9119	7.487	7.2984	8.9687	11.159	9.5604	6.0097	6.3728	8.7568	16.014	7.6025	9.7504	6.9736	5.8285	12.536	11.336	8.7883	11.813	8.1551	9.5727	14.551	10.772	10.683	13.871	19.744	7.9319		57	10.757	6.401	27.281	4.5086	8.8069	14.042	6.7751	9.9397	24.098	6.057
	58	7.8067	7.574	5.1981	8.0505	7.8819	45.657	8.7955	7.3695	8.826	7.3129	17.746	7.2632	6.9514	8.7517	11.937	10.336	6.9497	5.3832	9.5353	11.48	12.679	10.016	9.4034	7.3041	2.3326	12.963	10.856	10.587	8.8099	15.498	11.879	8.7717	10.604	11.44	22.245	6.4663		58	11.255	6.5559	12.341	6.2821	8.0392	10.187	7.9586	10.447	9.1857	7.0443
	59	7.1174	6.981	4.8801	7.2913	5.7682	10.151	5.1566	4.3105	7.0244	8.2025	-3.634	6.4143	8.6919	18.599	16.811	13.64	9.7336	4.0604	15.492	14.298	6.6762	6.6882	6.3395	7.0037	2.8367	49.905	11.288	8.9213	9.955	56.145	10.347	7.3017	10.658	8.9417	10.597	5.929		59	6.5478	5.2269	33.161	6.5962	8.0509	9.6708	13.16	7.8446	6.5389	4.7197
	60	5.0256	6.6789	4.8964	7.0723	4.4336	4.5479	4.0524	-2.1577	-2.7776	7.2841	6.8441	4.843	24.077	9.2698	6.4239	5.972	6.431	3.0667	7.2181	8.1317	4.4223	4.8256	4.3997	4.9908	4.1991	5.9848	5.209	5.1397	6.1458	5.1796	7.4082	8.2669	10.021	7.9925	8.8311	5.5883		60	5.0657	4.1504	11.058	4.8956	6.7089	8.4937	7.0001	4.9078	6.3462	3.8104
	INSTANTANEOUS PERIOD IN EACH SECTOR: GB-NULL CELLS
	CELL 1	Sector ->																																					CELL 2	Sector ->
	Time	1	2	3	4	5	6	7	8	9	10	11	12	13	14	15	16	17	18	19	20	21	22	23	24	25	26	27	28	29	30	31	32	33	34	35	36		Time	1	2	3	4	5	6	7	8	9	10
	1	6.2632	7.1088	6.8639	5.2473	6.3234	7.0321	6.3931	5.7777	5.9992	6.1271	6.4726	5.8115	4.2771	13.143	4.6402	4.5809	4.1086	17.484	9.8324	7.568	5.0079	9.1439	4.9924	6.6371	5.1052	8.5199	7.9918	5.8975	8.1452	8.1863	4.4329	8.9717	6.2841	3.8306	5.5809	4.0373			6.7194	4.7436	8.1854	2.9246	6.9761	28.719	6.7911	7.7733	4.636	6.9641
	2	-11.147	7.9025	7.0075	6.2539	7.1675	8.8009	24.152	6.6791	10.065	6.1326	6.5999	6.1713	6.1836	13.389	4.6199	13.888	5.4081	6.3668	9.963	10.409	6.9904	10.089	7.2874	8.5673	7.4457	11.125	8.5238	4.4908	9.7173	-148.92	5.9387	9.3917	6.9803	4.5733	9.5109	4.7006			9.7541	7.4804	32.441	3.9326	15.312	17.365	6.9486	8.9795	6.8638	11.615
	3	7.6762	7.6246	7.0549	7.4722	8.3212	7.3521	12.334	7.4851	8.8799	7.6806	8.3797	8.155	8.5273	8.7449	4.3528	-34.747	8.3336	5.8872	9.5558	21.479	8.059	10.718	8.8804	7.5847	7.0519	14.912	6.8691	3.1562	14.903	4.2426	7.2691	11.798	7.7096	9.4436	9.3698	5.8708			10.601	11.858	7.5382	5.5008	11.451	9.729	9.2312	26.319	8.0728	8.7972
	4	7.104	8.2916	7.4292	7.455	11.248	7.0195	13.511	7.2261	8.1242	10.325	11.81	10.073	6.0927	8.363	4.6295	10.555	6.511	5.9767	9.2494	11.229	7.2538	9.1275	9.02	7.234	4.813	12.925	6.1817	4.3679	23.795	4.751	7.0532	11.937	8.7788	-16.531	9.5682	6.3275			64.49	9.8309	6.5552	7.6446	12.143	8.3315	12.251	20.11	6.9142	9.34
	5	6.8344	11.709	9.8498	7.841	14.099	7.7699	14.744	8.0258	9.0058	11.736	21.354	17.566	5.7757	8.0225	5.7927	7.7178	8.4397	6.1768	11.382	7.4623	7.1866	7.2609	10.618	7.7837	3.2668	14.641	5.609	6.6436	14.84	5.2856	10.957	13.248	10.179	-7.011	89.22	6.2084			80.659	12.277	6.2517	9.2526	10.606	7.7645	11.878	9.8954	7.6459	12.807
	6	6.5358	15.333	10.628	8.1949	9.9445	8.4354	17.545	16.586	6.5652	9.5862	29.142	-98.461	5.5711	7.6993	8.379	5.4905	9.7455	6.5466	18.946	6.6545	6.9914	5.5399	7.9391	8.0871	2.7687	13.425	2.0723	9.1682	9.1236	5.495	17.52	13.863	9.6721	6.658	4.416	6.9723			14	11.493	5.4879	14.353	8.0552	8.0192	9.9207	8.4543	8.2911	9.9373
	7	7.7546	11.541	8.5675	7.4321	8.0194	10.587	-124.36	80.853	6.4517	6.5481	23.77	45.492	4.5968	7.5206	10.336	5.8759	6.6099	7.231	20.451	6.4597	6.4167	3.9581	7.0163	13.269	4.6127	15.427	2.9541	12.393	7.8649	5.4208	8.9915	11.958	8.8139	-45.906	3.5996	7.9564			13.787	10.882	4.7809	10.695	-5.1437	9.032	8.2637	8.615	8.6724	8.7618
	8	12.491	7.4011	7.0182	6.6968	7.2633	10.985	13.303	13.317	7.1694	5.6728	105.85	275.61	4.1055	7.3717	10.158	6.4091	7.0915	8.0057	14.596	6.5521	6.1734	3.9859	6.8947	-77.284	4.6921	18.619	4.3328	10.722	7.6402	5.0852	6.6585	11.444	8.7325	18.482	6.1737	12.204			13.822	11.872	3.889	9.2001	-36.767	11.559	10.08	10.727	11.027	6.8828
	9	-21.495	5.4876	6.5271	5.9008	6.9594	8.7362	30.928	7.8531	6.3254	5.6385	20.837	19.973	2.634	7.7825	8.9726	5.4479	6.2153	8.1856	19.894	7.0352	6.1802	5.1913	6.6994	28.327	5.1156	15.028	4.2419	7.3375	8.3665	-3.3211	3.6086	14.257	11.015	11.817	6.2777	57.488			16.685	12.464	4.0466	10.08	9.1008	16.481	-13.719	12.87	9.6274	6.8168
	10	26.352	-2.1821	6.568	4.8249	7.2671	10.044	9.5733	7.9414	8.1124	5.8913	10.178	24.699	2.4911	10.427	8.8223	-6.1253	4.9495	7.4541	-181.04	8.639	6.5368	6.0319	7.3873	12.537	5.8716	11.471	4.5716	4.8444	-3.0019	-2.2405	3.4062	-14.899	-149.21	8.2936	7.0805	11.527			11.03	17.74	5.5284	9.418	7.5203	12.31	67.371	9.3318	8.8516	9.2009
	11	10.896	5.1049	4.2996	3.5303	-319.99	-4.316	7.9463	9.3366	-66.293	8.3268	7.4927	-34.498	5.3899	57.659	-6.8156	8.2683	4.7731	6.1434	19.976	13.462	7.9903	6.5969	10.796	9.7695	5.9614	10.113	5.2324	3.1995	9.1638	5.3261	6.2106	-124.77	45.969	7.5263	9.622	7.756			10.649	12.162	8.8051	9.1918	9.204	8.76	7.6343	6.7065	9.0903	13.647
	12	13.314	5.9955	-2.113	3.4586	-7.4438	46.755	2.4488	7.6503	-4.6469	8.67	6.1911	-26.106	5.8905	39.756	51.693	6.4712	5.3534	4.788	9.5947	11.914	9.9082	8.3987	13.697	10.358	6.3907	13.04	6.1382	4.5856	10.18	6.0095	9.362	10.929	11.277	13.001	9.1023	6.9616			30.47	8.8578	10.344	8.2081	8.5924	7.0124	6.9208	5.4506	8.9257	14.097
	13	9.4327	6.0627	6.2826	4.254	7.0225	10.881	4.4418	7.2465	8.2819	4.4056	5.2263	13.062	6.8658	11.909	9.0922	5.7564	6.4345	10.918	8.4362	7.4635	9.5584	-4.0035	8.5489	11.203	7.5823	-7231.5	8.0278	6.6224	13.369	6.3114	13.288	8.8074	12.662	26.806	8.6764	6.8014			-9.8381	7.4231	8.1181	7.363	4.5481	3.2247	7.3565	4.569	16.116	9.2918
	14	7.4842	6.1157	6.9776	4.0768	6.9659	24.607	5.3856	7.3246	9.5494	4.5003	4.9968	12.437	7.6512	11.248	8.9519	4.5004	-42.859	-25.849	8.6045	5.7588	8.2434	10.479	4.5996	16.8	6.5496	-875.69	12.562	9.7634	14.882	7.0852	16.334	9.0083	49.302	13.035	7.1068	7.7789			12.782	6.6499	7.2633	8.7	3.7002	3.0388	7.1727	3.654	13.842	8.4819
	15	6.075	5.8866	6.7395	3.5063	-4.3185	-397.49	2.2975	8.2992	10.593	5.4821	6.1397	13.363	7.4472	12.416	26.219	4.1344	12.302	7.6046	9.9045	4.6807	6.0807	11.404	2.7482	16.444	5.9893	11.365	10.128	26.067	11.349	12.026	12.397	10.385	14.098	5.7188	6.0158	-4.5131			8.6106	6.7641	5.7265	-6.3906	6.6197	7.4747	7.7369	3.5587	11.468	11.454
	16	5.5046	5.5491	6.5019	4.4248	15.597	-8.1639	3.3606	12.038	10.282	5.9966	8.792	14.038	7.5959	11.483	-5.135	5.0852	8.196	7.9442	14.099	4.2903	-2.2668	35.656	3.8397	10.543	5.8688	9.2276	5.4088	17.153	9.2457	-20.632	12.622	10.813	7.5927	4.8268	6.0111	11.653			8.8012	7.3867	5.1233	26.594	7.1808	10.692	-3.1014	4.8966	9.9416	19.991
	17	6.016	5.8358	6.7916	9.0771	6.7476	17.574	6.69	17.333	11.417	6.4381	10.978	11.847	7.2885	10.073	20.595	6.2291	8.8539	10.951	23.63	5.0798	5.0427	19.053	5.1734	8.7495	4.5466	10.788	2.2604	9.2991	8.314	12.604	15.22	9.1597	6.4022	5.3649	5.5978	7.5814			9.606	10.786	5.3364	6.8158	8.4897	17.298	8.8043	7.9479	7.8982	14.318
	18	7.1674	7.6336	6.875	-8.7482	7.5886	10.063	7.0954	13.42	7.2498	7.0091	9.3174	10.815	7.3244	65.973	10.924	7.3152	9.8856	-611.59	25.658	6.8304	4.5992	9.1226	5.6823	7.3928	2.7947	623.74	4.5269	7.9523	7.8146	7.6094	15.667	7.1141	5.7479	5.9663	2.1651	8.29			11.114	-55.289	5.6472	8.3842	10.106	24.166	8.0195	11.625	8.1418	8.5318
	19	8.1739	12.418	7.3434	8.8585	-3.1285	9.2823	8.2809	9.907	5.6315	7.6172	7.5091	12.238	23.983	-5.6955	9.676	7.4274	-4.5016	93.412	34.546	10.159	2.5066	7.7383	6.3615	2.0039	3.2617	-103.89	5.8738	8.0461	7.5994	7.436	12.629	6.4553	5.3125	6.6858	3.1873	9.9272			10.057	21.24	6.4082	13.362	16.093	18.199	9.1465	8.4487	7.0218	7.5437
	20	8.1252	10.273	7.8985	6.5952	7.2298	10.88	9.482	10.521	4.8476	8.693	6.2778	15.556	-1124.9	8.536	8.9626	6.4681	11.999	11.997	-68.091	12.49	4.1307	7.6893	10.193	5.2449	5.5195	9.0819	6.354	9.5984	7.8402	8.3554	10.341	6.764	5.1216	17.238	5.5998	10.305			8.4132	12.866	9.0199	7.902	20.937	15.361	12.726	6.966	7.1147	7.9781
	21	7.2609	6.9227	6.1544	5.552	7.0298	13.592	9.8949	106.1	4.6244	8.9663	4.9314	16.903	9.4484	7.7285	8.6978	6.2186	18.111	10.402	37.812	9.7634	5.5698	9.8343	-63.982	7.572	5.8953	7.3746	7.0326	16.956	11.381	15.261	10.445	-3.3984	5.5162	91.156	5.9968	8.3777			7.9088	9.8626	10.507	6.37	13.496	13.248	16.155	6.7189	8.5088	9.5954
	22	6.9935	5.9707	3.8317	4.943	6.7473	12.17	9.2833	-47.682	5.4398	7.5399	4.1085	12.081	-2.0989	9.0065	8.8848	6.1784	352.42	11.451	11.618	8.2703	5.9512	-14.069	16.121	7.4504	-3.1128	6.8098	9.142	21.741	-91.123	63.187	11.794	6.8029	7.4824	8.9508	5.1114	6.429			8.2341	9.1677	10.274	6.0371	14.452	10.999	11.99	7.1607	9.6538	15.363
	23	7.2238	5.4698	4.1698	5.3125	6.2577	9.3633	7.9075	11.429	8.4328	6.6669	5.2659	10.463	4.5278	34.694	9.1606	6.0864	25.631	13.131	8.7971	7.7637	6.0131	40.482	8.2582	7.1545	5.6208	7.0707	38.815	10.262	16.7	13.682	16.312	4.3844	9.2624	5.4695	3.9359	4.9764			10.095	8.8393	7.9542	6.5135	14.407	9.0018	8.9178	8.475	11.098	12.722
	24	7.5665	5.0191	6.7843	6.9309	4.6807	7.5176	7.8202	8.5247	12.643	6.2632	7.4167	11.945	6.3351	1034.1	9.6132	6.2968	8.6965	12.292	7.9855	7.4927	5.9938	9.1055	8.136	7.0506	6.4459	9.9963	29.236	8.4338	8.864	23.597	23.797	2.9566	7.9063	4.9205	6.2065	3.9337			11.923	11.21	5.8292	7.857	11.885	7.3621	8.1507	10.719	9.0819	8.3535
	25	8.0091	4.4708	8.879	11.22	3.3286	4.8596	10.846	8.5931	10.088	6.247	9.0049	-571.72	8.8876	9.9909	9.9531	6.7149	7.5536	10.155	7.8246	7.2656	6.0662	9.5532	9.6893	7.5737	7.0612	13.117	9.4647	9.5419	8.8627	-9.423	28.782	5.2412	8.0588	6.9365	18.039	4.4079			10.511	-12.873	6.8913	10.785	9.0108	5.9069	8.391	10.676	7.8167	6.4887
	26	9.1415	3.2639	10.937	14.973	4.4781	-2.0563	11.491	9.4326	7.1194	6.6368	9.3402	-10.761	21.135	7.9347	10.122	6.7317	7.1167	8.9018	8.0298	7.1687	6.4046	17.905	13.364	11.324	7.5677	8.9977	8.1596	12.292	13.343	10.574	83.722	8.0769	8.8116	9.4109	8.9561	-4.1599			9.2244	18.917	8.3704	17.719	7.9536	4.9712	9.6271	8.6645	7.964	-2.0013
	27	-15.085	3.3342	10.3	10.633	5.9045	6.8419	5.6711	11.172	6.193	7.1016	8.9886	27.598	-120.21	8.7171	11.155	6.3832	7.0421	8.3684	8.8524	7.5842	8.5822	34.986	19.701	58.814	-60.183	6.0746	9.1055	8.5908	35.655	6.6023	27.137	9.9315	9.1896	9.4423	7.2458	6.614			8.8593	8.058	8.1945	11.206	7.7771	5.2277	12.152	7.7302	8.4414	5.1069
	28	-20.983	6.8473	9.7431	9.2427	6.2879	7.9496	5.5571	12.679	6.5909	7.7587	8.8182	15.23	20.77	14.49	12.567	5.3459	8.3233	8.3878	10.49	9.8216	130.01	18.288	13.746	9.3425	8.7603	4.8972	47.378	6.705	14.659	5.1639	15.406	10.074	8.9779	8.8042	6.6703	6.1374			9.5867	7.0425	8.6489	7.8827	7.8901	6.3428	11.781	7.7251	9.9608	7.3174
	29	9.6218	19.167	9.2358	9.5417	6.2692	11.247	6.1486	12.042	7.8321	9.3595	9.1166	10.618	16.672	17.851	12.604	4.7554	12.283	9.5763	13.633	20.615	13.815	23.585	9.8086	6.26	4.4687	4.6264	-43.298	7.2925	9.1256	2.3099	12.777	9.1602	7.5507	7.9056	7.2376	6.2453			11.756	7.1602	8.9315	7.0473	8.7512	7.8803	9.5789	8.7522	10.147	8.7167
	30	10.785	10.81	9.4007	11.985	5.9115	39.613	6.7214	16.401	14.085	12.083	10.115	8.6393	13.234	7.2302	9.7202	5.0571	16.172	38.262	25.367	16.154	11.566	14.598	8.2012	5.9751	4.9148	4.9898	11.543	10.569	8.5146	5.1299	21.314	11.253	6.7648	7.669	8.3861	5.8715			15.998	11.03	9.9733	6.5661	10.669	10.628	8.6776	11.864	8.3053	10.72
	31	23.718	7.557	11.717	15.23	5.2526	35.596	7.2163	-50.59	22.833	20.064	12.128	6.8864	9.8711	4.2354	7.826	5.3031	13.203	-25.627	37.071	9.1364	-4.903	8.3553	7.4916	6.2241	6.2578	5.7535	9.2632	89.966	16.78	7.1392	19.31	42.817	6.4032	7.8092	13.017	5.2716			16.549	-5.2089	9.8497	6.4924	12.712	14.176	9.3656	12.9	7.4964	14.991
	32	21.128	7.1386	15.966	11.971	5.0189	13.912	8.3225	33.527	8.148	14.844	12.91	5.1251	9.1701	3.499	7.6984	4.7332	12.01	11.081	20.425	8.0221	13.615	6.9305	7.4107	7.4383	23.25	8.1566	11.796	30.018	-9.8984	7.6091	11.246	76.983	5.8159	8.6488	34.532	4.901			12.053	9.5054	8.5501	6.8105	12.046	12.506	27.356	9.5592	7.083	13.683
	33	9.812	7.6445	17.644	9.3511	5.3817	12.537	13.164	8.8505	6.7829	9.7385	10.242	3.7392	9.4956	4.718	341.94	3.5298	10.92	7.8721	13.854	9.0087	8.9811	7.17	7.7609	12.958	-87.964	11.806	43.569	9.5503	10.765	6.3339	8.4792	11.51	5.6436	-1349.8	11.525	4.6736			10.021	7.4981	7.7613	7.2472	9.7208	10.24	-60.894	8.3112	7.5811	10.386
	34	7.8597	15.628	11.342	8.3935	5.767	16.616	75.183	7.3373	6.3805	8.252	2.4305	5.0489	11.5	5.6862	-6.7704	3.5343	9.2337	7.5907	17.396	26.709	9.5411	11.099	9.3185	27.041	9.9781	9.4763	20.593	9.1489	6.4778	5.2232	7.589	10.875	6.7917	-20.575	10.228	4.1689			9.6933	8.7004	7.4666	7.7666	8.9781	9.9614	10.697	8.6941	-71.34	8.7813
	35	7.452	-17.758	9.503	8.6296	2.0166	15.501	25.004	7.3878	6.3393	7.0261	4.2055	9.191	12.716	6.1799	6.948	5.4419	8.2465	8.756	31.822	137.64	10.011	-106.32	16.91	13.897	9.2881	8.9643	9.4898	9.5369	5.065	4.5325	8.6887	-78.606	-3.2079	9.5808	10.802	3.5126			11.326	14.73	8.0614	7.2055	9.1723	10.907	6.0465	11.228	-18.243	7.8622
	36	7.8255	10.254	10.985	10.909	3.1255	11.717	9.6626	-5.2961	7.5995	6.765	8.4968	69.956	9.9817	6.5504	6.7083	8.3884	7.8177	15.891	22.561	9.4482	10.241	12.766	24.744	9.0842	10.95	6.2878	7.135	10.047	5.516	-2.1351	10.004	127.42	6.7049	7.6082	18.591	3.9654			15.275	770.53	11.525	6.3998	10.467	11.422	2.42	15.911	8.5564	7.4075
	37	13.456	6.7196	33.173	26.612	6.8219	8.3768	7.5035	19.072	10.995	6.6856	10.139	15.02	7.8406	6.9993	6.5218	3228.4	7.8236	21.091	11.407	7.1275	10.392	7.4281	15.017	8.7617	24.685	3.652	5.6939	8.6745	10.537	3.7694	10.889	10.298	6.5808	8.0463	69.833	5.2218			13.362	15.553	22.572	6.2384	13.602	10.436	4.9945	14.02	7.3088	6.8067
	38	-8.448	5.4958	-71.249	49.441	7.153	6.4669	6.3099	6.5603	17.624	6.7399	14.181	8.7997	5.8237	8.3388	5.984	13.859	8.3695	9.8218	8.3018	6.6756	9.7424	7.6676	13.289	9.3698	16.795	3.5123	4.2295	5.8901	11.961	5.481	7.8536	8.5953	7.2309	12.666	26.349	7.4426			9.7329	12.032	12.68	6.3091	13.693	9.6353	11.122	11.362	9.0394	5.983
	39	13.207	3.7753	9.0787	12.913	7.4388	4.9319	5.3901	6.6535	12.618	7.4768	103.03	5.3976	3.9079	19.409	3.2573	7.5398	10.654	7.6146	7.4182	6.6604	8.5342	10.741	21.206	11.04	10.13	7.2102	4.4623	5.9354	10.848	7.3883	3.1032	10.042	7.2939	16.012	13.663	-15.671			8.6064	20.144	8.548	6.6722	11.866	10.702	42.204	10.559	44.727	5.1861
	40	8.4402	3.4512	7.1219	11.963	-2.7614	3.9293	5.0641	7.3196	8.6149	8.5154	-15489	2.6811	5.1989	84.965	2.4048	6.903	20.608	7.2541	6.9465	6.9897	7.0785	16.08	34.274	21.673	8.8189	7.6124	6.3798	7.2212	12.364	51.482	3.0369	12.479	7.7191	8.2981	9.8947	15.753			8.833	12.912	7.711	8.0029	12.235	15.993	17.622	9.893	408.51	4.8666
	41	8.7396	5.3712	5.8798	-52.043	8.9219	4.6289	5.6481	12.492	8.4457	10.603	18.006	5.1868	8.2833	10.656	6.7816	5.9925	19.714	7.5889	7.2766	7.9139	5.693	7.5717	21.298	25.819	8.7533	9.7196	8.5304	8.1871	17.137	36.63	5.7506	13.709	9.0366	5.9535	9.212	7.0315			10.569	8.0548	7.5481	10.159	49.123	15.533	9.5189	8.8708	7.7062	5.6936
	42	11.09	7.0627	4.2904	-8.0129	9.6441	7.1608	8.7573	251.35	8.5238	13.571	11.067	8.2509	8.4246	7.4027	8.6095	-2.6995	10.901	8.9582	9.0188	10.888	4.582	4.6663	11.311	24.111	10.251	8.8398	10.009	10.6	15.807	8.6826	6.469	16.126	9.0214	5.242	8.8607	6.4372			14.558	6.2588	7.4348	9.9096	-28.626	8.9624	8.4194	8.2625	-2.0939	7.9922
	43	18.077	9.2721	3.1123	9.0835	10.689	-8.6592	22.954	9.8238	9.5032	11.358	9.0665	11.128	7.7618	7.0346	12.174	6.1295	8.7695	13.508	17.113	33.465	4.3133	4.0402	7.4667	15.892	11.719	8.8915	-3.3928	10.004	11.429	7.4505	6.7368	-138.29	8.8696	4.8489	9.0919	6.3239			13.621	6.2198	5.6227	8.073	18.186	5.4553	8.5181	8.6273	5.8397	9.8702
	44	15.676	13.724	2.2641	7.7183	12.023	13.869	9.4021	6.4598	10.834	10.152	8.3293	60.73	7.317	7.2461	9.1372	6.6013	9.4114	11.973	2816	1122.1	4.9118	2.3334	6.164	14.402	11.961	14.344	11.363	9.1713	9.2449	9.4519	-5.5693	-18.009	8.0786	3.5181	9.5145	6.4397			10.032	10.215	3.4875	7.0449	11.215	2.2271	9.3708	11.966	7.5437	9.0174
	45	11.671	15.223	3.2617	7.2187	12.014	6.1109	6.9935	4.3567	9.1944	10.509	7.9752	30.161	7.3376	7.4186	6.856	6.8072	10.113	7.0301	16.33	20.21	5.6703	2.5399	5.7107	10.725	10.661	12.976	8.5096	11.173	8.2365	-59.509	13.203	12.806	7.4787	2.4225	9.2249	6.8209			8.3309	10083	4.9716	7.3622	9.6184	4.9395	11.972	24	7.7558	8.4403
	46	21.677	11.083	4.6581	7.3717	11.105	5.0386	6.7384	3.6586	8.237	23.319	8.2528	11.198	8.0994	8.1977	6.0522	7.8428	6.3503	5.2387	22.641	10.711	-3.3142	5.0919	5.9367	8.8176	9.394	17.343	7.913	-86.492	7.4473	31.387	7.2522	9.4914	10.484	4.0843	8.6883	7.8946			7.5542	10.94	6.3807	11.041	8.618	6.9682	15.423	12.124	7.9164	8.7925
	47	-6.9838	9.1471	4.5975	54.453	9.9069	4.2891	7.0789	7.1694	7.5716	-26.97	9.1786	9.1496	13.252	8.47	5.4078	11.867	4.3042	5.0286	-458.07	8.6028	6.5879	5.3912	6.6185	9.5901	10.444	8.8216	7.9218	-8.3996	5.581	8.1066	6.3109	8.0861	17.998	4.8824	7.4812	9.4794			7.0276	6.8816	6.5581	514.05	7.934	9.5868	13.555	8.0854	10.792	-47.527
	48	10.379	9.4463	4.28	-66.069	9.0745	4.0908	9.4746	30.38	8.083	24.642	9.5118	8.6463	-111.85	12.554	4.7676	10.738	4.8874	6.4116	12.233	7.8396	6.1522	5.6589	7.3805	12.446	10.139	8.1035	8.4508	8.0783	2.3051	6.9951	5.9454	7.655	15.481	5.1025	5.8018	8.4384			6.3325	6.7651	6.7952	14.5	7.9272	21.378	10.008	7.4781	-6.713	25.222
	49	7.1559	24.706	3.5343	8.08	8.8421	4.8525	27.933	36.037	-5.2765	14.397	8.3312	9.708	12.156	26.08	2.5923	6.2653	5.3651	8.7415	6.1516	7.5528	6.0248	5.7925	8.1577	-14.15	10.643	8.8853	9.4798	7.9712	5.0729	7.3504	4.0298	7.2684	8.4375	5.0254	4.031	7.138			6.1013	7.2146	7.1562	7.6502	9.7089	12.157	8.1078	8.0067	-14442	6.9379
	50	4.6577	-8.1802	4.1895	6.1277	9.1518	6.1473	17.997	16.156	16.3	14.605	6.4913	10.807	7.3818	9.7914	2.6731	5.3311	6.0005	8.7287	5.1047	7.5448	5.7084	5.239	8.9853	21.339	13.636	7.8445	14.294	6.4081	6.9549	11.43	2.0236	6.7016	6.8846	5.5619	4.3669	6.7185			6.4787	7.5015	7.9215	7.9095	68.425	7.5495	7.1728	9.6719	8.3477	6.0373
	51	2.5805	18.094	5.278	5.9668	11.708	8.3703	10.594	12.698	7.2565	15.01	5.2127	13.16	-2.9792	8.2874	4.8238	5.643	4.8993	-2.8552	5.7573	7.869	4.5363	-2.0106	10.132	11.066	-2.7764	10.481	18.457	5.0479	7.4211	-9.7472	6.6499	7.5834	8.6434	29.212	6.5932	6.7767			6.9903	8.3309	10.356	10.493	41.942	6.6409	6.3935	10.697	8.6588	5.6383
	52	5.8676	48.939	192.29	7.259	48.491	10.268	12.861	16.696	6.7979	11.893	4.1854	15.588	6.1318	8.3965	5.1876	6.1022	2.9122	7.9416	7.6171	13.543	3.0546	3.5839	16.211	9.6178	6.2943	10.207	11.19	2.8755	7.8543	11.339	7.3178	11.05	11.709	19.856	9.2581	7.4442			8.2871	8.8526	10.228	16.92	9.1296	6.4214	5.7093	9.3832	8.6925	5.6873
	53	8.8452	48.521	-48.852	7.8777	-177.89	13.958	22.905	27.646	6.459	10.595	3.4041	13.628	4.8819	43.609	15.905	6.7201	4.1435	7.1855	16.954	-4.6586	5.0089	6.3524	144.91	9.4903	7.7501	9.6967	7.7193	3.9332	8.5328	7.3951	9.3717	13.525	76.161	7.6896	10.212	8.9459			10.065	8.5728	8.8466	8.8727	7.3808	6.8271	5.2517	8.3787	9.8249	6.0592
	54	8.0155	9.6224	59.373	7.9034	33.572	10.268	10.035	77.322	5.9138	9.8463	3.8312	11.469	4.3288	29.221	-95.023	8.5697	-7.4379	6.6739	62.515	9.6733	10.811	6.7561	28.391	10.958	8.0154	10.972	4.8251	5.2902	11.125	8.034	7.6073	12.007	11.595	6.445	9.0853	10.747			9.9007	13.032	9.5796	4.3621	7.4718	8.7013	5.3454	8.1949	12.386	6.5029
	55	7.1592	6.9562	14.112	6.6413	48.135	8.5096	7.0318	14.593	5.8792	9.4467	4.7222	8.7348	5.242	7.7211	6.4749	9.116	8.578	6.6773	10.497	8.1129	16.244	21.148	14.33	8.4821	6.7011	8.0811	3.4012	6.0479	-7.7342	10.726	7.3941	8.0048	7.1282	6.2984	8.5901	9.9198			10.09	24.606	19.377	3.5652	-5.3376	21.357	6.59	8.4659	11.173	12.992
	56	8.2125	5.755	-11.453	4.2429	18.934	19.025	6.2611	9.717	6.0507	9.0848	5.7302	7.8167	-9.16	7.178	6.0459	16.511	38.05	7.7518	8.1864	8.3639	10.47	-11.283	17.845	9.8397	8.1085	9.1287	4.9961	12.118	224.96	-13.355	8.3884	26.728	9.0733	7.6427	7.0621	6.9117			8.6329	76.308	-27.368	4.5523	14.849	30.355	9.3889	8.6505	11.199	9.8477
	57	7.6394	4.7952	9.2229	4.3083	9.328	56.175	5.9849	9.078	6.3649	8.1466	6.6836	7.5189	12.86	6.8071	5.8075	-7.0411	8.6593	-3.7305	7.9423	12.199	8.6598	6.9255	63.971	14.924	8.5216	10.646	6.9726	13.098	12.412	11.925	7.3083	23.724	8.2114	8.7543	5.6297	5.1578			8.1804	11.834	8.094	5.2794	6.9349	8.9476	9.4816	8.8845	9.2562	5.3145
	58	13.457	3.5328	8.1625	5.789	8.4195	47.31	6.2046	9.1536	7.9197	7.7891	8.6204	7.3947	6.3366	7.4244	6.7416	-81.326	19.143	7.2358	8.2225	-75.04	8.4839	7.7155	16.898	-21.543	9.99	15.816	8.8018	-85.239	11.857	9.3636	14.352	11.608	14.374	-113.74	4.1132	4.1524			8.3795	12.476	7.4	5.1956	6.2816	8.1513	7.9292	9.6248	8.7296	5.8744
	59	13.929	3.6085	8.5986	5.8672	7.4075	5.4042	6.7019	10.847	6.3616	7.4999	-33.009	10.238	6.0708	9.5503	9.0826	5.7304	8.6479	5.7243	9.1634	19.526	9.2845	5.3438	8.4321	16.227	-55.012	-76.626	28.765	5.5561	12.653	8.3337	8.5247	9.1582	13.005	16.715	3.9844	4.1983			6.2115	18.168	7.0381	6.2211	8.4802	8.3416	7.2604	10.11	9.6002	6.1756
	60	4.923	4.5633	5.8822	4.7272	5.766	4.0018	6.6799	11.243	4.516	6.2741	7.0445	32.722	6.6411	7.1484	6.5771	4.1697	4.639	6.0073	9.3573	9.6937	10.565	4.0855	7.6469	4.6159	5.9654	5.5022	7.8938	4.0515	10.978	5.1393	4.5148	5.485	4.9964	4.5421	4.8722	4.7349			4.9706	5.464	5.3126	-5.7108	-8.8219	5.9032	6.8555	12.203	7.0352	5.2483
	INSTANTANEOUS PERIOD IN EACH SECTOR: "UNDEPLETED" (ANCHOR-) CELLS
	CELL 1	Sector ->																																					CELL 2	Sector ->
	Time	1	2	3	4	5	6	7	8	9	10	11	12	13	14	15	16	17	18	19	20	21	22	23	24	25	26	27	28	29	30	31	32	33	34	35	36		Time	1	2	3	4	5	6	7	8	9	10
	1	32.382	5.7423	14.721	4.3747	4.1259	4.4479	6.0394	4.1019	4.8786	6.9279	14.89	5.7722	5.952	4.8347	3.6301	6.2024	5.958	3.9983	5.7388	6.1116	4.4823	4.4466	5.7747	5.8224	6.7852	5.2412	4.86	7.5928	5.6151	4.1048	3.4914	4.7929	4.9889	8.91	9.2737	15.659		1	9.5697	7.6485	7.5711	-86.598	12.776	8.9075	7.9648	6.7926	4.3709	5.4496
	2	7.5596	15.64	299.48	7.0317	4.8397	4.5015	8.4014	5.1561	7.3034	6.7739	9.398	6.1698	6.0252	6.2744	3.6657	6.4532	5.8735	4.6406	5.7416	6.7119	4.9397	9.4617	6.1767	6.9046	7.7193	5.5758	5.7383	7.6313	6.4665	5.0661	3.0001	4.7491	6.0987	10.757	12.265	-5.8125		2	5.6291	14.262	11.067	33.039	-11.358	9.3691	13.813	7.5737	-4.4183	14.827
	3	6.8061	12.186	14.651	15.491	6.1409	4.2312	8.7003	-50.847	8.2352	6.6036	6.2498	6.8383	6.6039	56.003	-2.4292	7.2836	6.5628	6.1513	6.3948	14.623	6.8594	16.435	9.2026	6.1261	8.7915	6.5273	6.8618	7.4527	7.6659	7.9503	4.1389	5.0636	7.3455	10.671	14.131	8.3863		3	6.1335	11.038	8.4391	11.938	8.6076	9.2382	9.2623	10.259	10.244	14.477
	4	6.919	10.169	156.14	9.1591	7.138	4.0381	19.334	9.2108	6.2527	6.3412	5.4778	6.0288	19.275	20.858	4.6969	9.303	7.7968	8.0869	6.7382	16.598	12.338	7.1357	15.3	4.9495	10.399	6.876	6.4904	7.042	7.4271	4.7907	12.927	5.506	7.4356	12.01	16.843	7.2362		4	6.7491	10.465	7.7956	21.435	8.5328	10.109	9.7417	9.7988	8.2912	14.087
	5	7.084	10.379	28.226	11.845	7.2728	4.2435	-114.94	-87.927	9.5783	6.1909	5.1082	5.5214	31.466	10.023	7.1457	11.29	12.563	9.7798	7.0337	8.7024	12.854	7.6203	14.789	3.7814	9.8451	7.011	6.2503	6.8673	7.4504	5.2766	8.3071	5.535	10.865	11.633	11.891	8.6269		5	7.2122	9.2018	7.6921	11.687	7.5728	11.671	11.856	8.4831	7.258	15.919
	6	7.5026	8.8755	11.407	8.7306	10.223	5.0742	7.8777	3.6307	9.0067	6.2625	5.1767	5.8961	5.9294	8.6726	5.5241	8.7872	62.645	49.77	9.7173	7.3141	9.2825	8.1204	9.547	3.093	8.5277	10.018	6.8863	6.915	8.0474	8.7444	12.614	-2.5412	709.59	11.927	10.079	-10.818		6	9.4789	8.344	7.2502	8.5608	8.1667	12.255	12.726	7.8456	7.1902	8.5115
	7	8.1924	9.3934	8.5556	9.6529	13.535	-9.6369	21.24	3.4112	5.7232	6.5192	5.8819	6.5079	5.0411	11.352	-4.0227	7.0118	10.13	10.897	22.243	6.8984	6.4691	23.309	7.4774	4.488	7.2568	52.278	7.3657	7.2623	8.3715	6.4905	7.9937	6.9154	10.846	15.806	9.2274	27.071		7	31.188	9.7811	7.8492	7.2655	14.419	9.3324	11.73	7.9484	8.2343	19.36
	8	8.5621	9.3257	8.617	18.39	22.875	11.1	-4.3215	7.7829	-15.7	-4.6831	7.4572	7.268	5.1473	149.09	6.5347	6.9077	7.3351	11.935	17.819	7.3033	6.4075	46.738	7.422	5.3154	6.1021	30.45	9.1874	8.4407	9.5494	9.1228	12.178	11.186	7.3326	18.231	8.2799	8.1938		8	18.783	10.98	8.9657	6.8638	-138.07	7.0319	7.2627	11.491	6.6429	83.381
	9	8.3557	10.201	11.173	12.058	16.97	5.6606	6.6857	9.6113	-5.7816	27.827	10.794	8.2244	5.675	15.253	6.6866	20.128	6.8703	9.334	9.2317	8.5287	7.4589	7.5441	7.7005	5.9336	4.0894	8.8753	19.396	10.54	10.468	-1334.5	-14.761	10.108	2.4045	24.489	8.1698	7.8275		9	10.358	13.174	11.09	7.1774	18.279	5.3989	6.2074	16.428	4.5752	-14.765
	10	7.7858	14.469	28.653	10.028	7.3138	5.5772	5.3545	2.0381	6.3323	7.6497	14.086	8.2617	7.1563	8.9718	6.4574	-21.424	6.9641	7.4997	7.5662	10.834	8.489	6.6711	8.5713	6.0771	3.2142	7.2308	13.802	9.5335	8.982	13.336	14.331	8.2312	2.0556	8.7812	7.6681	8.7014		10	4.819	12.163	22.827	8.615	7.425	3.3397	5.8335	8.2797	4.9244	8.2932
	11	7.2881	15.882	33.571	6.4185	5.8711	5.7149	5.3596	2.401	4.9276	9.5342	13.418	7.9465	-4.2869	7.8113	6.2018	8.0532	9.7071	7.4919	8.3973	12.287	10.844	6.3552	10.998	5.4735	5.5242	8.5967	13.457	7.2779	8.003	14.667	10.514	8.8735	2.1474	5.6322	7.3284	11.219		11	-2.1525	9.583	15.527	42.109	6.6393	3.2392	5.2589	6.4737	6.1087	8.1789
	12	7.1449	12.786	12.257	4.8871	4.4569	5.9937	5.6021	68.487	6.283	16.561	-39.306	7.6467	10.471	8.5413	7.5227	7.1444	24.75	6.9662	11.126	8.4443	8.684	6.6617	9.8384	3.125	7.4903	37.054	10.526	6.3504	6.6792	7.0598	8.5591	-65.312	5.3844	4.7851	7.9823	12.971		12	6.9366	12.124	10.935	31.454	6.4087	4.7178	5.1836	6.4141	6.7884	8.7152
	13	7.2553	9.3119	12.735	3.8609	4.3355	6.5981	5.8442	28.707	6.9824	36.221	-28.74	7.1698	12.097	13.848	10.151	8.2663	12.19	7.316	14.292	6.2282	7.0411	8.9336	7.9405	2.5452	8.6982	-18.28	10.175	6.2135	5.3858	11.659	8.8058	-103.08	6.5377	5.1851	8.3905	10.802		13	10.013	16.868	8.2029	7.7022	6.071	3.9725	7.6569	7.2707	7.4833	10.232
	14	7.4586	8.4174	186.61	4.0396	5.6634	7.9913	7.1989	8.3792	7.1634	13.857	8.5978	7.0135	58.44	31.606	10.882	11.962	7.6846	10.42	9.6626	-2.1745	7.3637	11.183	6.8008	7.0184	8.9414	8.6524	10.805	6.6647	5.1722	13.9	7.4858	7.3819	7.9771	6.37	8.7639	9.1587		14	-8.5834	-27.669	6.4658	6.5875	10.871	-2.1111	16.409	13.97	7.7791	39.878
	15	7.212	9.0392	54.932	5.1738	7.7304	10.787	8.7727	8.6305	9.0157	9.4543	6.6363	7.128	17.214	15.253	8.4178	12.819	6.827	15.563	7.1105	4.7593	7.7508	9.4333	5.7538	10.388	9.2876	6.9374	11.149	7.9236	6.9101	6.1454	6.6303	6.1484	15.142	8.9058	8.9386	9.3467		15	69.739	330.78	3.7654	6.4432	-9.0389	5.347	7.6044	-11.182	6.3155	12.016
	16	6.1035	21.829	10.128	7.0976	11.349	11.662	8.0535	6.6935	9.2905	8.1287	5.7378	7.5835	9.9831	9.1842	6.5436	8.751	7.8302	15.881	7.25	5.8872	9.6425	5.8347	4.3851	164.82	7.6372	6.2799	14.041	8.761	7.2919	8.2558	6.7832	5.5457	31.404	13.938	9.1485	13.432		16	8.0515	16.379	2.8677	11.009	7.5599	6.0625	5.9633	32.399	3.981	8.8263
	17	5.4774	-9.5406	8.0801	10.686	16.18	9.7017	8.926	7.7682	10.481	7.6455	4.518	9.5393	9.501	8.5793	6.3255	7.2454	10.63	7.7531	8.5665	6.1439	11.912	-2.1696	2.2062	9.492	6.0285	5.5601	9.2496	7.5089	6.725	4.4586	7.1408	4.9326	10.68	31.118	-14.796	22.353		17	7.8336	8.0454	5.5287	-5.5608	6.2576	6.414	6.0325	17.733	4.9511	7.502
	18	5.5378	8.8208	7.8106	10.99	9.7274	9.1226	9.2583	10.812	18.383	9.5319	3.4521	13.479	11.726	8.7381	6.6128	7.1248	10.081	7.1984	10.403	6.695	5.5885	5.5752	4.8223	7.1003	4.7507	5.9766	7.5773	6.5861	6.1156	3.8984	11.069	4.847	7.9109	8.9555	-17.451	12.167		18	7.729	6.1147	6.5191	7.6948	6.0619	6.7848	7.2954	15.957	6.5438	7.1909
	19	5.8695	5.9537	8.0729	10.41	7.7447	8.7195	9.3954	13.121	16.541	-22.041	4.2717	13.907	12.883	9.1595	7.6714	8.352	7.7804	12.867	22.297	7.516	2.1674	6.3547	6.1673	6.8956	4.1171	6.6548	7.1213	6.2295	5.836	-2.8843	248.23	5.8069	7.4757	5.8045	8.3833	7.9985		19	7.8486	5.04	7.0035	7.1121	7.4595	7.8944	11.494	15.133	7.5064	9.2773
	20	7.1987	2.3022	8.9402	7.7557	7.1846	7.7857	8.665	15.333	10.818	19.203	5.7426	10.016	9.9575	9.9433	-115.8	10.156	6.8497	27.421	-6.5733	10.093	4.7065	6.4397	7.867	6.7872	4.7718	7.3156	7.2306	6.253	5.7472	7.9036	13.684	6.9671	7.8334	4.6308	7.3299	6.8605		20	8.5881	4.1445	6.4406	7.4225	33.733	15.684	23.874	14.325	9.3363	9.4354
	21	30.601	4.06	10.866	8.409	6.6195	6.8239	6.5011	7.776	7.8194	6.8263	7.0942	8.0607	7.982	9.1237	20.243	8.7638	7.4056	12.547	8.9564	14.7	5.3211	6.2033	8.9655	8.0252	6.0245	10.31	14.463	7.241	5.8014	10.057	12.193	7.4257	9.7206	3.8646	8.8141	6.4048		21	8.9548	4.3685	3.2314	8.4121	-8.7503	-120.04	9.3838	11.682	15.745	8.966
	22	9.6176	5.861	14.017	67.606	5.8654	5.9508	5.8513	7.4836	7.3344	6.2199	10.833	7.4818	7.0861	8.0199	6.9506	7.7557	8.5634	6.7126	6.2219	10.131	4.2729	5.9976	6.938	8.9427	7.789	30.197	-97.47	14.793	9.971	9.2789	19.673	7.4656	44.153	4.2171	46.409	5.2806		22	9.0844	5.2557	2.9402	9.2306	8.1924	13.956	5.1806	8.5206	16.165	7.3659
	23	5.6125	6.4309	16.515	-483.38	2.332	5.3702	5.4081	7.4998	7.7209	6.719	677.73	7.2519	6.9476	7.0033	6.1442	8.1846	8.9298	6.6189	5.6259	7.5908	3.5345	5.8223	5.178	9.4397	19.368	14.797	10.473	19.178	-32.866	28.625	47.906	7.6254	-51.377	5.132	12.098	7.6579		23	8.5299	5.9012	6.9035	9.0311	7.1378	9.7248	3.5052	6.9447	9.3364	5.4397
	24	5.5902	6.7184	19.041	13.159	5.5226	5.1829	4.8637	7.0089	8.7651	-4.1881	28.146	7.4	7.1684	5.8185	5.8467	10.345	9.0422	9.5112	4.96	6.3806	4.3783	5.8241	2.4083	-80.579	115.21	7.8651	6.9091	7.5363	5.8477	10.781	11.201	8.6743	19.199	6.0808	6.1297	8.7194		24	7.5872	6.2301	7.0271	8.428	7.1966	15.009	4.2676	6.2899	7.3894	5.6352
	25	6.7388	7.1856	107.4	10.028	10.294	5.3689	4.9213	7.9489	13.03	9.0575	10.192	10.963	7.7046	4.3741	6.4648	13.107	9.1224	-14.296	3.2998	6.0344	5.6174	6.0748	4.1015	-25.203	9.1527	6.4618	6.0771	5.9328	5.1363	8.7832	8.8319	12.925	13.897	6.9139	5.4074	10.652		25	6.9041	6.9801	7.2218	7.7295	6.6761	15.546	6.2375	6.1022	6.7771	6.3388
	26	19.076	7.9595	-21.178	49.136	15.3	5.9192	5.6073	7.7632	11.03	6.7021	8.3145	-5.9375	12.195	3.4865	-9.5498	10.442	11.031	19.48	2.5181	6.4465	6.2577	6.2307	5.455	10.32	8.2818	5.9517	5.7877	5.6655	5.0977	7.9453	8.5458	24.161	13.279	11.915	5.3095	40.322		26	5.7742	8.7122	8.0428	7.6361	6.7893	7.8241	8.9933	6.3878	6.5841	6.4146
	27	42.707	7.9506	-45.878	7.3956	20.022	7.0185	6.2783	7.1775	7.6139	7.0683	7.8386	12.471	-5.1415	5.0912	-86.5	7.9931	15.441	7.2194	4.3822	7.7505	8.5182	5.9994	5.9079	7.221	11.2	5.6121	5.0823	6.2903	5.1226	7.0359	8.593	15.463	16.983	24.367	4.9266	12.701		27	4.2073	12.988	13.518	7.6629	7.0457	5.9826	16.507	6.9743	6.6549	6.8982
	28	8.8892	7.8157	-27.128	4.7665	-221.45	9.0427	7.4954	7.7668	6.5293	8.3116	7.8412	7.8326	28.251	7.644	7.3854	6.9871	10.777	7.2018	5.2242	18.337	-3.168	5.182	6.0171	7.2974	-35.658	5.3407	3.2249	-12.324	5.3123	7.7904	12.16	10.885	77.588	12.428	2.1329	7.6905		28	4.4116	16.22	20.461	7.3153	7.1008	5.5792	14.57	7.3507	7.0928	6.8867
	29	7.3268	8.2951	89.059	3.9247	11.552	12.503	10.122	6.3328	5.2452	13.487	8.5526	8.4094	10.886	10.875	7.3657	6.483	7.6091	7.5834	5.807	337.91	10.147	3.4808	5.995	8.5541	12.995	6.0029	2.2998	9.3443	7.564	8.622	-14.027	9.6698	16.899	9.0797	3.6681	6.7561		29	7.3543	8.6581	6.957	7.3138	7.9684	5.8324	9.614	7.4433	7.8297	6.8053
	30	7.299	11.124	11.607	4.2051	7.1579	10.542	9.9305	4.7585	2.517	23.593	12.412	9.2605	-98.16	11.593	8.1439	6.0539	6.005	8.6586	6.8058	13.795	9.5889	3.2017	6.2286	29.481	6.7398	-5.0888	2.4544	5.1343	-6.9412	-3.3218	-48.699	8.1742	7.3855	8.0121	5.5981	6.379		30	9.4537	7.3636	5.4232	7.4811	8.3759	6.5052	8.1403	7.4694	8.1554	7.2954
	31	8.3982	73.787	8.4007	4.9433	6.2251	7.3357	8.2369	3.2766	3.2317	11.18	44.205	9.3263	-58.599	10.835	8.1592	5.3826	4.5805	13.145	9.8882	11.379	37.326	4.4125	6.6298	-76.802	6.2703	5.0675	3.9963	5.3583	5.74	7.7625	9.3308	7.1324	6.1166	8.8328	17.511	6.3239		31	8.1706	7.0046	5.101	8.0067	8.2027	8.2772	7.754	7.6417	7.655	7.8286
	32	13.348	16.129	7.3916	5.7505	5.6458	6.2653	6.6694	4.7551	6.3158	8.3644	20.503	8.8524	9.726	10.11	8.96	4.1322	3.3193	16.476	15.048	13.27	-19.532	4.3279	7.2099	7.2395	5.8668	4.7632	5.4678	5.899	4.9455	8.2971	8.3869	6.5912	5.7883	10.959	-5.6501	6.2333		32	6.2591	6.0419	5.1593	8.8408	8.2482	15.076	7.756	8.3884	6.9555	8.871
	33	51.228	9.4996	6.8102	6.6287	5.5112	5.5636	5.8837	6.0353	7.9772	8.009	10.352	7.5172	7.2007	9.9072	13.379	3.5458	3.9432	13.464	8.844	14.983	16.688	3.4861	8.1995	5.6034	5.6388	4.8049	5.9932	6.5031	4.764	8.3165	8.2512	6.262	5.7937	17.765	6.0299	-2.0418		33	5.3196	-3.1681	5.6887	7.9586	7.3357	10.817	7.8999	9.3179	6.635	12.51
	34	24.741	13.934	5.5901	16.339	5.8925	4.9727	5.5573	7.2118	10.864	10.015	9.2586	6.9504	6.6568	10.052	50.039	5.1994	5.3278	10.787	6.179	10.856	8.828	4.0011	7.0486	-2.4287	5.6695	4.8789	6.6777	7.9123	4.6429	7.766	8.2874	6.0329	6.1865	26.314	5.6981	3.7933		34	5.3945	6.0721	7.3033	6.2466	6.3006	6.9588	8.3346	8.2471	6.7571	14.303
	35	15.184	-24.637	-2.0561	-8.5198	7.4565	4.6273	5.0632	6.9286	8.5319	-67.953	10.046	6.3639	6.4614	9.7626	19.689	11.998	6.9478	9.8131	4.7865	8.4224	7.9979	6.3618	6.2515	5.4493	3.5455	4.8851	7.7743	11.506	4.7827	8.8799	9.4045	5.6513	7.3147	18.956	5.5883	6.6252		35	6.1686	6.496	11.487	5.2095	4.9801	5.9761	10.039	6.4635	7.3857	-10.875
	36	14.727	12.252	5.6224	8.1674	30.436	4.2209	4.2324	5.971	5.9168	19.238	11.802	5.1393	6.3056	9.4728	6.3802	-40.323	22.318	8.6654	3.8983	7.2801	7.9706	631.32	6.4275	5.4789	2.6133	4.3126	10.056	11.451	6.6624	-3.4881	14.895	2.9229	-111.98	25.168	5.5837	6.8197		36	7.3036	6.3434	10.457	5.2008	5.1928	5.6323	-16.808	5.5473	9.4438	-26.679
	37	11.818	7.2725	7.555	7.7582	9.4224	3.4925	3.5682	5.9539	5.3362	3.9118	16.441	3.7201	6.3706	9.1192	4.0162	10.319	24.093	6.9877	4.442	6.2792	8.237	27.504	6.8801	5.6546	5.1593	-2.279	32.948	8.1298	72.886	13.294	-3.7458	2.2801	-18.284	15.701	5.6568	6.0261		37	8.6423	6.936	6.8972	5.9241	6.8577	5.8495	-16.137	5.4734	12.955	13.466
	38	9.9967	7.5266	8.4041	7.68	5.6983	3.525	3.9679	5.8274	5.2157	2.3039	-3.1889	3.9113	6.7033	8.8616	2.4665	7.0228	8.5227	6.4158	5.8016	4.2291	-4.4477	7.659	10.15	5.7848	6.4081	4.956	17.029	5.3989	8.993	6.4555	8.1498	5.159	8.0449	11.344	5.6739	5.2341		38	9.3366	8.0177	5.7606	6.9129	7.2443	6.3974	10.267	5.9871	11.079	9.5155
	39	8.6518	14.589	8.5299	7.6481	5.4041	4.8697	4.6688	5.655	5.3616	5.7626	11.833	5.5249	7.0222	9.0309	4.2685	6.3969	6.9829	6.3684	7.0297	2.5299	32.264	6.8012	31.439	5.4942	4.7007	6.6915	9.8366	3.2827	6.1503	6.4865	7.2709	5.2197	8.9	9.1849	2.1995	5.1066		39	9.0428	8.2131	5.4628	8.1745	6.8921	6.6708	9.2494	6.9879	8.9033	12.246
	40	7.8183	-45.38	7.4999	6.5982	5.0336	6.712	4.8285	10.822	6.4623	5.8793	7.5719	6.7062	7.3087	9.2929	4.4855	6.2301	7.1298	6.6248	7.9364	4.9764	8.5333	6.7694	10.336	5.355	3.1525	8.1286	8.3153	3.6735	5.7985	6.2497	6.6294	4.9663	-26.691	9.1345	3.3076	5.8237		40	8.5905	8.6364	5.6636	10.293	6.8335	6.7601	10.616	8.9139	7.9912	12.407
	41	7.3125	10.096	5.6969	4.4579	-4.3177	7.4692	4.6608	9.5744	11.748	5.4934	6.9347	7.7952	7.3717	9.9265	4.7237	6.3979	8.5325	7.8599	8.4984	6.1207	7.8893	7.1215	7.4237	5.6139	4.3479	8.6035	8.1485	5.238	5.7034	6.1147	6.2429	4.7651	-11.427	11.335	8.5948	7.4524		41	8.7112	7.8053	7.0162	11.652	6.9425	6.6161	20.201	9.901	8.1554	9.2562
	42	6.8562	7.6137	3.5497	4.0016	4.3285	7.6407	5.1303	5.7834	19.017	-2.3291	6.2978	7.5912	7.3961	9.9908	5.8626	8.1485	10.056	11.236	8.6908	6.4961	7.8668	8.6344	6.6591	5.9224	6.3383	8.0385	17.358	5.2603	5.5784	6.4149	6.0509	4.9066	7.2949	16.136	21.089	10.807		42	11.242	5.2019	10.831	10.042	7.1301	6.2159	22.865	7.7063	10.132	7.6791
	43	6.6519	8.5021	3.744	5.0315	4.2609	6.6888	-12.926	5.3484	10.093	4.8003	5.681	6.9446	8.1718	9.0061	-47.399	-5.78	13.317	17.59	10.45	6.6722	7.8954	22.63	6.7125	6.961	6.576	7.5764	14.706	3.2223	5.426	7.0891	5.4925	5.3836	7.4946	17.431	18.67	15.105		43	41.877	2.2296	9.0625	8.5998	8.0025	6.0849	11.313	6.5758	45.603	6.1312
	44	6.6659	15.163	5.4742	5.6843	4.7686	6.0404	7.3817	4.595	6.9398	5.2915	5.1442	6.5263	9.8965	8.251	-17.042	10.293	14.13	22.456	15.014	6.695	8.1992	42.275	8.0929	7.7251	38.117	7.4289	7.9884	2.4377	5.4943	14.325	4.6088	5.9513	7.4813	8.5668	9.6721	15.344		44	25.194	4.9761	7.0632	7.8565	9.8693	5.9903	11.02	6.2237	-26.337	5.3894
	45	3.9941	54.638	6.1556	5.8925	5.0934	6.2087	6.0394	4.2116	6.7961	4.8883	4.9925	5.9565	11.839	7.5871	6.1076	7.0814	12.258	26.833	9.9637	6.5274	1224.4	9.6801	21.347	6.8222	-5.5	7.4987	5.8353	5.5985	6.3426	-22.528	3.6199	6.4934	7.4908	6.2432	8.4632	11.436		45	9.7481	6.0534	6.503	7.7412	10.613	5.3668	-25.417	6.259	15.974	4.9794
	46	-2.0825	46.585	6.157	6.3121	5.1878	6.5657	6.3509	4.4962	9.3482	3.1228	6.1099	5.6625	9.9802	7.1954	6.4082	6.9954	10.134	18.834	7.1545	2.8242	-19.328	6.5645	-29.96	6.6718	9.4465	7.8614	4.4873	6.3161	6.579	9.3967	2.9368	6.7518	9.1458	5.1394	14.483	12.188		46	8.1706	5.9213	6.1944	8.2561	9.3372	5.3871	24.547	7.4393	-43.468	4.8459
	47	9.9527	-141.06	5.4825	6.5931	5.4661	7.5897	6.8207	4.9057	-8.8216	2.7797	7.7868	5.676	7.1123	6.9223	7.24	7.2743	7.5833	8.5263	6.2076	3.6419	7.4795	4.9424	10.384	6.6242	8.4824	8.9649	2.698	8.4938	5.4934	8.9531	3.4298	6.0893	8.6612	5.118	-20.955	43.211		47	8.5348	5.7596	6.0334	9.519	6.2281	5.886	7.0554	17.333	-55.559	5.4092
	48	13.706	19.013	4.999	7.0437	5.8519	12.831	7.7414	4.7775	17.074	4.6503	7.1369	5.5064	6.0035	6.2459	8.6582	7.9798	7.0478	6.7878	6.1587	11.857	4.5035	4.8215	8.6371	5.0109	8.8008	15.978	2.6358	-7.9869	5.1599	16.903	4.4721	5.0364	9.1598	8.3588	11.448	-75.903		48	9.8561	4.9875	5.8163	11.107	-2.2613	5.6022	6.4538	28.92	12.161	6.5937
	49	9.2535	9.6772	5.7664	8.3124	5.8538	9.6879	11.613	5.0354	6.6588	5.3369	6.5233	6.0143	5.3857	2.2155	-32.067	9.334	6.6128	5.9678	7.4631	207.21	3.4178	5.7115	8.7017	-2.4491	10.117	-265.29	4.3311	8.8625	5.3563	-17.053	5.8488	5.2198	10.825	16.11	7.1357	13.517		49	9.4786	3.744	3.9261	8.3054	4.7207	5.7865	6.6593	9.159	7.6724	7.2732
	50	7.4937	9.122	7.4587	7.3885	6.4728	7.0932	52.607	6.1603	7.0248	5.6487	6.384	17.517	5.1521	4.0569	10.265	10.531	6.022	5.243	33.011	47.895	4.5106	6.0342	7.9506	5.9291	9.1286	14.868	4.1814	6.8763	5.8784	10.297	6.9409	6.0644	11.599	10.2	6.4465	8.8727		50	7.0665	4.0843	2.1692	6.0416	6.4099	6.0808	7.7462	7.161	7.6691	8.5524
	51	6.8429	10.851	9.4172	7.1287	-4.8918	6.3364	23.69	6.2636	7.2055	5.6706	6.1301	7.3643	5.9039	11.49	5.0381	8.9309	6.5142	4.8922	-27.662	12.587	6.018	5.9148	8.7926	6.6518	9.6194	8.7523	3.9706	6.3939	6.3293	8.8114	6.9285	6.5826	14.401	9.0763	6.3233	8.512		51	5.6479	6.9405	4.9748	5.4403	6.4895	5.6773	10.363	9.2634	8.022	12.976
	52	6.7886	12.491	9.9535	7.2558	7.9551	5.5236	15.883	6.454	8.0321	5.6798	6.0768	5.6688	7.3159	24.67	2.3277	6.9204	6.5734	5.0533	8.9373	7.4303	6.3806	5.4816	16.809	6.5507	9.4394	7.7312	4.3277	6.6333	6.9723	9.2065	10.536	6.8857	9.9789	7.6946	6.2928	8.9802		52	5.01	10.384	-3.441	5.2897	7.121	5.7824	10.299	27.337	7.3839	13.989
	53	7.4323	10.979	8.2024	7.135	5.6528	5.439	72.149	7.0648	15.647	6.1224	6.3527	5.366	7.3579	10.247	4.218	6.0196	5.4487	5.5123	7.5766	6.2906	10.71	5.093	-4.6229	7.0944	9.0756	7.8523	4.9943	7.5212	10.313	8.3507	-67.827	7.2912	8.8325	7.7611	5.2158	12.309		53	4.5853	12.467	9.1652	5.3973	9.4008	6.8734	8.0941	15.034	9.3491	16.043
	54	9.1216	8.5255	7.3667	7.4972	4.7958	6.2639	7.303	6.998	11.783	6.5074	6.0851	4.9171	7.5714	7.1171	5.2369	6.0193	6.4922	6.1324	7.3497	2.1284	536.08	5.0272	6.5557	10.106	18.189	8.196	5.2386	8.5156	63.45	7.6096	-137.33	8.8022	8.7541	11.144	-2.5223	28.198		54	4.057	8.826	7.5941	-5.2494	6.5749	5.5901	7.0876	8.0057	7.7571	9
	55	18.248	7.5414	6.8968	7.988	4.8941	-2.1674	7.1174	8.411	9.2486	6.8349	5.9667	4.8841	6.8681	6.4204	5.6525	7.6275	6.0166	6.7594	6.8035	3.1485	11.47	4.6292	6.6406	14.583	13.575	7.1055	6.226	14.677	-28.891	6.8325	9.1676	11.834	8.4451	25.777	6.4439	22.024		55	3.7586	6.6783	7.142	9.5613	5.991	5.6117	6.9248	6.4539	7.2232	7.8302
	56	18.734	7.5215	6.3949	8.1803	5.6337	4.2345	7.1224	15.366	7.4022	8.0339	7.0817	5.0847	4.7519	6.1859	6.1414	15.386	5.1094	7.0099	6.7502	5.4596	11.191	-2.5727	6.8302	66.669	-41.524	6.2512	-4.5006	18.465	11.589	9.8568	6.6237	9.9172	11.659	530.77	8.0773	14.924		56	4.3449	7.0411	15.357	6.8594	6.7503	11.605	7.5546	6.5599	8.921	7.7978
	57	9.1686	7.6638	6.3131	8.1837	5.8903	5.6967	6.9106	12.111	6.2216	7.1404	7.0401	4.6721	3.239	6.1826	6.2579	11.424	5.7622	7.4989	6.8262	5.447	6.899	5.1928	6.5183	10.429	22.86	5.6238	7.5123	10.171	8.9044	-15.092	6.6174	7.3307	11.678	8.3177	11.413	15.64		57	5.5713	7.1518	24.615	4.7438	6.173	10.121	8.84	6.9131	7.7935	6.8551
	58	8.5678	14.497	6.3479	7.5889	7.5791	10.374	9.6964	11.985	7.5346	7.9323	9.9102	3.3818	4.411	6.5136	7.2304	7.4568	5.7741	8.1973	6.6666	5.605	12.209	6.5857	8.2792	9.8829	607.52	4.7954	6.9025	9.1916	7.7389	10.949	5.5985	6.1191	10.744	7.9099	-21.61	53.985		58	7.9001	7.9837	15.166	-2.3715	81.571	-18.031	9.9279	6.8975	9.1255	7.697
	59	6.9047	41.489	5.5185	7.1867	-215.85	5.7686	6.5942	6.4282	6.8209	10.98	17.248	-2.0241	5.6647	7.1113	13.631	6.6282	4.3138	7.2861	14.056	5.6018	8.1237	8.4486	8.8879	10.266	6.4757	3.3791	5.1378	6.0153	5.6249	4.9533	4.5043	5.5185	10.684	8.1673	8.0501	8.7307		59	15.244	-10.667	9.9808	3.5707	16.757	4.9765	9.2797	-14.317	10.157	8.1828
	60	5.1052	5.2309	4.5773	6.7175	6.0113	4.15	4.4447	4.4316	4.7124	6.5979	5.5213	3.0707	4.7383	7.7303	7.6101	6.4022	3.6054	6.8857	-30.732	5.1678	4.6069	6.6188	5.1825	5.5673	4.2442	-2.5321	4.1741	4.4884	4.77	3.9069	3.7433	5.3743	6.0612	5.7185	4.7707	6.0965		60	14.553	5.4909	5.2519	3.6361	4.2412	3.94	7.5503	11.156	5.6835	5.5581
[truncated: 322 more columns]

## Sheet: S10-Fig
	Raw data from S10-Fig panel (a) (also present in Figure 5 Coronin data)
	Cell 3 sector 25
	Time	LimE intensity	Coronin intensity
	1	0.7549	-1.2647
	2	1.1845	-0.91
	3	0.7864	0.543
	4	0.4804	1.84
	5	0.572	1.6473
	6	0.1152	0.7865
	7	-0.622	0.3478
	8	-0.7228	-0.013
	9	-0.5977	-0.6023
	10	-0.7624	-0.8487
	11	-0.7203	-0.6969
	12	-0.1584	-0.744
	13	0.7469	-0.7934
	14	1.7812	-0.1527
	15	2.3012	0.9268
	16	1.7899	1.7173
	17	0.8823	2.1312
	18	0.2337	2.2162
	19	-0.2921	1.5742
	20	-0.7499	0.3541
	21	-0.9123	-0.5439
	22	-0.9456	-0.7672
	23	-0.9938	-0.8548
	24	-0.9376	-1.13
	25	-1.0001	-1.2574
	26	-1.3018	-1.012
	27	-1.3717	-0.7687
	28	-1.1606	-0.9099
	29	-1.1256	-1.1851
	30	-1.0836	-1.1769
	31	-0.8358	-1.0043
	32	-0.9332	-0.9484
	33	-1.1432	-0.9458
	34	-0.3481	-0.9302
	35	1.1858	-0.8877
	36	2.2602	-0.4772
	37	2.8445	0.4975
	38	3.0299	1.5792
	39	2.0923	2.2892
	40	0.491	2.5278
	41	-0.2899	2.1715
	42	-0.3265	1.2474
	43	-0.559	0.2787
	44	-0.7087	-0.2929
	45	-0.4137	-0.5063
	46	-0.2829	-0.5031
	47	-0.4094	-0.4286
	48	-0.1566	-0.4517
	49	0.3536	-0.4308
	50	0.4842	-0.1432
	51	0.2551	0.1706
	52	-0.0018	0.2297
	53	-0.3308	0.2113
	54	-0.756	0.1972
	55	-0.933	-0.0792
	56	-0.7106	-0.564
	57	-0.5028	-0.7898
	58	-0.5179	-0.7207
	59	-0.4214	-0.6889
	60	-0.1217	-0.797
	61	0.0056	-0.7186
	62	-0.0441	-0.2142
	63	-0.0533	0.3654
	64	-0.2225	0.4894
	65	-0.4531	0.2388
	66	-0.0994	0.0314
	67	0.7184	-0.0986
	68	1.0919	-0.1796
	69	0.7651	0.0543
	70	0.1902	0.6055
	71	-0.3631	1.1628

## Sheet: S11-Fig
		OSCILLATING CELL					NULL CELL					UNDEPLETED CELL
		Time (sec)	Intensity (AU)	Filtered intensity	Hilbert phase		Time (sec)	Intensity (AU)	Filtered intensity	Hilbert phase		Time (sec)	Intensity (AU)	Filtered intensity	Hilbert phase
		1	53.65	53.6549	0.9063		1	29.1471	29.1389	2.5961		1	63.8485	63.8467	0.1336
		2	47.1739	43.0888	1.9363		2	21.4483	27.6091	-2.7416		2	58.24	56.3682	1.5872
		3	31.9444	37.2406	2.6213		3	40.4	34.1133	-2.0064		3	49.9423	52.3754	2.5016
		4	35.85	32.9339	3.1271		4	41.4211	42.7084	-1.3661		4	52.9302	51.9306	2.8925
		5	35.1579	34.0075	-2.5359		5	48.4118	51.0868	-0.7665		5	56.3721	54.4812	-2.6583
		6	57.0556	60.8933	-1.8865		6	58.4375	56.5264	0.0211		6	53.3488	57.9141	-2.7872
		7	124.333	121.163	-1.1673		7	48.45	47.4936	1.109		7	63.0222	57.5515	-2.8979
		8	178.524	178.18	-0.3929		8	32.2857	33.7685	2.5216		8	49.8958	54.5448	-2.5051
		9	177.864	181.926	0.3942		9	39.6364	39.9902	-1.7908		9	61.3962	57.7934	-1.752
		10	136.36	131.262	1.1864		10	54.05	53.4943	-0.0975		10	67.5	70.7594	-0.991
		11	68.7667	71.4324	1.9462		11	47.4444	44.6042	1.2058		11	86.2456	83.8582	-0.2402
		12	33.7742	34.7009	2.6711		12	20.5294	27.1253	2.3473		12	82.6721	81.6962	0.5622
		13	29.8065	27.6616	-2.8716		13	34.9412	28.7189	-2.9374		13	53.0968	59.1366	1.397
		14	61.3793	61.201	-2.0777		14	35.5789	37.2055	-3.1301		14	44	35.8752	2.3016
		15	124.571	127.946	-1.1969		15	30.7727	33.5497	2.6554		15	34.35	37.0035	-2.9698
		16	174.739	170.85	-0.2298		16	32.3571	29.2383	-2.7427		16	40.8824	50.0209	-1.3737
		17	147.12	148.559	0.8204		17	36.2813	36.079	-1.921		17	61.5	41.854	1.9023
		18	100.593	101.537	1.965		18	42.4103	46.2966	-1.2112		18	1	22.4686	3.081
		19	88.9655	87.9164	3.1148		19	58.7317	53.3003	-0.5755		19	43	28.488	-2.0023
		20	107.613	107.547	-2.186		20	51.9722	56.7493	0.084		20	45.2333	50.8227	-0.7628
		21	137.912	138.611	-1.3521		21	57.6316	54.3601	0.7915		21	52.8611	51.858	0.4671
		22	174.346	172.474	-0.5468		22	45	47.2563	1.4215		22	33.1667	33.9265	1.6112
		23	177.64	183.375	0.2801		23	41.3704	38.9224	1.9619		23	25.6667	25.0921	2.5511
		24	157.625	146.681	1.1219		24	26.7059	30.1385	2.5055		24	30.1429	28.2944	3.1167
		25	76.6087	88.9505	1.9396		25	31.4063	28.0347	3.0848		25	26.4167	30.6815	-2.8654
		26	60.0435	53.2891	2.7124		26	40.2857	40.6857	-2.6475		26	34.5556	31.039	-2.468
		27	51.1071	48.7743	-2.8145		27	54.1364	58.6757	-2.2557		27	33.65	33.7185	-1.9104
		28	65.875	73.695	-2.014		28	80.1087	73.1017	-1.9332		28	35.36	37.6432	-1.3787
		29	130.269	123.859	-1.1314		29	94.8125	97.9869	-1.4527		29	40.6842	39.7852	-0.9554
		30	159.96	161.297	-0.1994		30	133.754	138.499	-0.8318		30	44.0769	41.427	-0.6109
		31	143.042	145.446	0.7196		31	176.597	167.684	-0.1683		31	41.3636	45.9206	-0.1082
		32	94.5417	90.8906	1.5794		32	159.167	162.916	0.479		32	51	47.7715	0.6969
		33	39.1739	43.8132	2.3559		33	122.151	129.032	1.1189		33	36.9	37.7267	1.6393
		34	35.16	28.949	3.0609		34	97.16	84.6567	1.7787		34	25	24.7209	2.6509
		35	42.625	48.3832	-2.5549		35	48.7879	55.9357	2.4518		35	25.0556	26.7875	-2.5838
		36	96	95.2074	-1.9122		36	50.6667	54.4544	3.0541		36	41.9063	39.05	-1.5533
		37	158.167	151.547	-1.295		37	67.2683	57.7192	-2.8274		37	41.3023	43.5215	-0.6197
		38	184.96	195.586	-0.7098		38	51.2105	57.2819	-2.3659		38	41.5526	40.5641	-0.0048
		39	222	214.642	-0.157		39	79.1333	79.6776	-1.5363		39	39.1	39.8953	0.34
		40	207.643	207.056	0.3735		40	116.073	113.149	-0.4031		40	41.6364	40.5987	1.0062
		41	171.407	177.65	0.8925		41	107.614	109.056	0.8601		41	39.625	39.341	1.6679
		42	140.154	134.956	1.4171		42	81.6538	80.2207	1.9675		42	32.8333	35.9951	2.2472
		43	91.0952	91.2335	1.946		43	74.875	78.2631	2.6981		43	34.7857	30.2648	2.8868
		44	54.1	56.1241	2.4674		44	96.5714	95.4791	2.8758		44	27.4706	29.1175	-2.665
		45	28	30.4518	3.002		45	111.722	103.107	3.1273		45	37.5625	41.4368	-1.887
		46	34.9048	24.6555	-2.6777		46	98.2571	116.366	-2.6515		46	67.4333	60.4467	-1.1382
		47	50.0909	64.9243	-1.9806		47	161.853	146.25	-2.1678		47	68.6949	73.1073	-0.4561
		48	154.88	141.546	-1.2219		48	187.806	187.105	-1.717		48	74.5862	76.2543	0.1973
		49	182.44	190.936	-0.4567		49	241.321	260.064	-1.1749		49	74.1	68.1887	0.893
		50	184.417	180.091	0.2434		50	380.231	355.767	-0.5177		50	43.5405	49.021	1.6662
		51	146.6	148.528	0.7977		51	372.259	387.783	0.2016		51	35.7143	33.0422	2.4803
		52	126.692	126.158	1.2483		52	310.115	308.466	0.9298		52	30.7447	32.628	-3.0098
		53	94.5	95.05	1.8022		53	197.7	190.97	1.629		53	44.4419	39.6794	-2.2901
		54	59.95	57.0505	2.5041		54	118.389	125.756	2.2575		54	35.4727	44.293	-1.6329
		55	39.5455	45.2885	-2.9981		55	120.25	115.853	2.7318		55	60	49.6621	-0.8111
		56	66.84	61.8846	-2.1597		56	109.353	110.749	2.8388		56	47.1429	55.112	0.2466
		57	77.4444	77.0572	-0.7745		57	84.95	86.1987	2.7096		57	54.6944	51.1026	1.3188
		58	67.2414	72.0775	1.7329		58	67.6364	64.0592	2.9629		58	38.5	38.7669	2.2849
		59	50.5	48.7859	2.642		59	59.2593	63.4979	-3.0277		59	31.2941	31.6939	3.1363
		60	41.8333	33.4373	-2.806		60	67.56	64.6599	-2.9692		60	36.6047	37.3253	-2.3937
		61	44.7778	61.4835	-1.9516		61	55.5	57.7098	-2.6652		61	55.7879	54.2989	-1.6826
		62	135.261	119.921	-1.0936		62	81.4667	77.0866	-2.0046		62	79.0333	79.753	-0.9505
		63	145.583	151.815	-0.2689		63	119.8	126.135	-1.2238		63	99.8333	100.589	-0.1635
		64	137.458	138.48	0.4787		64	153.35	151.304	-0.4828		64	95.9643	94.6599	0.6722
		65	109.615	109.629	1.1387		65	152.565	144.118	-0.0079		65	61.8182	62.3681	1.5203
		66	87.5	81.6528	1.7798		66	132.043	147.728	0.2456		66	33.3158	33.598	2.3383
		67	47.5806	55.4573	2.4736		67	159.84	149.014	0.8768		67	26.4348	26.3143	3.0863
		68	47.4516	45.1	-3.0826		68	113.381	111.627	1.724		68	33.0952	32.4747	-2.5076
		69	65.3846	59.2538	-2.3817		69	65.625	72.8784	2.5743		69	49.9	50.8966	-1.7791
		70	77.44	87.985	-1.7275		70	69.75	71.4785	-2.9944		70	85.4783	84.3108	-0.961
		71	129.28	120.401	-1.0891		71	97.5	83.3484	-2.4422		71	104.364	106.397	-0.0841
		72	139.577	144.46	-0.4302		72	97.8667	110.172	-1.8275		72	92.5455	89.1393	0.8003
		73	147.037	144.35	0.2436		73	170.526	176.852	-1.07		73	48.0952	51.8733	1.6335
		74	119.407	121.76	0.8855		74	255.75	231.52	-0.2543		74	34.2857	31.859	2.3478
		75	98.76	97.7383	1.4471		75	186.828	209.875	0.5411		75	30.6667	31.4968	2.8866
		76	84.9615	82.3261	1.9176		76	149	144.942	1.2459		76	36.1	35.0016	-2.9674
		77	58.36	64.627	2.4166		77	112.077	98.0042	1.8214		77	36.6667	40.0753	-2.5302
		78	48.7	42.3854	3.0774		78	59.5714	76.0137	2.2968		78	52.1905	46.3601	-2.1962
		79	38.5455	40.6207	-2.3928		79	72.1765	65.6893	2.6665		79	44.8095	51.2945	-1.9401
		80	72.7391	76.048	-1.4791		80	59.1333	57.8316	2.711		80	68.2609	63.213	-1.4255
		81	122.25	116.337	-0.5282		81	46.6667	45.7989	2.6935		81	82	84.3191	-0.6802
		82	110.68	115.18	0.398		82	33.0833	40.3871	3.0357		82	96.5484	96.942	0.1521
		83	78.375	77.6586	1.2513		83	53.3846	45.0046	-2.9005		83	91.5135	90.4396	0.9748
		84	46.76	43.4675	1.9879		84	41.4615	43.7304	-2.5495		84	72.6486	70.4712	1.7571
		85	19	25.2647	2.6288		85	52.4667	57.2718	-1.9843		85	33.6667	42.0044	2.5425
		86	23.4091	16.3517	-3.0022		86	131.222	124.077	-1.2333		86	37.8	25.6389	-2.9087
		87	24.913	29.1807	-2.2863		87	195.913	200.798	-0.4011		87	48.9545	57.2388	-2.0411
		88	70.2174	72.2435	-1.5216		88	200.4	199.15	0.444		88	121.16	123.333	-1.1783
		89	126.417	117.749	-0.7521		89	125.353	123.405	1.2601		89	170.269	159.395	-0.3703
		90	121.095	132.216	-0.0114		90	53.0667	57.5997	1.9987		90	135.969	146.214	0.3189
		91	121.652	114.043	0.6977		91	45.9286	40.1787	2.6121		91	124	122.285	0.8647
		92	80.2381	81.5393	1.3803		92	41.4615	45.7276	3.0807		92	104.424	98.4186	1.4175
		93	46.7083	48.8911	2.0681		93	52.9231	52.7173	-2.938		93	53.129	60.0102	2.1082
		94	25.1852	25.4444	2.7877		94	62.4615	58.0628	-3.1238		94	31.2609	27.7612	2.8967
		95	28.5769	22.0663	-2.7386		95	49.7692	57.3035	2.9822		95	28	30.1059	-2.5677
		96	34.1379	45.3728	-1.9243		96	61.5833	52.9751	-2.9258		96	63.0769	59.0145	-1.7498
		97	94.5	83.9609	-1.0603		97	57.2857	64.936	-2.3709		97	87.4444	92.5831	-0.9079
		98	102.96	108.016	-0.1514		98	117.412	113.021	-1.7286		98	110.691	108.016	-0.0133
		99	93.76	94.7905	0.8122		99	184.389	183.809	-1.0214		99	85.8776	85.6909	0.906
		100	60	56.2471	1.8141		100	218.278	222.586	-0.2446		100	45.5854	45.0231	1.7847
		101	29.2857	31.7098	2.849		101	200.8	197.617	0.7113		101	22.4333	25.2716	2.5351
		102	44.9545	45.3833	-2.3752		102	169.737	166.996	-2.2993		102	23	22.9451	3.1082
		103	79.2727	77.6186	-1.3552		103	197.059	205.386	-1.2002		103	31.0526	21.1707	-2.5982
		104	92.4286	92.3683	-0.4242		104	282.444	274.432	-0.3351		104	21.3636	41.3959	-1.848
		105	80.7	84.4167	0.3772		105	270.35	272.113	0.4826		105	108.571	87.5326	-0.9753
		106	80.6	73.5147	0.9694		106	185.421	190.417	1.2365		106	99.2667	110.593	-0.0649
		107	55.8095	63.7479	1.5548		107	113.45	106.054	1.9132		107	87.5143	88.6829	0.8071
		108	52.7619	47.7047	2.2888		108	48.4667	54.0749	2.5362		108	65.7692	58.536	1.5596
		109	38.6667	37.8894	3.1166		109	30.5385	27.4683	-3.085		109	37.7317	42.5589	2.1534
		110	42.3077	48.9248	-2.2741		110	41.8571	43.9365	-2.284		110	29.0294	29.7609	2.725
		111	73.8846	64.7636	-1.5253		111	106.333	103.956	-1.3625		111	30.2593	26.9692	-2.8635
		112	59.3333	66.6178	-1.2115		112	140.812	143.673	-0.3717		112	48.6	50.0943	-2.0677
		113	70.9167	67.6283	-0.9886		113	119.438	116.567	0.6323		113	75.7447	77.0894	-1.2299
		114	79.8333	80.1792	-0.4018		114	62.2632	64.2297	1.5243		114	78.6047	76.8157	-0.6621
		115	84.913	85.0389	0.4305		115	45.5	45.5253	2.1119		115	67.7955	68.0386	-2.3545
		116	68.2083	69.0487	1.1799		116	54.2	52.1124	2.2109		116	88.2619	87.8762	-1.4493
		117	53.0476	51.7306	1.8307		117	41.8125	43.8785	2.3856		117	117.028	121.675	-0.5126
		118	45.6818	45.9151	2.3979		118	20.8	22.0091	2.9448		118	138.483	127.724	0.4012
		119	36.2	38.1392	2.7198		119	21.6429	15.9772	-2.9497		119	93.25	106.899	1.2591
		120	32.1053	28.5694	-2.7042		120	17.4615	24.1814	-2.3996		120	98.4074	87.6416	1.9218

## Sheet: S12-Fig
		Undepleted cell				Depleted, oscillating cell
		Phase angle	Fraction of sectors			Phase angle	Fraction of sectors
		0.0628	0.0278			0.0628	0.0729
		0.1257	0.0241			0.1257	0.0455
		0.1885	0.026			0.1885	0.0478
		0.2513	0.0241			0.2513	0.0423
		0.3142	0.026			0.3142	0.0383
		0.377	0.0223			0.377	0.0387
		0.4398	0.026			0.4398	0.0405
		0.5027	0.0287			0.5027	0.0392
		0.5655	0.0278			0.5655	0.0282
		0.6283	0.0191			0.6283	0.0383
		0.6912	0.025			0.6912	0.0369
		0.754	0.0223			0.754	0.0332
		0.8168	0.0196			0.8168	0.0373
		0.8796	0.0196			0.8796	0.031
		0.9425	0.0209			0.9425	0.025
		1.0053	0.0232			1.0053	0.0291
		1.0681	0.0223			1.0681	0.0282
		1.131	0.0191			1.131	0.0305
		1.1938	0.026			1.1938	0.0228
		1.2566	0.0255			1.2566	0.025
		1.3195	0.0191			1.3195	0.0223
		1.3823	0.0191			1.3823	0.0205
		1.4451	0.0209			1.4451	0.015
		1.508	0.0164			1.508	0.0155
		1.5708	0.0191			1.5708	0.01
		1.6336	0.0214			1.6336	0.0114
		1.6965	0.026			1.6965	0.0141
		1.7593	0.0223			1.7593	0.0118
		1.8221	0.0214			1.8221	0.0109
		1.885	0.0237			1.885	0.0091
		1.9478	0.0205			1.9478	0.0109
		2.0106	0.0191			2.0106	0.0087
		2.0735	0.0137			2.0735	0.0077
		2.1363	0.0128			2.1363	0.0068
		2.1991	0.0191			2.1991	0.0105
		2.2619	0.0182			2.2619	0.0087
		2.3248	0.0205			2.3248	0.0096
		2.3876	0.0191			2.3876	0.0068
		2.4504	0.0173			2.4504	0.0064
		2.5133	0.0182			2.5133	0.0068
		2.5761	0.0123			2.5761	0.005
		2.6389	0.0141			2.6389	0.0059
		2.7018	0.015			2.7018	0.0046
		2.7646	0.015			2.7646	0.0087
		2.8274	0.0191			2.8274	0.0032
		2.8903	0.0114			2.8903	0.0036
		2.9531	0.0168			2.9531	0.0014
		3.0159	0.0155			3.0159	0.0041
		3.0788	0.0173			3.0788	0.0091

[truncated: 8 more sheets: S13-Fig, S14-Fig, S15-Fig, S16-Fig, S17-Fig, S18-fig, S20-Fig, S21-Fig]
